# Supplementary material for: County-wide assessments of Illinois white-tailed deer (Odocoileus virginianus) prion protein gene variation using improved primers and potential implications for management
Source: PLoS One. 2022 Nov 30;17(11):e0274640. doi: 10.1371/journal.pone.0274640 (PMC9710747; doi:10.1371/journal.pone.0274640)
Supplement: S1 File — (TXT) [file pone.0274640.s001.txt]

>Jo_Daviess_CWD_area_2020_ID1
ATGGTGAAAAGCCACATAGGCAGCTGGATCCTAGTTCTCTTTGTGGCCATGTGGAGTGAC
GTGGGCCTCTGCAAGAAGCGACCAAAACCTGGAGGAGGATGGAACACTGGGGGGAGCCGA
TACCCGGGACAGGGAAGTCCTGGAGGCAACCGYTATCCACCTCAGGGAGGGGGTGGCTGG
GGTCAGCCCCATGGAGGTGGCTGGGGCCAACCTCATGGAGGTGGCTGGGGTCAGCCCCAT
GGTGGTGGCTGGGGGCAGCCACATGGTGGTGGAGGCTGGGGTCAARGTGGTACCCACAGT
CAGTGGAACAAGCCCAGTAAACCAAAAACCAACATGAAGCATGTGGCAGGAGCTGCTGCC
GCTGGAGCAGTGGTAGGGGGCCTTGGTGGCTACATGCTGGGAAGTGCCATGAGCAGACCT
CTTATACATTTTGGCAACGACTATGAGGACCGTTACTATCGTGAAAACATGTACCGTTAC
CCCAACCAAGTGTACTACAGGCCAGTGGATCAGTATAATAACCAGAACACCTTTGTGCAT
GACTGTGTCAACATYACAGTCAAGCAACACACAGTCACCACCACCACCAAGGGGGAGAAC
TTCACCGAAACTGACATTAAGATGATGGAGCGAGTTGTGGAGCAAATGTGCATCACCCAG
TACCAGAGAGAATCCCAGGCTTATTACCAAAGAGGGGCAAGTGTGATCCTCTTCTCCTCC
CCTCCTGTGATCCTCCTCATCTCTTTCCTCATTTTTCTCATAGTAGG
>Jo_Daviess_CWD_area_2020_ID2
ATGGTGAAAAGCCACATAGGCAGCTGGATCCTAGTTCTCTTTGTGGCCATGTGGAGTGAC
GTGGGCCTCTGCAAGAAGCGACCAAAACCTGGAGGAGGATGGAACACTGGGGGGAGCCGA
TACCCGGGACAGGGAAGTCCTGGAGGCAACCGCTATCCACCTCAGGGAGGGGGTGGCTGG
GGTCAGCCCCATGGAGGTGGCTGGGGCCAACCTCATGGAGGTGGCTGGGGTCAGCCCCAT
GGTGGTGGCTGGGGGCAGCCACATGGTGGTGGAGGCTGGGGTCAAGGTGGTACCCACAGT
CAGTGGAACAAGCCCAGTAAACCAAAAACCAACATGAAGCATGTGGCAGGAGCTGCTGCC
GCTGGAGCAGTGGTAGGGGGCCTTGGTGGCTACATGCTGGGAAGTGCCATGAGCAGACCT
CTTATACATTTTGGCAACGACTATGAGGACCGTTACTATCGTGAAAACATGTACCGTTAC
CCCAACCAAGTGTACTACAGGCCAGTGGATCAGTATAATAACCAGAACACCTTTGTGCAT
GACTGTGTCAACATCACAGTCAAGCAACACACAGTCACCACCACCACCAAGGGGGAGAAC
TTCACCGAAACTGACATTAAGATGATGGAGCGAGTTGTGGAGCAAATGTGCATCACCCAG
TACCAGAGAGAATCCCAGGCTTATTACCAAAGAGGGGCAAGTGTGATCCTCTTCTCCTCC
CCTCCTGTGATCCTCCTCATCTCTTTCCTCATTTTTCTCATAGTAGG
>Jo_Daviess_CWD_area_2020_ID3
ATGGTGAAAAGCCACATAGGCAGCTGGATCCTAGTTCTCTTTGTGGCCATGTGGAGTGAC
GTGGGCCTCTGCAAGAAGCGACCAAAACCTGGAGGAGGATGGAACACTGGGGGGAGCCGA
TACCCGGGACAGGGAAGTCCTGGAGGCAACCGCTATCCACCTCAGGGAGGGGGTGGCTGG
GGTCAGCCCCATGGAGGTGGCTGGGGCCAACCTCATGGAGGTGGCTGGGGTCAGCCCCAT
GGTGGTGGCTGGGGGCAGCCACATGGTGGTGGAGGCTGGGGTCAARGTGGTACCCACAGT
CAGTGGAACAAGCCCAGTAAACCAAAAACCAACATGAAGCATGTGGCAGGAGCTGCTGCC
GCTGGAGCAGTGGTAGGGGGCCTTGGTGGCTACATGCTGGGAAGTGCCATGAGCAGACCT
CTTATACATTTTGGCAACGACTATGAGGACCGTTACTATCGTGAAAACATGTACCGTTAC
CCCAACCAAGTGTACTACAGGCCAGTGGATCAGTATAATAACCAGAACACCTTTGTGCAT
GACTGTGTCAACATYACAGTCAAGCAACACACAGTCACCACCACCACCAAGGGGGAGAAC
TTCACCGAAACTGACATTAAGATGATGGAGCGAGTTGTGGAGCAAATGTGCATCACCCAG
TACCAGAGAGAATCCCAGGCTTATTACCAAAGAGGGGCAAGTGTGATCCTCTTCTCCTCC
CCTCCTGTGATCCTCCTCATCTCTTTCCTCATTTTTCTCATAGTAGG
>Jo_Daviess_CWD_area_2020_ID4
ATGGTGAAAAGCCACATAGGCAGCTGGATCCTAGTTCTCTTTGTGGCCATGTGGAGTGAC
GTGGGCCTCTGCAAGAAGCGACCAAAACCTGGAGGAGGATGGAACACTGGGGGGAGCCGA
TACCCGGGACAGGGAAGTCCTGGAGGCAACCGCTATCCACCTCAGGGAGGGGGTGGCTGG
GGTCAGCCCCATGGAGGTGGCTGGGGCCAACCTCATGGAGGTGGCTGGGGTCAGCCCCAT
GGTGGTGGCTGGGGGCAGCCACATGGTGGTGGAGGCTGGGGTCAARGTGGTACCCACAGT
CAGTGGAACAAGCCCAGTAAACCAAAAACCAACATGAAGCATGTGGCAGGAGCTGCTGCC
GCTGGAGCAGTGGTAGGGGGCCTTGGTGGCTACATGCTGGGAAGTGCCATGAGCAGACCT
CTTATACATTTTGGCAACGACTATGAGGACCGTTACTATCGTGAAAACATGTACCGTTAC
CCCAACCAAGTGTACTACAGGCCAGTGGATCAGTATAATAACCAGAACACCTTTGTGCAT
GACTGTGTCAACATYACAGTCAAGCAACACACAGTCACCACCACCACCAAGGGGGAGAAC
TTCACCGAAACTGACATTAAGATGATGGAGCGAGTTGTGGAGCAAATGTGCATCACCCAG
TACCAGAGAGAATCCCAGGCTTATTACCAAAGAGGGGCAAGTGTGATCCTCTTCTCCTCC
CCTCCTGTGATCCTCCTCATCTCTTTCCTCATTTTTCTCATAGTAGG
>Jo_Daviess_CWD_area_2020_ID5
ATGGTGAAAAGCCACATAGGCAGCTGGATCCTAGTTCTCTTTGTGGCCATGTGGAGTGAC
GTGGGCCTCTGCAAGAAGCGACCAAAACCTGGAGGAGGATGGAACACTGGGGGGAGCCGA
TACCCGGGACAGGGAAGTCCTGGAGGCAACCGCTATCCACCTCAGGGAGGGGGTGGCTGG
GGTCAGCCCCATGGAGGTGGCTGGGGCCAACCTCATGGAGGTGGCTGGGGTCAGCCCCAT
GGTGGTGGCTGGGGGCAGCCACATGGTGGTGGAGGCTGGGGTCAARGTGGTACCCACAGT
CAGTGGAACAAGCCCAGTAAACCAAAAACCAACATGAAGCATGTGGCAGGAGCTGCTGCC
GCTGGAGCAGTGGTAGGGGGCCTTGGTGGCTACATGCTGGGAAGTGCCATGAGCAGACCT
CTTATACATTTTGGCAACGACTATGAGGACCGTTACTATCGTGAAAACATGTACCGTTAC
CCCAACCAAGTGTACTACAGGCCAGTGGATCAGTATAATAACCAGAACACCTTTGTGCAT
GACTGTGTCAACATTACAGTCAAGCAACACACAGTCACCACCACCACCAAGGGGGAGAAC
TTCACCGAAACTGACATTAAGATGATGGAGCGAGTTGTGGAGCAAATGTGCATCACCCAG
TACCAGAGAGAATCCCAGGCTTATTACCAAAGAGGGGCAAGTGTGATCCTCTTCTCCTCC
CCTCCTGTGATCCTCCTCATCTCTTTCCTCATTTTTCTCATAGTAGG
>Jo_Daviess_CWD_area_2020_ID6
ATGGTGAAAAGCCACATAGGCAGCTGGATCCTAGTTCTCTTTGTGGCCATGTGGAGTGAC
GTGGGCCTCTGCAAGAAGCGACCAAAACCTGGAGGAGGATGGAACACTGGGGGGAGCCGA
TACCCGGGACAGGGAAGTCCTGGAGGCAACCGYTATCCACCTCAGGGAGGGGGTGGCTGG
GGTCAGCCCCATGGAGGTGGCTGGGGCCAACCTCATGGAGGTGGCTGGGGTCAGCCCCAT
GGTGGTGGCTGGGGGCAGCCACATGGTGGTGGAGGCTGGGGTCAAGGTGGTACCCACAGT
CAGTGGAACAAGCCCAGTAAACCAAAAACCAACATGAAGCATGTGGCAGGAGCTGCTGCC
GCTGGAGCAGTGGTAGGGGGCCTTGGTGGCTACATGCTGGGAAGTGCCATGAGCAGACCT
CTTATACATTTTGGCAACGACTATGAGGACCGTTACTATCGTGAAAACATGTACCGTTAC
CCCAACCAAGTGTACTACAGGCCAGTGGATCAGTATAATAACCAGAACACCTTTGTGCAT
GACTGTGTCAACATYACAGTCAAGCAACACACAGTCACCACCACCACCAAGGGGGAGAAC
TTCACCGAAACTGACATTAAGATGATGGAGCGAGTTGTGGAGCAAATGTGCATCACCCAG
TACCAGAGAGAATCCCAGGCTTATTACCAAAGAGGGGCAAGTGTGATCCTCTTCTCCTCC
CCTCCTGTGATCCTCCTCATCTCTTTCCTCATTTTTCTCATAGTAGG
>Jo_Daviess_CWD_area_2020_ID7
ATGGTGAAAAGCCACATAGGCAGCTGGATCCTAGTTCTCTTTGTGGCCATGTGGAGTGAY
GTGGGCCTCTGCAAGAAGCGACCAAAACCTGGAGGAGGATGGAACACTGGGGGGAGCCGA
TACCCGGGACAGGGAAGTCCTGGAGGCAACCGCTATCCACCTCAGGGAGGGGGTGGCTGG
GGTCAGCCCCATGGAGGTGGCTGGGGCCAACCTCATGGAGGTGGCTGGGGTCAGCCCCAT
GGTGGTGGCTGGGGGCAGCCACATGGTGGTGGAGGCTGGGGTCAMGGTGGTACCCACAGT
CAGTGGAACAAGCCCAGTAAACCAAAAACCAACATGAAGCATGTGGCAGGAGCTGCTGCC
GCTGGAGCAGTGGTAGGGGGCCTTGGTGGCTACATGCTGGGAAGTGCCATGAGCAGACCT
CTTATACATTTTGGCAACGACTATGAGGACCGTTACTATCGTGAAAACATGTACCGTTAC
CCCAACCAAGTGTACTACAGGCCAGTGGATCAGTATAATAACCAGAACACCTTTGTGCAT
GACTGTGTCAACATYACAGTCAAGCAACACACAGTCACCACCACCACCAAGGGGGAGAAC
TTCACCGAAACTGACATTAAGATGATGGAGCGAGTTGTGGAGCAAATGTGCATCACCCAG
TACCAGAGAGAATCCCAGGCTTATTACCAAAGAGGGGCAAGTGTGATCCTCTTCTCCTCC
CCTCCTGTGATCCTCCTCATCTCTTTCCTCATTTTTCTCATAGTAGG
>Jo_Daviess_CWD_area_2020_ID8
ATGGTGAAAAGCCACATAGGCAGCTGGATCCTAGTTCTCTTTGTGGCCATGTGGAGTGAC
GTGGGCCTCTGCAAGAAGCGACCAAAACCTGGAGGAGGATGGAACACTGGGGGGAGCCGA
TACCCGGGACAGGGAAGTCCTGGAGGCAACCGTTATCCACCTCAGGGAGGGGGTGGCTGG
GGTCAGCCCCATGGAGGTGGCTGGGGCCAACCTCATGGAGGTGGCTGGGGTCAGCCCCAT
GGTGGTGGCTGGGGGCAGCCACATGGTGGTGGAGGCTGGGGTCAARGTGGTACCCACAGT
CAGTGGAACAAGCCCAGTAAACCAAAAACCAACATGAAGCATGTGGCAGGAGCTGCTGCC
GCTGGAGCAGTGGTAGGGGGCCTTGGTGGCTACATGCTGGGAAGTGCCATGAGCAGACCT
CTTATACATTTTGGCAACGACTATGAGGACCGTTACTATCGTGAAAACATGTACCGTTAC
CCCAACCAAGTGTACTACAGGCCAGTGGATCAGTATAATAACCAGAACACCTTTGTGCAT
GACTGTGTCAACATYACAGTCAAGCAACACACAGTCACCACCACCACCAAGGGGGAGAAC
TTCACCGAAACTGACATTAAGATGATGGAGCGAGTTGTGGAGCAAATGTGCATCACCCAG
TACCAGAGAGAATCCCAGGCTTATTACCAAAGAGGGGCAAGTGTGATCCTCTTCTCCTCC
CCTCCTGTGATCCTCCTCATCTCTTTCCTCATTTTTCTCATAGTAGG
>Jo_Daviess_CWD_area_2020_ID9
ATGGTGAAAAGCCACATAGGCAGCTGGATCCTAGTTCTCTTTGTGGCCATGTGGAGTGAC
GTGGGCCTCTGCAAGAAGCGACCAAAACCTGGAGGAGGATGGAACACTGGGGGGAGCCGA
TACCCGGGACAGGGAAGTCCTGGAGGCAACCGCTATCCACCTCAGGGAGGGGGTGGCTGG
GGTCAGCCCCATGGAGGTGGCTGGGGCCAACCTCATGGAGGTGGCTGGGGTCAGCCCCAT
GGTGGTGGCTGGGGGCAGCCACATGGTGGTGGAGGCTGGGGTCAARGTGGTACCCACAGT
CAGTGGAACAAGCCCAGTAAACCAAAAACCAACATGAAGCATGTGGCAGGAGCTGCTGCC
GCTGGAGCAGTGGTAGGGGGCCTTGGTGGCTACATGCTGGGAAGTGCCATGAGCAGACCT
CTTATACATTTTGGCAACGACTATGAGGACCGTTACTATCGTGAAAACATGTACCGTTAC
CCCAACCAAGTGTACTACAGGCCAGTGGATCAGTATAATAACCAGAACACCTTTGTGCAT
GACTGTGTCAACATTACAGTCAAGCAACACACAGTCACCACCACCACCAAGGGGGAGAAC
TTCACCGAAACTGACATTAAGATGATGGAGCGAGTTGTGGAGCAAATGTGCATCACCCAG
TACCAGAGAGAATCCCAGGCTTATTACCAAAGAGGGGCAAGTGTGATCCTCTTCTCCTCC
CCTCCTGTGATCCTCCTCATCTCTTTCCTCATTTTTCTCATAGTAGG
>Jo_Daviess_CWD_area_2020_ID10
ATGGTGAAAAGCCACATAGGCAGCTGGATCCTAGTTCTCTTTGTGGCCATGTGGAGTGAC
GTGGGCCTCTGCAAGAAGCGACCAAAACCTGGAGGAGGATGGAACACTGGGGGGAGCCGA
TACCCGGGACAGGGAAGTCCTGGAGGCAACCGCTATCCACCTCAGGGAGGGGGTGGCTGG
GGTCAGCCCCATGGAGGTGGCTGGGGCCAACCTCATGGAGGTGGCTGGGGTCAGCCCCAT
GGTGGTGGCTGGGGGCAGCCACATGGTGGTGGAGGCTGGGGTCAAAGTGGTACCCACAGT
CAGTGGAACAAGCCCAGTAAACCAAAAACCAACATGAAGCATGTGGCAGGAGCTGCTGCC
GCTGGAGCAGTGGTAGGGGGCCTTGGTGGCTACATGCTGGGAAGTGCCATGAGCAGACCT
CTTATACATTTTGGCAACGACTATGAGGACCGTTACTATCGTGAAAACATGTACCGTTAC
CCCAACCAAGTGTACTACAGGCCAGTGGATCAGTATAATAACCAGAACACCTTTGTGCAT
GACTGTGTCAACATYACAGTCAAGCAACACACAGTCACCACCACCACCAAGGGGGAGAAC
TTCACCGAAACTGACATTAAGATGATGGAGCGAGTTGTGGAGCAAATGTGCATCACCCAG
TACCAGAGAGAATCCCAGGCTTATTACCAAAGAGGGGCAAGTGTGATCCTCTTCTCCTCC
CCTCCTGTGATCCTCCTCATCTCTTTCCTCATTTTTCTCATAGTAGG
>Jo_Daviess_CWD_area_2020_ID11
ATGGTGAAAAGCCACATAGGCAGCTGGATCCTAGTTCTCTTTGTGGCCATGTGGAGTGAC
GTGGGCCTCTGCAAGAAGCGACCAAAACCTGGAGGAGGATGGAACACTGGGGGGAGCCGA
TACCCGGGACAGGGAAGTCCTGGAGGCAACCGCTATCCACCTCAGGGAGGGGGTGGCTGG
GGTCAGCCCCATGGAGGTGGCTGGGGCCAACCTCATGGAGGTGGCTGGGGTCAGCCCCAT
GGTGGTGGCTGGGGGCAGCCACATGGTGGTGGAGGCTGGGGTCAAGGTGGTACCCACAGT
CAGTGGAACAAGCCCAGTAAACCAAAAACCAACATGAAGCATGTGGCAGGAGCTGCTGCC
GCTGGAGCAGTGGTAGGGGGCCTTGGTGGCTACATGCTGGGAAGTGCCATGAGCAGACCT
CTTATACATTTTGGCAAYGACTATGAGGACCGTTACTATCGTGAAAACATGTACCGTTAC
CCCAACCAAGTGTACTACAGGCCAGTGGATCAGTATAATAACCAGAACACCTTTGTGCAT
GACTGTGTCAACATCACAGTCAAGCAACACACAGTCACCACCACCACCAAGGGGGAGAAC
TTCACCGAAACTGACATTAAGATGATGGAGCGAGTTGTGGAGCAAATGTGCATCACCCAG
TACCAGAGAGAATCCCAGGCTTATTACCAAAGAGGGGCAAGTGTGATCCTCTTCTCCTCC
CCTCCTGTGATCCTCCTCATCTCTTTCCTCATTTTTCTCATAGTAGG
>Jo_Daviess_CWD_area_2020_ID12
ATGGTGAAAAGCCACATAGGCAGCTGGATCCTAGTTCTCTTTGTGGCCATGTGGAGTGAY
GTGGGCCTCTGCAAGAAGCGACCAAAACCTGGAGGAGGATGGAACACTGGGGGGAGCCGA
TACCCGGGACAGGGAAGTCCTGGAGGCAACCGCTATCCACCTCAGGGAGGGGGTGGCTGG
GGTCAGCCCCATGGAGGTGGCTGGGGCCAACCTCATGGAGGTGGCTGGGGTCAGCCCCAT
GGTGGTGGCTGGGGGCAGCCACATGGTGGTGGAGGCTGGGGTCAMGGTGGTACCCACAGT
CAGTGGAACAAGCCCAGTAAACCAAAAACCAACATGAAGCATGTGGCAGGAGCTGCTGCC
GCTGGAGCAGTGGTAGGGGGCCTTGGTGGCTACATGCTGGGAAGTGCCATGAGCAGACCT
CTTATACATTTTGGCAACGACTATGAGGACCGTTACTATCGTGAAAACATGTACCGTTAC
CCCAACCAAGTGTACTACAGGCCAGTGGATCAGTATAATAACCAGAACACCTTTGTGCAT
GACTGTGTCAACATYACAGTCAAGCAACACACAGTCACCACCACCACCAAGGGGGAGAAC
TTCACCGAAACTGACATTAAGATGATGGAGCGAGTTGTGGAGCAAATGTGCATCACCCAG
TACCAGAGAGAATCCCAGGCTTATTACCAAAGAGGGGCAAGTGTGATCCTCTTCTCCTCC
CCTCCTGTGATCCTCCTCATCTCTTTCCTCATTTTTCTCATAGTAGG
>Jo_Daviess_CWD_area_2020_ID13
ATGGTGAAAAGCCACATAGGCAGCTGGATCCTAGTTCTCTTTGTGGCCATGTGGAGTGAY
GTGGGCCTCTGCAAGAAGCGACCAAAACCTGGAGGAGGATGGAACACTGGGGGGAGCCGA
TACCCGGGACAGGGAAGTCCTGGAGGCAACCGCTATCCACCTCAGGGAGGGGGTGGCTGG
GGTCAGCCCCATGGAGGTGGCTGGGGCCAACCTCATGGAGGTGGCTGGGGTCAGCCCCAT
GGTGGTGGCTGGGGGCAGCCACATGGTGGTGGAGGCTGGGGTCAAGGTGGTACCCACAGT
CAGTGGAACAAGCCCAGTAAACCAAAAACCAACATGAAGCATGTGGCAGGAGCTGCTGCC
GCTGGAGCAGTGGTAGGGGGCCTTGGTGGCTACATGCTGGGAAGTGCCATGAGCAGACCT
CTTATACATTTTGGCAACGACTATGAGGACCGTTACTATCGTGAAAACATGTACCGTTAC
CCCAACCAAGTGTACTACAGGCCAGTGGATCAGTATAATAACCAGAACACCTTTGTGCAT
GACTGTGTCAACATCACAGTCAAGCAACACACAGTCACCACCACCACCAAGGGGGAGAAC
TTCACCGAAACTGACATTAAGATGATGGAGCGAGTTGTGGAGCAAATGTGCATCACCCAG
TACCAGAGAGAATCCCAGGCTTATTACCAAAGAGGGGCAAGTGTGATCCTCTTCTCCTCC
CCTCCTGTGATCCTCCTCATCTCTTTCCTCATTTTTCTCATAGTAGG
>Jo_Daviess_CWD_area_2020_ID14
ATGGTGAAAAGCCACATAGGCAGCTGGATCCTAGTTCTCTTTGTGGCCATGTGGAGTGAC
GTGGGCCTCTGCAAGAAGCGACCAAAACCTGGAGGAGGATGGAACACTGGGGGGAGCCGA
TACCCGGGACAGGGAAGTCCTGGAGGCAACCGCTATCCACCTCAGGGAGGGGGTGGCTGG
GGTCAGCCCCATGGAGGTGGCTGGGGCCAACCTCATGGAGGTGGCTGGGGTCAGCCCCAT
GGTGGTGGCTGGGGGCAGCCACATGGTGGTGGAGGCTGGGGTCAAAGTGGTACCCACAGT
CAGTGGAACAAGCCCAGTAAACCAAAAACCAACATGAAGCATGTGGCAGGAGCTGCTGCC
GCTGGAGCAGTGGTAGGGGGCCTTGGTGGCTACATGCTGGGAAGTGCCATGAGCAGACCT
CTTATACATTTTGGCAACGACTATGAGGACCGTTACTATCGTGAAAACATGTACCGTTAC
CCCAACCAAGTGTACTACAGGCCAGTGGATCAGTATAATAACCAGAACACCTTTGTGCAT
GACTGTGTCAACATTACAGTCAAGCAACACACAGTCACCACCACCACCAAGGGGGAGAAC
TTCACCGAAACTGACATTAAGATGATGGAGCGAGTTGTGGAGCAAATGTGCATCACCCAG
TACCAGAGAGAATCCCAGGCTTATTACCAAAGAGGGGCAAGTGTGATCCTCTTCTCCTCC
CCTCCTGTGATCCTCCTCATCTCTTTCCTCATTTTTCTCATAGTAGG
>Jo_Daviess_CWD_area_2020_ID15
ATGGTGAAAAGCCACATAGGCAGCTGGATCCTAGTTCTCTTTGTGGCCATGTGGAGTGAY
GTGGGCCTCTGCAAGAAGCGACCAAAACCTGGAGGAGGATGGAACACTGGGGGGAGCCGA
TACCCGGGACAGGGAAGTCCTGGAGGCAACCGCTATCCACCTCAGGGAGGGGGTGGCTGG
GGTCAGCCCCATGGAGGTGGCTGGGGCCAACCTCATGGAGGTGGCTGGGGTCAGCCCCAT
GGTGGTGGCTGGGGGCAGCCACATGGTGGTGGAGGCTGGGGTCAARGTGGTACCCACAGT
CAGTGGAACAAGCCCAGTAAACCAAAAACCAACATGAAGCATGTGGCAGGAGCTGCTGCC
GCTGGAGCAGTGGTAGGGGGCCTTGGTGGCTACATGCTGGGAAGTGCCATGAGCAGACCT
CTTATACATTTTGGCAACGACTATGAGGACCGTTACTATCGTGAAAACATGTACCGTTAC
CCCAACCAAGTGTACTACAGGCCAGTGGATCAGTATAATAACCAGAACACCTTTGTGCAT
GACTGTGTCAACATYACAGTCAAGCAACACACAGTCACCACCACCACCAAGGGGGAGAAC
TTCACCGAAACTGACATTAAGATGATGGAGCGAGTTGTGGAGCAAATGTGCATCACCCAG
TACCAGAGAGAATCCCAGGCTTATTACCAAAGAGGGGCAAGTGTGATCCTCTTCTCCTCC
CCTCCTGTGATCCTCCTCATCTCTTTCCTCATTTTTCTCATAGTAGG
>Jo_Daviess_CWD_area_2020_ID16
ATGGTGAAAAGCCACATAGGCAGCTGGATCCTAGTTCTCTTTGTGGCCATGTGGAGTGAC
GTGGGCCTCTGCAAGAAGCGACCAAAACCTGGAGGAGGATGGAACACTGGGGGGAGCCGA
TACCCGGGACAGGGAAGTCCTGGAGGCAACCGCTATCCACCTCAGGGAGGGGGTGGCTGG
GGTCAGCCCCATGGAGGTGGCTGGGGCCAACCTCATGGAGGTGGCTGGGGTCAGCCCCAT
GGTGGTGGCTGGGGGCAGCCACATGGTGGTGGAGGCTGGGGTCAARGTGGTACCCACAGT
CAGTGGAACAAGCCCAGTAAACCAAAAACCAACATGAAGCATGTGGCAGGAGCTGCTGCC
GCTGGAGCAGTGGTAGGGGGCCTTGGTGGCTACATGCTGGGAAGTGCCATGAGCAGACCT
CTTATACATTTTGGCAACGACTATGAGGACCGTTACTATCGTGAAAACATGTACCGTTAC
CCCAACCAAGTGTACTACAGGCCAGTGGATCAGTATAATAACCAGAACACCTTTGTGCAT
GACTGTGTCAACATYACAGTCAAGCAACACACAGTCACCACCACCACCAAGGGGGAGAAC
TTCACCGAAACTGACATTAAGATGATGGAGCGAGTTGTGGAGCAAATGTGCATCACCCAG
TACCAGAGAGAATCCCAGGCTTATTACCAAAGAGGGGCAAGTGTGATCCTCTTCTCCTCC
CCTCCTGTGATCCTCCTCATCTCTTTCCTCATTTTTCTCATAGTAGG
>Jo_Daviess_CWD_area_2020_ID17
ATGGTGAAAAGCCACATAGGCAGCTGGATCCTAGTTCTCTTTGTGGCCATGTGGAGTGAC
GTGGGCCTCTGCAAGAAGCGACCAAAACCTGGAGGAGGATGGAACACTGGGGGGAGCCGA
TACCCGGGACAGGGAAGTCCTGGAGGCAACCGCTATCCACCTCAGGGAGGGGGTGGCTGG
GGTCAGCCCCATGGAGGTGGCTGGGGCCAACCTCATGGAGGTGGCTGGGGTCAGCCCCAT
GGTGGTGGCTGGGGGCAGCCACATGGTGGTGGAGGCTGGGGTCAARGTGGTACCCACAGT
CAGTGGAACAAGCCCAGTAAACCAAAAACCAACATGAAGCATGTGGCAGGAGCTGCTGCC
GCTGGAGCAGTGGTAGGGGGCCTTGGTGGCTACATGCTGGGAAGTGCCATGAGCAGACCT
CTTATACATTTTGGCAACGACTATGAGGACCGTTACTATCGTGAAAACATGTACCGTTAC
CCCAACCAAGTGTACTACAGGCCAGTGGATCAGTATAATAACCAGAACACCTTTGTGCAT
GACTGTGTCAACATYACAGTCAAGCAACACACAGTCACCACCACCACCAAGGGGGAGAAC
TTCACCGAAACTGACATTAAGATGATGGAGCGAGTTGTGGAGCAAATGTGCATCACCCAG
TACCAGAGAGAATCCCAGGCTTATTACCAAAGAGGGGCAAGTGTGATCCTCTTCTCCTCC
CCTCCTGTGATCCTCCTCATCTCTTTCCTCATTTTTCTCATAGTAGG
>Jo_Daviess_CWD_area_2020_ID18
ATGGTGAAAAGCCACATAGGCAGCTGGATCCTAGTTCTCTTTGTGGCCATGTGGAGTGAC
GTGGGCCTCTGCAAGAAGCGACCAAAACCTGGAGGAGGATGGAACACTGGGGGGAGCCGA
TACCCGGGACAGGGAAGTCCTGGAGGCAACCGCTATCCACCTCAGGGAGGGGGTGGCTGG
GGTCAGCCCCATGGAGGTGGCTGGGGCCAACCTCATGGAGGTGGCTGGGGTCAGCCCCAT
GGTGGTGGCTGGGGGCAGCCACATGGTGGTGGAGGCTGGGGTCAARGTGGTACCCACAGT
CAGTGGAACAAGCCCAGTAAACCAAAAACCAACATGAAGCATGTGGCAGGAGCTGCTGCC
GCTGGAGCAGTGGTAGGGGGCCTTGGTGGCTACATGCTGGGAAGTGCCATGAGCAGACCT
CTTATACATTTTGGCAAYGACTATGAGGACCGTTACTATCGTGAAAACATGTACCGTTAC
CCCAACCAAGTGTACTACAGGCCAGTGGATCAGTATAATAACCAGAACACCTTTGTGCAT
GACTGTGTCAACATYACAGTCAAGCAACACACAGTCACCACCACCACCAAGGGGGAGAAC
TTCACCGAAACTGACATTAAGATGATGGAGCGAGTTGTGGAGCAAATGTGCATCACCCAG
TACCAGAGAGAATCCCAGGCTTATTACCAAAGAGGGGCAAGTGTGATCCTCTTCTCCTCC
CCTCCTGTGATCCTCCTCATCTCTTTCCTCATTTTTCTCATAGTAGG
>Jo_Daviess_CWD_area_2020_ID19
ATGGTGAAAAGCCACATAGGCAGCTGGATCCTAGTTCTCTTTGTGGCCATGTGGAGTGAC
GTGGGCCTCTGCAAGAAGCGACCAAAACCTGGAGGAGGATGGAACACTGGGGGGAGCCGA
TACCCGGGACAGGGAAGTCCTGGAGGCAACCGCTATCCACCTCAGGGAGGGGGTGGCTGG
GGTCAGCCCCATGGAGGTGGCTGGGGCCAACCTCATGGAGGTGGCTGGGGTCAGCCCCAT
GGTGGTGGCTGGGGGCAGCCACATGGTGGTGGAGGCTGGGGTCAARGTGGTACCCACAGT
CAGTGGAACAAGCCCAGTAAACCAAAAACCAACATGAAGCATGTGGCAGGAGCTGCTGCC
GCTGGAGCAGTGGTAGGGGGCCTTGGTGGCTACATGCTGGGAAGTGCCATGAGCAGACCT
CTTATACATTTTGGCAACGACTATGAGGACCGTTACTATCGTGAAAACATGTACCGTTAC
CCCAACCAAGTGTACTACAGGCCAGTGGATCAGTATAATAACCAGAACACCTTTGTGCAT
GACTGTGTCAACATYACAGTCAAGCAACACACAGTCACCACCACCACCAAGGGGGAGAAC
TTCACCGAAACTGACATTAAGATGATGGAGCGAGTTGTGGAGCAAATGTGCATCACCCAG
TACCAGAGAGAATCCCAGGCTTATTACCAAAGAGGGGCAAGTGTGATCCTCTTCTCCTCC
CCTCCTGTGATCCTCCTCATCTCTTTCCTCATTTTTCTCATAGTAGG
>Jo_Daviess_CWD_area_2020_ID20
ATGGTGAAAAGCCACATAGGCAGCTGGATCCTAGTTCTCTTTGTGGCCATGTGGAGTGAC
GTGGGCCTCTGCAAGAAGCGACCAAAACCTGGAGGAGGATGGAACACTGGGGGGAGCCGA
TACCCGGGACAGGGAAGTCCTGGAGGCAACCGCTATCCACCTCAGGGAGGGGGTGGCTGG
GGTCAGCCCCATGGAGGTGGCTGGGGCCAACCTCATGGAGGTGGCTGGGGTCAGCCCCAT
GGTGGTGGCTGGGGGCAGCCACATGGTGGTGGAGGCTGGGGTCAARGTGGTACCCACAGT
CAGTGGAACAAGCCCAGTAAACCAAAAACCAACATGAAGCATGTGGCAGGAGCTGCTGCC
GCTGGAGCAGTGGTAGGGGGCCTTGGTGGCTACATGCTGGGAAGTGCCATGAGCAGACCT
CTTATACATTTTGGCAACGACTATGAGGACCGTTACTATCGTGAAAACATGTACCGTTAC
CCCAACCAAGTGTACTACAGGCCAGTGGATCAGTATAATAACCAGAACACCTTTGTGCAT
GACTGTGTCAACATCACAGTCAAGCAACACACAGTCACCACCACCACCAAGGGGGAGAAC
TTCACCGAAACTGACATTAAGATGATGGAGCGAGTTGTGGAGCAAATGTGCATCACCCAG
TACCAGAGAGAATCCCAGGCTTATTACCAAAGAGGGGCAAGTGTGATCCTCTTCTCCTCC
CCTCCTGTGATCCTCCTCATCTCTTTCCTCATTTTTCTCATAGTAGG
>Jo_Daviess_CWD_area_2020_ID21
ATGGTGAAAAGCCACATAGGCAGCTGGATCCTAGTTCTCTTTGTGGCCATGTGGAGTGAY
GTGGGCCTCTGCAAGAAGCGACCAAAACCTGGAGGAGGATGGAACACTGGGGGGAGCCGA
TACCCGGGACAGGGAAGTCCTGGAGGCAACCGCTATCCACCTCAGGGAGGGGGTGGCTGG
GGTCAGCCCCATGGAGGTGGCTGGGGCCAACCTCATGGAGGTGGCTGGGGTCAGCCCCAT
GGTGGTGGCTGGGGGCAGCCACATGGTGGTGGAGGCTGGGGTCAMGGTGGTACCCACAGT
CAGTGGAACAAGCCCAGTAAACCAAAAACCAACATGAAGCATGTGGCAGGAGCTGCTGCC
GCTGGAGCAGTGGTAGGGGGCCTTGGTGGCTACATGCTGGGAAGTGCCATGAGCAGACCT
CTTATACATTTTGGCAACGACTATGAGGACCGTTACTATCGTGAAAACATGTACCGTTAC
CCCAACCAAGTGTACTACAGGCCAGTGGATCAGTATAATAACCAGAACACCTTTGTGCAT
GACTGTGTCAACATCACAGTCAAGCAACACACAGTCACCACCACCACCAAGGGGGAGAAC
TTCACCGAAACTGACATTAAGATGATGGAGCGAGTTGTGGAGCAAATGTGCATCACCCAG
TACCAGAGAGAATCCCAGGCTTATTACCAAAGAGGGGCAAGTGTGATCCTCTTCTCCTCC
CCTCCTGTGATCCTCCTCATCTCTTTCCTCATTTTTCTCATAGTAGG
>Jo_Daviess_CWD_area_2020_ID22
ATGGTGAAAAGCCACATAGGCAGCTGGATCCTAGTTCTCTTTGTGGCCATGTGGAGTGAC
GTGGGCCTCTGCAAGAAGCGACCAAAACCTGGAGGAGGATGGAACACTGGGGGGAGCCGA
TACCCGGGACAGGGAAGTCCTGGAGGCAACCGCTATCCACCTCAGGGAGGGGGTGGCTGG
GGTCAGCCCCATGGAGGTGGCTGGGGCCAACCTCATGGAGGTGGCTGGGGTCAGCCCCAT
GGTGGTGGCTGGGGGCAGCCACATGGTGGTGGAGGCTGGGGTCAAGGTGGTACCCACAGT
CAGTGGAACAAGCCCAGTAAACCAAAAACCAACATGAAGCATGTGGCAGGAGCTGCTGCC
GCTGGAGCAGTGGTAGGGGGCCTTGGTGGCTACATGCTGGGAAGTGCCATGAGCAGACCT
CTTATACATTTTGGCAACGACTATGAGGACCGTTACTATCGTGAAAACATGTACCGTTAC
CCCAACCAAGTGTACTACAGGCCAGTGGATCAGTATAATAACCAGAACACCTTTGTGCAT
GACTGTGTCAACATYACAGTCAAGCAACACACAGTCACCACCACCACCAAGGGGGAGAAC
TTCACCGAAACTGACATTAAGATGATGGAGCGAGTTGTGGAGCAAATGTGCATCACCCAG
TACCAGAGAGAATCCCAGGCTTATTACCAAAGAGGGGCAAGTGTGATCCTCTTCTCCTCC
CCTCCTGTGATCCTCCTCATCTCTTTCCTCATTTTTCTCATAGTAGG
>Jo_Daviess_CWD_area_2020_ID23
ATGGTGAAAAGCCACATAGGCAGCTGGATCCTAGTTCTCTTTGTGGCCATGTGGAGTGAC
GTGGGCCTCTGCAAGAAGCGACCAAAACCTGGAGGAGGATGGAACACTGGGGGGAGCCGA
TACCCGGGACAGGGAAGTCCTGGAGGCAACCGCTATCCACCTCAGGGAGGGGGTGGCTGG
GGTCAGCCCCATGGAGGTGGCTGGGGCCAACCTCATGGAGGTGGCTGGGGTCAGCCCCAT
GGTGGTGGCTGGGGGCAGCCACATGGTGGTGGAGGCTGGGGTCAAGGTGGTACCCACAGT
CAGTGGAACAAGCCCAGTAAACCAAAAACCAACATGAAGCATGTGGCAGGAGCTGCTGCC
GCTGGAACAGTGGTAGGGGGCCTTGGTGGCTACATGCTGGGAAGTGCCATGAGCAGACCT
CTTATACATTTTGGCAACGACTATGAGGACCGTTACTATCGTGAAAACATGTACCGTTAC
CCCAACCAAGTGTACTACAGGCCAGTGGATCAGTATAATAACCAGAACACCTTTGTGCAT
GACTGTGTCAACATCACAGTCAAGCAACACACAGTCACCACCACCACCAAGGGGGAGAAC
TTCACCGAAACTGACATTAAGATGATGGAGCGAGTTGTGGAGCAAATGTGCATCACCCAG
TACCAGAGAGAATCCCAGGCTTATTACCAAAGAGGGGCAAGTGTGATCCTCTTCTCCTCC
CCTCCTGTGATCCTCCTCATCTCTTTCCTCATTTTTCTCATAGTAGG
>Jo_Daviess_CWD_area_2020_ID24
ATGGTGAAAAGCCACATAGGCAGCTGGATCCTAGTTCTCTTTGTGGCCATGTGGAGTGAC
GTGGGCCTCTGCAAGAAGCGACCAAAACCTGGAGGAGGATGGAACACTGGGGGGAGCCGA
TACCCGGGACAGGGAAGTCCTGGAGGCAACCGCTATCCACCTCAGGGAGGGGGTGGCTGG
GGTCAGCCCCATGGAGGTGGCTGGGGCCAACCTCATGGAGGTGGCTGGGGTCAGCCCCAT
GGTGGTGGCTGGGGGCAGCCACATGGTGGTGGAGGCTGGGGTCAAGGTGGTACCCACAGT
CAGTGGAACAAGCCCAGTAAACCAAAAACCAACATGAAGCATGTGGCAGGAGCTGCTGCC
GCTGGAGCAGTGGTAGGGGGCCTTGGTGGCTACATGCTGGGAAGTGCCATGAGCAGACCT
CTTATACATTTTGGCAAYGACTATGAGGACCGTTACTATCGTGAAAACATGTACCGTTAC
CCCAACCAAGTGTACTACAGGCCAGTGGATCAGTATAATAACCAGAACACCTTTGTGCAT
GACTGTGTCAACATCACAGTCAAGCAACACACAGTCACCACCACCACCAAGGGGGAGAAC
TTCACCGAAACTGACATTAAGATGATGGAGCGAGTTGTGGAGCAAATGTGCATCACCCAG
TACCAGAGAGAATCCCAGGCTTATTACCAAAGAGGGGCAAGTGTGATCCTCTTCTCCTCC
CCTCCTGTGATCCTCCTCATCTCTTTCCTCATTTTTCTCATAGTAGG
>Jo_Daviess_CWD_area_2020_ID25
ATGGTGAAAAGCCACATAGGCAGCTGGATCCTAGTTCTCTTTGTGGCCATGTGGAGTGAC
GTGGGCCTCTGCAAGAAGCGACCAAAACCTGGAGGAGGATGGAACACTGGGGGGAGCCGA
TACCCGGGACAGGGAAGTCCTGGAGGCAACCGCTATCCACCTCAGGGAGGGGGTGGCTGG
GGTCAGCCCCATGGAGGTGGCTGGGGCCAACCTCATGGAGGTGGCTGGGGTCAGCCCCAT
GGTGGTGGCTGGGGGCAGCCACATGGTGGTGGAGGCTGGGGTCAARGTGGTACCCACAGT
CAGTGGAACAAGCCCAGTAAACCAAAAACCAACATGAAGCATGTGGCAGGAGCTGCTGCC
GCTGGAGCAGTGGTAGGGGGCCTTGGTGGCTACATGCTGGGAAGTGCCATGAGCAGACCT
CTTATACATTTTGGCAACGACTATGAGGACCGTTACTATCGTGAAAACATGTACCGTTAC
CCCAACCAAGTGTACTACAGGCCAGTGGATCAGTATAATAACCAGAACACCTTTGTGCAT
GACTGTGTCAACATTACAGTCAAGCAACACACAGTCACCACCACCACCAAGGGGGAGAAC
TTCACCGAAACTGACATTAAGATGATGGAGCGAGTTGTGGAGCAAATGTGCATCACCCAG
TACCAGAGAGAATCCCAGGCTTATTACCAAAGAGGGGCAAGTGTGATCCTCTTCTCCTCC
CCTCCTGTGATCCTCCTCATCTCTTTCCTCATTTTTCTCATAGTAGG
>Jo_Daviess_CWD_area_2020_ID26
ATGGTGAAAAGCCACATAGGCAGCTGGATCCTAGTTCTCTTTGTGGCCATGTGGAGTGAC
GTGGGCCTCTGCAAGAAGCGACCAAAACCTGGAGGAGGATGGAACACTGGGGGGAGCCGA
TACCCGGGACAGGGAAGTCCTGGAGGCAACCGCTATCCACCTCAGGGAGGGGGTGGCTGG
GGTCAGCCCCATGGAGGTGGCTGGGGCCAACCTCATGGAGGTGGCTGGGGTCAGCCCCAT
GGTGGTGGCTGGGGGCAGCCACATGGTGGTGGAGGCTGGGGTCAAGGTGGTACCCACAGT
CAGTGGAACAAGCCCAGTAAACCAAAAACCAACATGAAGCATGTGGCAGGAGCTGCTGCC
GCTGGAGCAGTGGTAGGGGGCCTTGGTGGCTACATGCTGGGAAGTGCCATGAGCAGACCT
CTTATACATTTTGGCAACGACTATGAGGACCGTTACTATCGTGAAAACATGTACCGTTAC
CCCAACCAAGTGTACTACAGGCCAGTGGATCAGTATAATAACCAGAACACCTTTGTGCAT
GACTGTGTCAACATTACAGTCAAGCAACACACAGTCACCACCACCACCAAGGGGGAGAAC
TTCACCGAAACTGACATTAAGATGATGGAGCGAGTTGTGGAGCAAATGTGCATCACCCAG
TACCAGAGAGAATCCCAGGCTTATTACCAAAGAGGGGCAAGTGTGATCCTCTTCTCCTCC
CCTCCTGTGATCCTCCTCATCTCTTTCCTCATTTTTCTCATAGTAGG
>Jo_Daviess_CWD_area_2020_ID27
ATGGTGAAAAGCCACATAGGCAGCTGGATCCTAGTTCTCTTTGTGGCCATGTGGAGTGAC
GTGGGCCTCTGCAAGAAGCGACCAAAACCTGGAGGAGGATGGAACACTGGGGGGAGCCGA
TACCCGGGACAGGGAAGTCCTGGAGGCAACCGCTATCCACCTCAGGGAGGGGGTGGCTGG
GGTCAGCCCCATGGAGGTGGCTGGGGCCAACCTCATGGAGGTGGCTGGGGTCAGCCCCAT
GGTGGTGGCTGGGGGCAGCCACATGGTGGTGGAGGCTGGGGTCAAAGTGGTACCCACAGT
CAGTGGAACAAGCCCAGTAAACCAAAAACCAACATGAAGCATGTGGCAGGAGCTGCTGCC
GCTGGAGCAGTGGTAGGGGGCCTTGGTGGCTACATGCTGGGAAGTGCCATGAGCAGACCT
CTTATACATTTTGGCAACGACTATGAGGACCGTTACTATCGTGAAAACATGTACCGTTAC
CCCAACCAAGTGTACTACAGGCCAGTGGATCAGTATAATAACCAGAACACCTTTGTGCAT
GACTGTGTCAACATTACAGTCAAGCAACACACAGTCACCACCACCACCAAGGGGGAGAAC
TTCACCGAAACTGACATTAAGATGATGGAGCGAGTTGTGGAGCAAATGTGCATCACCCAG
TACCAGAGAGAATCCCAGGCTTATTACCAAAGAGGGGCAAGTGTGATCCTCTTCTCCTCC
CCTCCTGTGATCCTCCTCATCTCTTTCCTCATTTTTCTCATAGTAGG
>Jo_Daviess_CWD_area_2020_ID28
ATGGTGAAAAGCCACATAGGCAGCTGGATCCTAGTTCTCTTTGTGGCCATGTGGAGTGAC
GTGGGCCTCTGCAAGAAGCGACCAAAACCTGGAGGAGGATGGAACACTGGGGGGAGCCGA
TACCCGGGACAGGGAAGTCCTGGAGGCAACCGCTATCCACCTCAGGGAGGGGGTGGCTGG
GGTCAGCCCCATGGAGGTGGCTGGGGCCAACCTCATGGAGGTGGCTGGGGTCAGCCCCAT
GGTGGTGGCTGGGGGCAGCCACATGGTGGTGGAGGCTGGGGTCAARGTGGTACCCACAGT
CAGTGGAACAAGCCCAGTAAACCAAAAACCAACATGAAGCATGTGGCAGGAGCTGCTGCC
GCTGGAGCAGTGGTAGGGGGCCTTGGTGGCTACATGCTGGGAAGTGCCATGAGCAGACCT
CTTATACATTTTGGCAACGACTATGAGGACCGTTACTATCGTGAAAACATGTACCGTTAC
CCCAACCAAGTGTACTACAGGCCAGTGGATCAGTATAATAACCAGAACACCTTTGTGCAT
GACTGTGTCAACATTACAGTCAAGCAACACACAGTCACCACCACCACCAAGGGGGAGAAC
TTCACCGAAACTGACATTAAGATGATGGAGCGAGTTGTGGAGCAAATGTGCATCACCCAG
TACCAGAGAGAATCCCAGGCTTATTACCAAAGAGGGGCAAGTGTGATCCTCTTCTCCTCC
CCTCCTGTGATCCTCCTCATCTCTTTCCTCATTTTTCTCATAGTAGG
>Jo_Daviess_CWD_area_2020_ID29
ATGGTGAAAAGCCACATAGGCAGCTGGATCCTAGTTCTCTTTGTGGCCATGTGGAGTGAC
GTGGGCCTCTGCAAGAAGCGACCAAAACCTGGAGGAGGATGGAACACTGGGGGGAGCCGA
TACCCGGGACAGGGAAGTCCTGGAGGCAACCGCTATCCACCTCAGGGAGGGGGTGGCTGG
GGTCAGCCCCATGGAGGTGGCTGGGGCCAACCTCATGGAGGTGGCTGGGGTCAGCCCCAT
GGTGGTGGCTGGGGGCAGCCACATGGTGGTGGAGGCTGGGGTCAARGTGGTACCCACAGT
CAGTGGAACAAGCCCAGTAAACCAAAAACCAACATGAAGCATGTGGCAGGAGCTGCTGCC
GCTGGAGCAGTGGTAGGGGGCCTTGGTGGCTACATGCTGGGAAGTGCCATGAGCAGACCT
CTTATACATTTTGGCAACGACTATTAGGACCGTTACTATCGTGAAAACATGTACCGTTAC
CCCAACCAAGTGTACTACAGGCCAGTGGATCAGTATAATAACCAGAACACCTTTGTGCAT
GACTGTGTCAACATTACAGTCAAGCAACACACAGTCACCACCACCACCAAGGGGGAGAAC
TTCACCGAAACTGACATTAAGATGATGGAGCGAGTTGTGGAGCAAATGTGCATCACCCAG
TACCAGAGAGAATCCCAGGCTTATTACCAAAGAGGGGCAAGTGTGATCCTCTTCTCCTCC
CCTCCTGTGATCCTCCTCATCTCTTTCCTCATTTTTCTCATAGTAGG
>Jo_Daviess_CWD_area_2020_ID30
ATGGTGAAAAGCCACATAGGCAGCTGGATCCTAGTTCTCTTTGTGGCCATGTGGAGTGAC
GTGGGCCTCTGCAAGAAGCGACCAAAACCTGGAGGAGGATGGAACACTGGGGGGAGCCGA
TACCCGGGACAGGGAAGTCCTGGAGGCAACCGCTATCCACCTCAGGGAGGGGGTGGCTGG
GGTCAGCCCCATGGAGGTGGCTGGGGCCAACCTCATGGAGGTGGCTGGGGTCAGCCCCAT
GGTGGTGGCTGGGGGCAGCCACATGGTGGTGGAGGCTGGGGTCAAGGTGGTACCCACAGT
CAGTGGAACAAGCCCAGTAAACCAAAAACCAACATGAAGCATGTGGCAGGAGCTGCTGCC
GCTGGAGCAGTGGTAGGGGGCCTTGGTGGCTACATGCTGGGAAGTGCCATGAGCAGACCT
CTTATACATTTTGGCAACGACTATGAGGACCGTTACTATCGTGAAAACATGTACCGTTAC
CCCAACCAAGTGTACTACAGGCCAGTGGATCAGTATAATAACCAGAACACCTTTGTGCAT
GACTGTGTCAACATTACAGTCAAGCAACACACAGTCACCACCACCACCAAGGGGGAGAAC
TTCACCGAAACTGACATTAAGATGATGGAGCGAGTTGTGGAGCAAATGTGCATCACCCAG
TACCAGAGAGAATCCCAGGCTTATTACCAAAGAGGGGCAAGTGTGATCCTCTTCTCCTCC
CCTCCTGTGATCCTCCTCATCTCTTTCCTCATTTTTCTCATAGTAGG
>Jo_Daviess_CWD_area_2020_ID31
ATGGTGAAAAGCCACATAGGCAGCTGGATCCTAGTTCTCTTTGTGGCCATGTGGAGTGAC
GTGGGCCTCTGCAAGAAGCGACCAAAACCTGGAGGAGGATGGAACACTGGGGGGAGCCGA
TACCCGGGACAGGGAAGTCCTGGAGGCAACCGCTATCCACCTCAGGGAGGGGGTGGCTGG
GGTCAGCCCCATGGAGGTGGCTGGGGCCAACCTCATGGAGGTGGCTGGGGTCAGCCCCAT
GGTGGTGGCTGGGGGCAGCCACATGGTGGTGGAGGCTGGGGTCAARGTGGTACCCACAGT
CAGTGGAACAAGCCCAGTAAACCAAAAACCAACATGAAGCATGTGGCAGGAGCTGCTGCC
GCTGGAGCAGTGGTAGGGGGCCTTGGTGGCTACATGCTGGGAAGTGCCATGAGCAGACCT
CTTATACATTTTGGCAACGACTATGAGGACCGTTACTATCGTGAAAACATGTACCGTTAC
CCCAACCAAGTGTACTACAGGCCAGTGGATCAGTATAATAACCAGAACACCTTTGTGCAT
GACTGTGTCAACATYACAGTCAAGCAACACACAGTCACCACCACCACCAAGGGGGAGAAC
TTCACCGAAACTGACATTAAGATGATGGAGCGAGTTGTGGAGCAAATGTGCATCACCCAG
TACCAGAGAGAATCCCAGGCTTATTACCAAAGAGGGGCAAGTGTGATCCTCTTCTCCTCC
CCTCCTGTGATCCTCCTCATCTCTTTCCTCATTTTTCTCATAGTAGG
>Jo_Daviess_CWD_area_2020_ID32
ATGGTGAAAAGCCACATAGGCAGCTGGATCCTAGTTCTCTTTGTGGCCATGTGGAGTGAC
GTGGGCCTCTGCAAGAAGCGACCAAAACCTGGAGGAGGATGGAACACTGGGGGGAGCCGA
TACCCGGGACAGGGAAGTCCTGGAGGCAACCGCTATCCACCTCAGGGAGGGGGTGGCTGG
GGTCAGCCCCATGGAGGTGGCTGGGGCCAACCTCATGGAGGTGGCTGGGGTCAGCCCCAT
GGTGGTGGCTGGGGGCAGCCACATGGTGGTGGAGGCTGGGGTCAAGGTGGTACCCACAGT
CAGTGGAACAAGCCCAGTAAACCAAAAACCAACATGAAGCATGTGGCAGGAGCTGCTGCC
GCTGGAGCAGTGGTAGGGGGCCTTGGTGGCTACATGCTGGGAAGTGCCATGAGCAGACCT
CTTATACATTTTGGCAACGACTATGAGGACCGTTACTATCGTGAAAACATGTACCGTTAC
CCCAACCAAGTGTACTACAGGCCAGTGGATCAGTATAATAACCAGAACACCTTTGTGCAT
GACTGTGTCAACATTACAGTCAAGCAACACACAGTCACCACCACCACCAAGGGGGAGAAC
TTCACCGAAACTGACATTAAGATGATGGAGCGAGTTGTGGAGCAAATGTGCATCACCCAG
TACCAGAGAGAATCCCAGGCTTATTACCAAAGAGGGGCAAGTGTGATCCTCTTCTCCTCC
CCTCCTGTGATCCTCCTCATCTCTTTCCTCATTTTTCTCATAGTAGG
>Jo_Daviess_CWD_area_2020_ID33
ATGGTGAAAAGCCACATAGGCAGCTGGATCCTAGTTCTCTTTGTGGCCATGTGGAGTGAY
GTGGGCCTCTGCAAGAAGCGACCAAAACCTGGAGGAGGATGGAACACTGGGGGGAGCCGA
TACCCGGGACAGGGAAGTCCTGGAGGCAACCGCTATCCACCTCAGGGAGGGGGTGGCTGG
GGTCAGCCCCATGGAGGTGGCTGGGGCCAACCTCATGGAGGTGGCTGGGGTCAGCCCCAT
GGTGGTGGCTGGGGGCAGCCACATGGTGGTGGAGGCTGGGGTCAMGGTGGTACCCACAGT
CAGTGGAACAAGCCCAGTAAACCAAAAACCAACATGAAGCATGTGGCAGGAGCTGCTGCC
GCTGGAGCAGTGGTAGGGGGCCTTGGTGGCTACATGCTGGGAAGTGCCATGAGCAGACCT
CTTATACATTTTGGCAACGACTATGAGGACCGTTACTATCGTGAAAACATGTACCGTTAC
CCCAACCAAGTGTACTACAGGCCAGTGGATCAGTATAATAACCAGAACACCTTTGTGCAT
GACTGTGTCAACATCACAGTCAAGCAACACACAGTCACCACCACCACCAAGGGGGAGAAC
TTCACCGAAACTGACATTAAGATGATGGAGCGAGTTGTGGAGCAAATGTGCATCACCCAG
TACCAGAGAGAATCCCAGGCTTATTACCAAAGAGGGGCAAGTGTGATCCTCTTCTCCTCC
CCTCCTGTGATCCTCCTCATCTCTTTCCTCATTTTTCTCATAGTAGG
>Jo_Daviess_CWD_area_2020_ID34
ATGGTGAAAAGCCACATAGGCAGCTGGATCCTAGTTCTCTTTGTGGCCATGTGGAGTGAY
GTGGGCCTCTGCAAGAAGCGACCAAAACCTGGAGGAGGATGGAACACTGGGGGGAGCCGA
TACCCGGGACAGGGAAGTCCTGGAGGCAACCGCTATCCACCTCAGGGAGGGGGTGGCTGG
GGTCAGCCCCATGGAGGTGGCTGGGGCCAACCTCATGGAGGTGGCTGGGGTCAGCCCCAT
GGTGGTGGCTGGGGGCAGCCACATGGTGGTGGAGGCTGGGGTCAMGGTGGTACCCACAGT
CAGTGGAACAAGCCCAGTAAACCAAAAACCAACATGAAGCATGTGGCAGGAGCTGCTGCC
GCTGGAGCAGTGGTAGGGGGCCTTGGTGGCTACATGCTGGGAAGTGCCATGAGCAGACCT
CTTATACATTTTGGCAACGACTATGAGGACCGTTACTATCGTGAAAACATGTACCGTTAC
CCCAACCAAGTGTACTACAGGCCAGTGGATCAGTATAATAACCAGAACACCTTTGTGCAT
GACTGTGTCAACATCACAGTCAAGCAACACACAGTCACCACCACCACCAAGGGGGAGAAC
TTCACCGAAACTGACATTAAGATGATGGAGCGAGTTGTGGAGCAAATGTGCATCACCCAG
TACCAGAGAGAATCCCAGGCTTATTACCAAAGAGGGGCAAGTGTGATCCTCTTCTCCTCC
CCTCCTGTGATCCTCCTCATCTCTTTCCTCATTTTTCTCATAGTAGG
>Jo_Daviess_CWD_area_2020_ID35
ATGGTGAAAAGCCACATAGGCAGCTGGATCCTAGTTCTCTTTGTGGCCATGTGGAGTGAC
GTGGGCCTCTGCAAGAAGCGACCAAAACCTGGAGGAGGATGGAACACTGGGGGGAGCCGA
TACCCGGGACAGGGAAGTCCTGGAGGCAACCGCTATCCACCTCAGGGAGGGGGTGGCTGG
GGTCAGCCCCATGGAGGTGGCTGGGGCCAACCTCATGGAGGTGGCTGGGGTCAGCCCCAT
GGTGGTGGCTGGGGGCAGCCACATGGTGGTGGAGGCTGGGGTCAARGTGGTACCCACAGT
CAGTGGAACAAGCCCAGTAAACCAAAAACCAACATGAAGCATGTGGCAGGAGCTGCTGCC
GCTGGAGCAGTGGTAGGGGGCCTTGGTGGCTACATGCTGGGAAGTGCCATGAGCAGACCT
CTTATACATTTTGGCAACGACTATGAGGACCGTTACTATCGTGAAAACATGTACCGTTAC
CCCAACCAAGTGTACTACAGGCCAGTGGATCAGTATAATAACCAGAACACCTTTGTGCAT
GACTGTGTCAACATTACAGTCAAGCAACACACAGTCACCACCACCACCAAGGGGGAGAAC
TTCACCGAAACTGACATTAAGATGATGGAGCGAGTTGTGGAGCAAATGTGCATCACCCAG
TACCAGAGAGAATCCCAGGCTTATTACCAAAGAGGGGCAAGTGTGATCCTCTTCTCCTCC
CCTCCTGTGATCCTCCTCATCTCTTTCCTCATTTTTCTCATAGTAGG
>Jo_Daviess_CWD_area_2020_ID36
ATGGTGAAAAGCCACATAGGCAGCTGGATCCTAGTTCTCTTTGTGGCCATGTGGAGTGAC
GTGGGCCTCTGCAAGAAGCGACCAAAACCTGGAGGAGGATGGAACACTGGGGGGAGCCGA
TACCCGGGACAGGGAAGTCCTGGAGGCAACCGCTATCCACCTCAGGGAGGGGGTGGCTGG
GGTCAGCCCCATGGAGGTGGCTGGGGCCAACCTCATGGAGGTGGCTGGGGTCAGCCCCAT
GGTGGTGGCTGGGGGCAGCCACATGGTGGTGGAGGCTGGGGTCAAGGTGGTACCCACAGT
CAGTGGAACAAGCCCAGTAAACCAAAAACCAACATGAAGCATGTGGCAGGAGCTGCTGCC
GCTGGAGCAGTGGTAGGGGGCCTTGGTGGCTACATGCTGGGAAGTGCCATGAGCAGACCT
CTTATACATTTTGGCAACGACTATGAGGACCGTTACTATCGTGAAAACATGTACCGTTAC
CCCAACCAAGTGTACTACAGGCCAGTGGATCAGTATAATAACCAGAACACCTTTGTGCAT
GACTGTGTCAACATCACAGTCAAGCAACACACAGTCACCACCACCACCAAGGGGGAGAAC
TTCACCGAAACTGACATTAAGATGATGGAGCGAGTTGTGGAGCAAATGTGCATCACCCAG
TACCAGAGAGAATCCCAGGCTTATTACCAAAGAGGGGCAAGTGTGATCCTCTTCTCCTCC
CCTCCTGTGATCCTCCTCATCTCTTTCCTCATTTTTCTCATAGTAGG
>Jo_Daviess_CWD_area_2020_ID37
ATGGTGAAAAGCCACATAGGCAGCTGGATCCTAGTTCTCTTTGTGGCCATGTGGAGTGAC
GTGGGCCTCTGCAAGAAGCGACCAAAACCTGGAGGAGGATGGAACACTGGGGGGAGCCGA
TACCCGGGACAGGGAAGTCCTGGAGGCAACCGCTATCCACCTCAGGGAGGGGGTGGCTGG
GGTCAGCCCCATGGAGGTGGCTGGGGCCAACCTCATGGAGGTGGCTGGGGTCAGCCCCAT
GGTGGTGGCTGGGGGCAGCCACATGGTGGTGGAGGCTGGGGTCAAGGTGGTACCCACAGT
CAGTGGAACAAGCCCAGTAAACCRAAAACCAACATGAAGCATGTGGCAGGAGCTGCTGCC
GCTGGAGCAGTGGTAGGGGGCCTTGGTGGCTACATGCTGGGAAGTGCCATGAGCAGACCT
CTTATACATTTTGGCAACGACTATGAGGACCGTTACTATCGTGAAAACATGTACCGTTAC
CCCAACCAAGTGTACTACAGGCCAGTGGATCAGTATAATAACCAGAACACCTTTGTGCAT
GACTGTGTCAACATCACAGTCAAGCAACACACAGTCACCACCACCACCAAGGGGGAGAAC
TTCACCGAAACTGACATTAAGATGATGGAGCGAGTTGTGGAGCAAATGTGCATCACCCAG
TACCAGAGAGAATCCCAGGCTTATTACCAAAGAGGGGCAAGTGTGATCCTCTTCTCCTCC
CCTCCTGTGATCCTCCTCATCTCTTTCCTCATTTTTCTCATAGTAGG
>Jo_Daviess_CWD_area_2020_ID38
ATGGTGAAAAGCCACATAGGCAGCTGGATCCTAGTTCTCTTTGTGGCCATGTGGAGTGAC
GTGGGCCTCTGCAAGAAGCGACCAAAACCTGGAGGAGGATGGAACACTGGGGGGAGCCGA
TACCCGGGACAGGGAAGTCCTGGAGGCAACCGCTATCCACCTCAGGGAGGGGGTGGCTGG
GGTCAGCCCCATGGAGGTGGCTGGGGCCAACCTCATGGAGGTGGCTGGGGTCAGCCCCAT
GGTGGTGGCTGGGGGCAGCCACATGGTGGTGGAGGCTGGGGTCAAGGTGGTACCCACAGT
CAGTGGAACAAGCCCAGTAAACCAAAAACCAACATGAAGCATGTGGCAGGAGCTGCTGCC
GCTGGAGCAGTGGTAGGGGGCCTTGGTGGCTACATGCTGGGAAGTGCCATGAGCAGACCT
CTTATACATTTTGGCAACGACTATGAGGACCGTTACTATCGTGAAAACATGTACCGTTAC
CCCAACCAAGTGTACTACAGGCCAGTGGATCAGTATAATAACCAGAACACCTTTGTGCAT
GACTGTGTCAACATCACAGTCAAGCAACACACAGTCACCACCACCACCAAGGGGGAGAAC
TTCACCGAAACTGACATTAAGATGATGGAGCGAGTTGTGGAGCAAATGTGCATCACCCAG
TACCAGAGAGAATCCCAGGCTTATTACCAAAGAGGGGCAAGTGTGATCCTCTTCTCCTCC
CCTCCTGTGATCCTCCTCATCTCTTTCCTCATTTTTCTCATAGTAGG
>Jo_Daviess_CWD_area_2020_ID39
ATGGTGAAAAGCCACATAGGCAGCTGGATCCTAGTTCTCTTTGTGGCCATGTGGAGTGAC
GTGGGCCTCTGCAAGAAGCGACCAAAACCTGGAGGAGGATGGAACACTGGGGGGAGCCGA
TACCCGGGACAGGGAAGTCCTGGAGGCAACCGCTATCCACCTCAGGGAGGGGGTGGCTGG
GGTCAGCCCCATGGAGGTGGCTGGGGCCAACCTCATGGAGGTGGCTGGGGTCAGCCCCAT
GGTGGTGGCTGGGGGCAGCCACATGGTGGTGGAGGCTGGGGTCAAGGTGGTACCCACAGT
CAGTGGAACAAGCCCAGTAAACCAAAAACCAACATGAAGCATGTGGCAGGAGCTGCTGCC
GCTGGAGCAGTGGTAGGGGGCCTTGGTGGCTACATGCTGGGAAGTGCCATGAGCAGACCT
CTTATACATTTTGGCAAYGACTATGAGGACCGTTACTATCGTGAAAACATGTACCGTTAC
CCCAACCAAGTGTACTACAGGCCAGTGGATCAGTATAATAACCAGAACACCTTTGTGCAT
GACTGTGTCAACATYACAGTCAAGCAACACACAGTCACCACCACCACCAAGGGGGAGAAC
TTCACCGAAACTGACATTAAGATGATGGAGCGAGTTGTGGAGCAAATGTGCATCACCCAG
TACCAGAGAGAATCCCAGGCTTATTACCAAAGAGGGGCAAGTGTGATCCTCTTCTCCTCC
CCTCCTGTGATCCTCCTCATCTCTTTCCTCATTTTTCTCATAGTAGG
>Jo_Daviess_CWD_area_2020_ID40
ATGGTGAAAAGCCACATAGGCAGCTGGATCCTAGTTCTCTTTGTGGCCATGTGGAGTGAC
GTGGGCCTCTGCAAGAAGCGACCAAAACCTGGAGGAGGATGGAACACTGGGGGGAGCCGA
TACCCGGGACAGGGAAGTCCTGGAGGCAACCGCTATCCACCTCAGGGAGGGGGTGGCTGG
GGTCAGCCCCATGGAGGTGGCTGGGGCCAACCTCATGGAGGTGGCTGGGGTCAGCCCCAT
GGTGGTGGCTGGGGGCAGCCACATGGTGGTGGAGGCTGGGGTCAARGTGGTACCCACAGT
CAGTGGAACAAGCCCAGTAAACCAAAAACCAACATGAAGCATGTGGCAGGAGCTGCTGCC
GCTGGAGCAGTGGTAGGGGGCCTTGGTGGCTACATGCTGGGAAGTGCCATGAGCAGACCT
CTTATACATTTTGGCAACGACTATGAGGACCGTTACTATCGTGAAAACATGTACCGTTAC
CCCAACCAAGTGTACTACAGGCCAGTGGATCAGTATAATAACCAGAACACCTTTGTGCAT
GACTGTGTCAACATYACAGTCAAGCAACACACAGTCACCACCACCACCAAGGGGGAGAAC
TTCACCGAAACTGACATTAAGATGATGGAGCGAGTTGTGGAGCAAATGTGCATCACCCAG
TACCAGAGAGAATCCCAGGCTTATTACCAAAGAGGGGCAAGTGTGATCCTCTTCTCCTCC
CCTCCTGTGATCCTCCTCATCTCTTTCCTCATTTTTCTCATAGTAGG
>Jo_Daviess_CWD_area_2020_ID41
ATGGTGAAAAGCCACATAGGCAGCTGGATCCTAGTTCTCTTTGTGGCCATGTGGAGTGAC
GTGGGCCTCTGCAAGAAGCGACCAAAACCTGGAGGAGGATGGAACACTGGGGGGAGCCGA
TACCCGGGACAGGGAAGTCCTGGAGGCAACCGCTATCCACCTCAGGGAGGGGGTGGCTGG
GGTCAGCCCCATGGAGGTGGCTGGGGCCAACCTCATGGAGGTGGCTGGGGTCAGCCCCAT
GGTGGTGGCTGGGGGCAGCCACATGGTGGTGGAGGCTGGGGTCAARGTGGTACCCACAGT
CAGTGGAACAAGCCCAGTAAACCAAAAACCAACATGAAGCATGTGGCAGGAGCTGCTGCC
GCTGGAGCAGTGGTAGGGGGCCTTGGTGGCTACATGCTGGGAAGTGCCATGAGCAGACCT
CTTATACATTTTGGCAACGACTATGAGGACCGTTACTATCGTGAAAACATGTACCGTTAC
CCCAACCAAGTGTACTACAGGCCAGTGGATCAGTATAATAACCAGAACACCTTTGTGCAT
GACTGTGTCAACATTACAGTCAAGCAACACACAGTCACCACCACCACCAAGGGGGAGAAC
TTCACCGAAACTGACATTAAGATGATGGAGCGAGTTGTGGAGCAAATGTGCATCACCCAG
TACCAGAGAGAATCCCAGGCTTATTACCAAAGAGGGGCAAGTGTGATCCTCTTCTCCTCC
CCTCCTGTGATCCTCCTCATCTCTTTCCTCATTTTTCTCATAGTAGG
>Jo_Daviess_CWD_area_2020_ID42
ATGGTGAAAAGCCACATAGGCAGCTGGATCCTAGTTCTCTTTGTGGCCATGTGGAGTGAC
GTGGGCCTCTGCAAGAAGCGACCAAAACCTGGAGGAGGATGGAACACTGGGGGGAGCCGA
TACCCGGGACAGGGAAGTCCTGGAGGCAACCGCTATCCACCTCAGGGAGGGGGTGGCTGG
GGTCAGCCCCATGGAGGTGGCTGGGGCCAACCTCATGGAGGTGGCTGGGGTCAGCCCCAT
GGTGGTGGCTGGGGGCAGCCACATGGTGGTGGAGGCTGGGGTCAARGTGGTACCCACAGT
CAGTGGAACAAGCCCAGTAAACCAAAAACCAACATGAAGCATGTGGCAGGAGCTGCTGCC
GCTGGAGCAGTGGTAGGGGGCCTTGGTGGCTACATGCTGGGAAGTGCCATGAGCAGACCT
CTTATACATTTTGGCAACGACTATGAGGACCGTTACTATCGTGAAAACATGTACCGTTAC
CCCAACCAAGTGTACTACAGGCCAGTGGATCAGTATAATAACCAGAACACCTTTGTGCAT
GACTGTGTCAACATTACAGTCAAGCAACACACAGTCACCACCACCACCAAGGGGGAGAAC
TTCACCGAAACTGACATTAAGATGATGGAGCGAGTTGTGGAGCAAATGTGCATCACCCAG
TACCAGAGAGAATCCCAGGCTTATTACCAAAGAGGGGCAAGTGTGATCCTCTTCTCCTCC
CCTCCTGTGATCCTCCTCATCTCTTTCCTCATTTTTCTCATAGTAGG
>Jo_Daviess_CWD_area_2020_ID43
ATGGTGAAAAGCCACATAGGCAGCTGGATCCTAGTTCTCTTTGTGGCCATGTGGAGTGAY
GTGGGCCTCTGCAAGAAGCGACCAAAACCTGGAGGAGGATGGAACACTGGGGGGAGCCGA
TACCCGGGACAGGGAAGTCCTGGAGGCAACCGCTATCCACCTCAGGGAGGGGGTGGCTGG
GGTCAGCCCCATGGAGGTGGCTGGGGCCAACCTCATGGAGGTGGCTGGGGTCAGCCCCAT
GGTGGTGGCTGGGGGCAGCCACATGGTGGTGGAGGCTGGGGTCAMGGTGGTACCCACAGT
CAGTGGAACAAGCCCAGTAAACCAAAAACCAACATGAAGCATGTGGCAGGAGCTGCTGCC
GCTGGAGCAGTGGTAGGGGGCCTTGGTGGCTACATGCTGGGAAGTGCCATGAGCAGACCT
CTTATACATTTTGGCAACGACTATGAGGACCGTTACTATCGTGAAAACATGTACCGTTAC
CCCAACCAAGTGTACTACAGGCCAGTGGATCAGTATAATAACCAGAACACCTTTGTGCAT
GACTGTGTCAACATCACAGTCAAGCAACACACAGTCACCACCACCACCAAGGGGGAGAAC
TTCACCGAAACTGACATTAAGATGATGGAGCGAGTTGTGGAGCAAATGTGCATCACCCAG
TACCAGAGAGAATCCCAGGCTTATTACCAAAGAGGGGCAAGTGTGATCCTCTTCTCCTCC
CCTCCTGTGATCCTCCTCATCTCTTTCCTCATTTTTCTCATAGTAGG
>Jo_Daviess_CWD_area_2020_ID44
ATGGTGAAAAGCCACATAGGCAGCTGGATCCTAGTTCTCTTTGTGGCCATGTGGAGTGAY
GTGGGCCTCTGCAAGAAGCGACCAAAACCTGGAGGAGGATGGAACACTGGGGGGAGCCGA
TACCCGGGACAGGGAAGTCCTGGAGGCAACCGCTATCCACCTCAGGGAGGGGGTGGCTGG
GGTCAGCCCCATGGAGGTGGCTGGGGCCAACCTCATGGAGGTGGCTGGGGTCAGCCCCAT
GGTGGTGGCTGGGGGCAGCCACATGGTGGTGGAGGCTGGGGTCAMGGTGGTACCCACAGT
CAGTGGAACAAGCCCAGTAAACCAAAAACCAACATGAAGCATGTGGCAGGAGCTGCTGCC
GCTGGAGCAGTGGTAGGGGGCCTTGGTGGCTACATGCTGGGAAGTGCCATGAGCAGACCT
CTTATACATTTTGGCAACGACTATGAGGACCGTTACTATCGTGAAAACATGTACCGTTAC
CCCAACCAAGTGTACTACAGGCCAGTGGATCAGTATAATAACCAGAACACCTTTGTGCAT
GACTGTGTCAACATCACAGTCAAGCAACACACAGTCACCACCACCACCAAGGGGGAGAAC
TTCACCGAAACTGACATTAAGATGATGGAGCGAGTTGTGGAGCAAATGTGCATCACCCAG
TACCAGAGAGAATCCCAGGCTTATTACCAAAGAGGGGCAAGTGTGATCCTCTTCTCCTCC
CCTCCTGTGATCCTCCTCATCTCTTTCCTCATTTTTCTCATAGTAGG
>Jo_Daviess_CWD_area_2020_ID45
ATGGTGAAAAGCCACATAGGCAGCTGGATCCTAGTTCTCTTTGTGGCCATGTGGAGTGAY
GTGGGCCTCTGCAAGAAGCGACCAAAACCTGGAGGAGGATGGAACACTGGGGGGAGCCGA
TACCCGGGACAGGGAAGTCCTGGAGGCAACCGCTATCCACCTCAGGGAGGGGGTGGCTGG
GGTCAGCCCCATGGAGGTGGCTGGGGCCAACCTCATGGAGGTGGCTGGGGTCAGCCCCAT
GGTGGTGGCTGGGGGCAGCCACATGGTGGTGGAGGCTGGGGTCAMGGTGGTACCCACAGT
CAGTGGAACAAGCCCAGTAAACCAAAAACCAACATGAAGCATGTGGCAGGAGCTGCTGCC
GCTGGAGCAGTGGTAGGGGGCCTTGGTGGCTACATGCTGGGAAGTGCCATGAGCAGACCT
CTTATACATTTTGGCAACGACTATGAGGACCGTTACTATCGTGAAAACATGTACCGTTAC
CCCAACCAAGTGTACTACAGGCCAGTGGATCAGTATAATAACCAGAACACCTTTGTGCAT
GACTGTGTCAACATCACAGTCAAGCAACACACAGTCACCACCACCACCAAGGGGGAGAAC
TTCACCGAAACTGACATTAAGATGATGGAGCGAGTTGTGGAGCAAATGTGCATCACCCAG
TACCAGAGAGAATCCCAGGCTTATTACCAAAGAGGGGCAAGTGTGATCCTCTTCTCCTCC
CCTCCTGTGATCCTCCTCATCTCTTTCCTCATTTTTCTCATAGTAGG
>Jo_Daviess_CWD_area_2020_ID46
ATGGTGAAAAGCCACATAGGCAGCTGGATCCTAGTTCTCTTTGTGGCCATGTGGAGTGAC
GTGGGCCTCTGCAAGAAGCGACCAAAACCTGGAGGAGGATGGAACACTGGGGGGAGCCGA
TACCCGGGACAGGGAAGTCCTGGAGGCAACCGCTATCCACCTCAGGGAGGGGGTGGCTGG
GGTCAGCCCCATGGAGGTGGCTGGGGCCAACCTCATGGAGGTGGCTGGGGTCAGCCCCAT
GGTGGTGGCTGGGGGCAGCCACATGGTGGTGGAGGCTGGGGTCAAGGTGGTACCCACAGT
CAGTGGAACAAGCCCAGTAAACCAAAAACCAACATGAAGCATGTGGCAGGAGCTGCTGCC
GCTGGAGCAGTGGTAGGGGGCCTTGGTGGCTACATGCTGGGAAGTGCCATGAGCAGACCT
CTTATACATTTTGGCAACGACTATGAGGACCGTTACTATCGTGAAAACATGTACCGTTAC
CCCAACCAAGTGTACTACAGGCCAGTGGATCAGTATAATAACCAGAACACCTTTGTGCAT
GACTGTGTCAACATCACAGTCAAGCAACACACAGTCACCACCACCACCAAGGGGGAGAAC
TTCACCGAAACTGACATTAAGATGATGGAGCGAGTTGTGGAGCAAATGTGCATCACCCAG
TACCAGAGAGAATCCCAGGCTTATTACCAAAGAGGGGCAAGTGTGATCCTCTTCTCCTCC
CCTCCTGTGATCCTCCTCATCTCTTTCCTCATTTTTCTCATAGTAGG
>Jo_Daviess_CWD_area_2020_ID47
ATGGTGAAAAGCCACATAGGCAGCTGGATCCTAGTTCTCTTTGTGGCCATGTGGAGTGAC
GTGGGCCTCTGCAAGAAGCGACCAAAACCTGGAGGAGGATGGAACACTGGGGGGAGCCGA
TACCCGGGACAGGGAAGTCCTGGAGGCAACCGCTATCCACCTCAGGGAGGGGGTGGCTGG
GGTCAGCCCCATGGAGGTGGCTGGGGCCAACCTCATGGAGGTGGCTGGGGTCAGCCCCAT
GGTGGTGGCTGGGGGCAGCCACATGGTGGTGGAGGCTGGGGTCAAAGTGGTACCCACAGT
CAGTGGAACAAGCCCAGTAAACCAAAAACCAACATGAAGCATGTGGCAGGAGCTGCTGCC
GCTGGAGCAGTGGTAGGGGGCCTTGGTGGCTACATGCTGGGAAGTGCCATGAGCAGACCT
CTTATACATTTTGGCAACGACTATGAGGACCGTTACTATCGTGAAAACATGTACCGTTAC
CCCAACCAAGTGTACTACAGGCCAGTGGATCAGTATAATAACCAGAACACCTTTGTGCAT
GACTGTGTCAACATTACAGTCAAGCAACACACAGTCACCACCACCACCAAGGGGGAGAAC
TTCACCGAAACTGACATTAAGATGATGGAGCGAGTTGTGGAGCAAATGTGCATCACCCAG
TACCAGAGAGAATCCCAGGCTTATTACCAAAGAGGGGCAAGTGTGATCCTCTTCTCCTCC
CCTCCTGTGATCCTCCTCATCTCTTTCCTCATTTTTCTCATAGTAGG
>Jo_Daviess_CWD_area_2020_ID48
ATGGTGAAAAGCCACATAGGCAGCTGGATCCTAGTTCTCTTTGTGGCCATGTGGAGTGAC
GTGGGCCTCTGCAAGAAGCGACCAAAACCTGGAGGAGGATGGAACACTGGGGGGAGCCGA
TACCCGGGACAGGGAAGTCCTGGAGGCAACCGCTATCCACCTCAGGGAGGGGGTGGCTGG
GGTCAGCCCCATGGAGGTGGCTGGGGCCAACCTCATGGAGGTGGCTGGGGTCAGCCCCAT
GGTGGTGGCTGGGGGCAGCCACATGGTGGTGGAGGCTGGGGTCAAGGTGGTACCCACAGT
CAGTGGAACAAGCCCAGTAAACCRAAAACCAACATGAAGCATGTGGCAGGAGCTGCTGCC
GCTGGAGCAGTGGTAGGGGGCCTTGGTGGCTACATGCTGGGAAGTGCCATGAGCAGACCT
CTTATACATTTTGGCAACGACTATGAGGACCGTTACTATCGTGAAAACATGTACCGTTAC
CCCAACCAAGTGTACTACAGGCCAGTGGATCAGTATAATAACCAGAACACCTTTGTGCAT
GACTGTGTCAACATYACAGTCAAGCAACACACAGTCACCACCACCACCAAGGGGGAGAAC
TTCACCGAAACTGACATTAAGATGATGGAGCGAGTTGTGGAGCAAATGTGCATCACCCAG
TACCAGAGAGAATCCCAGGCTTATTACCAAAGAGGGGCAAGTGTGATCCTCTTCTCCTCC
CCTCCTGTGATCCTCCTCATCTCTTTCCTCATTTTTCTCATAGTAGG
>Jo_Daviess_CWD_area_past_ID1
ATGGTGAAAAGCCACATAGGCAGCTGGATCCTAGTTCTCTTTGTGGCCATGTGGAGTGAC
GTGGGCCTCTGCAAGAAGCGACCAAAACCTGGAGGAGGATGGAACACTGGGGGGAGCCGA
TACCCGGGACAGGGAAGTCCTGGAGGCAACCGCTATCCACCTCAGGGAGGGGGTGGCTGG
GGTCAGCCCCATGGAGGTGGCTGGGGCCAACCTCATGGAGGTGGCTGGGGTCAGCCCCAT
GGTGGTGGCTGGGGGCAGCCACATGGTGGTGGAGGCTGGGGTCAARGTGGTACCCACAGT
CAGTGGAACAAGCCCAGTAAACCAAAAACCAACATGAAGCATGTGGCAGGAGCTGCTGCC
GCTGGAACAGTGGTAGGGGGCCTTGGTGGCTACATGCTGGGAAGTGCCATGAGCAGACCT
CTTATACATTTTGGCAACGACTATGAGGACCGTTACTATCGTGAAAACATGTACCGTTAC
CCCAACCAAGTGTACTACAGGCCAGTGGATCAGTATAATAACCAGAACACCTTTGTGCAT
GACTGTGTCAACATCACAGTCAAGCAACACACAGTCACCACCACCACCAAGGGGGAGAAC
TTCACCGAAACTGACATTAAGATGATGGAGCGAGTTGTGGAGCAAATGTGCATCACCCAG
TACCAGAGAGAATCCCAGGCTTATTACCAAAGAGGGGCAAGTGTGATCCTCTTCTCCTCC
CCTCCTGTGATCCTCCTCATCTCTTTCCTCATTTTTCTCATAGTAGG
>Jo_Daviess_CWD_area_past_ID2
ATGGTGAAAAGCCACATAGGCAGCTGGATCCTAGTTCTCTTTGTGGCCATGTGGAGTGAC
GTGGGCCTCTGCAAGAAGCGACCAAAACCTGGAGGAGGATGGAACACTGGGGGGAGCCGA
TACCCGGGACAGGGAAGTCCTGGAGGCAACCGCTATCCACCTCAGGGAGGGGGTGGCTGG
GGTCAGCCCCATGGAGGTGGCTGGGGCCAACCTCATGGAGGTGGCTGGGGTCAGCCCCAT
GGTGGTGGCTGGGGGCAGCCACATGGTGGTGGAGGCTGGGGTCAAGGTGGTACCCACAGT
CAGTGGAACAAGCCCAGTAAACCAAAAACCAACATGAAGCATGTGGCAGGAGCTGCTGCC
GCTGGAGCAGTGGTAGGGGGCCTTGGTGGCTACATGCTGGGAAGTGCCATGAGCAGACCT
CTTATACATTTTGGCAACGACTATGAGGACCGTTACTATCGTGAAAACATGTACCGTTAC
CCCAACCAAGTGTACTACAGGCCAGTGGATCAGTATAATAACCAGAACACCTTTGTGCAT
GACTGTGTCAACATTACAGTCAAGCAACACACAGTCACCACCACCACCAAGGGGGAGAAC
TTCACCGAAACTGACATTAAGATGATGGAGCGAGTTGTGGAGCAAATGTGCATCACCCAG
TACCAGAGAGAATCCCAGGCTTATTACCAAAGAGGGGCAAGTGTGATCCTCTTCTCCTCC
CCTCCTGTGATCCTCCTCATCTCTTTCCTCATTTTTCTCATAGTAGG
>Jo_Daviess_CWD_area_past_ID3
ATGGTGAAAAGCCACATAGGCAGCTGGATCCTAGTTCTCTTTGTGGCCATGTGGAGTGAC
GTGGGCCTCTGCAAGAAGCGACCAAAACCTGGAGGAGGATGGAACACTGGGGGGAGCCGA
TACCCGGGACAGGGAAGTCCTGGAGGCAACCGCTATCCACCTCAGGGAGGGGGTGGCTGG
GGTCAGCCCCATGGAGGTGGCTGGGGCCAACCTCATGGAGGTGGCTGGGGTCAGCCCCAT
GGTGGTGGCTGGGGGCAGCCACATGGTGGTGGAGGCTGGGGTCAAGGTGGTACCCACAGT
CAGTGGAACAAGCCCAGTAAACCAAAAACCAACATGAAGCATGTGGCAGGAGCTGCTGCC
GCTGGAGCAGTGGTAGGGGGCCTTGGTGGCTACATGCTGGGAAGTGCCATGAGCAGACCT
CTTATACATTTTGGCAACGACTATGAGGACCGTTACTATCGTGAAAACATGTACCGTTAC
CCCAACCAAGTGTACTACAGGCCAGTGGATCAGTATAATAACCAGAACACCTTTGTGCAT
GACTGTGTCAACATYACAGTCAAGCAACACACAGTCACCACCACCACCAAGGGGGAGAAC
TTCACCGAAACTGACATTAAGATGATGGAGCGAGTTGTGGAGCAAATGTGCATCACCCAG
TACCAGAGAGAATCCCAGGCTTATTACCAAAGAGGGGCAAGTGTGATCCTCTTCTCCTCC
CCTCCTGTGATCCTCCTCATCTCTTTCCTCATTTTTCTCATAGTAGG
>Jo_Daviess_CWD_area_past_ID4
ATGGTGAAAAGCCACATAGGCAGCTGGATCCTAGTTCTCTTTGTGGCCATGTGGAGTGAY
GTGGGCCTCTGCAAGAAGCGACCAAAACCTGGAGGAGGATGGAACACTGGGGGGAGCCGA
TACCCGGGACAGGGAAGTCCTGGAGGCAACCGYTATCCACCTCAGGGAGGGGGTGGCTGG
GGTCAGCCCCATGGAGGTGGCTGGGGCCAACCTCATGGAGGTGGCTGGGGTCAGCCCCAT
GGTGGTGGCTGGGGGCAGCCACATGGTGGTGGAGGCTGGGGTCAAGGTGGTACCCACAGT
CAGTGGAACAAGCCCAGTAAACCAAAAACCAACATGAAGCATGTGGCAGGAGCTGCTGCC
GCTGGAGCAGTGGTAGGGGGCCTTGGTGGCTACATGCTGGGAAGTGCCATGAGCAGACCT
CTTATACATTTTGGCAACGACTATGAGGACCGTTACTATCGTGAAAACATGTACCGTTAC
CCCAACCAAGTGTACTACAGGCCAGTGGATCAGTATAATAACCAGAACACCTTTGTGCAT
GACTGTGTCAACATCACAGTCAAGCAACACACAGTCACCACCACCACCAAGGGGGAGAAC
TTCACCGAAACTGACATTAAGATGATGGAGCGAGTTGTGGAGCAAATGTGCATCACCCAG
TACCAGAGAGAATCCCAGGCTTATTACCAAAGAGGGGCAAGTGTGATCCTCTTCTCCTCC
CCTCCTGTGATCCTCCTCATCTCTTTCCTCATTTTTCTCATAGTAGG
>Jo_Daviess_CWD_area_past_ID5
ATGGTGAAAAGCCACATAGGCAGCTGGATCCTAGTTCTCTTTGTGGCCATGTGGAGTGAC
GTGGGCCTCTGCAAGAAGCGACCAAAACCTGGAGGAGGATGGAACACTGGGGGGAGCCGA
TACCCGGGACAGGGAAGTCCTGGAGGCAACCGCTATCCACCTCAGGGAGGGGGTGGCTGG
GGTCAGCCCCATGGAGGTGGCTGGGGCCAACCTCATGGAGGTGGCTGGGGTCAGCCCCAT
GGTGGTGGCTGGGGGCAGCCACATGGTGGTGGAGGCTGGGGTCAARGTGGTACCCACAGT
CAGTGGAACAAGCCCAGTAAACCAAAAACCAACATGAAGCATGTGGCAGGAGCTGCTGCC
GCTGGAGCAGTGGTAGGGGGCCTTGGTGGCTACATGCTGGGAAGTGCCATGAGCAGACCT
CTTATACATTTTGGCAACGACTATGAGGACCGTTACTATCGTGAAAACATGTACCGTTAC
CCCAACCAAGTGTACTACAGGCCAGTGGATCAGTATAATAACCAGAACACCTTTGTGCAT
GACTGTGTCAACATTACAGTCAAGCAACACACAGTCACCACCACCACCAAGGGGGAGAAC
TTCACCGAAACTGACATTAAGATGATGGAGCGAGTTGTGGAGCAAATGTGCATCACCCAG
TACCAGAGAGAATCCCAGGCTTATTACCAAAGAGGGGCAAGTGTGATCCTCTTCTCCTCC
CCTCCTGTGATCCTCCTCATCTCTTTCCTCATTTTTCTCATAGTAGG
>Jo_Daviess_CWD_area_past_ID6
ATGGTGAAAAGCCACATAGGCAGCTGGATCCTAGTTCTCTTTGTGGCCATGTGGAGTGAC
GTGGGCCTCTGCAAGAAGCGACCAAAACCTGGAGGAGGATGGAACACTGGGGGGAGCCGA
TACCCGGGACAGGGAAGTCCTGGAGGCAACCGCTATCCACCTCAGGGAGGGGGTGGCTGG
GGTCAGCCCCATGGAGGTGGCTGGGGCCAACCTCATGGAGGTGGCTGGGGTCAGCCCCAT
GGTGGTGGCTGGGGGCAGCCACATGGTGGTGGAGGCTGGGGTCAARGTGGTACCCACAGT
CAGTGGAACAAGCCCAGTAAACCAAAAACCAACATGAAGCATGTGGCAGGAGCTGCTGCC
GCTGGAGCAGTGGTAGGGGGCCTTGGTGGCTACATGCTGGGAAGTGCCATGAGCAGACCT
CTTATACATTTTGGCAACGACTATGAGGACCGTTACTATCGTGAAAACATGTACCGTTAC
CCCAACCAAGTGTACTACAGGCCAGTGGATCAGTATAATAACCAGAACACCTTTGTGCAT
GACTGTGTCAACATYACAGTCAAGCAACACACAGTCACCACCACCACCAAGGGGGAGAAC
TTCACCGAAACTGACATTAAGATGATGGAGCGAGTTGTGGAGCAAATGTGCATCACCCAG
TACCAGAGAGAATCCCAGGCTTATTACCAAAGAGGGGCAAGTGTGATCCTCTTCTCCTCC
CCTCCTGTGATCCTCCTCATCTCTTTCCTCATTTTTCTCATAGTAGG
>Jo_Daviess_CWD_area_past_ID7
ATGGTGAAAAGCCACATAGGCAGCTGGATCCTAGTTCTCTTTGTGGCCATGTGGAGTGAC
GTGGGCCTCTGCAAGAAGCGACCAAAACCTGGAGGAGGATGGAACACTGGGGGGAGCCGA
TACCCGGGACAGGGAAGTCCTGGAGGCAACCGCTATCCACCTCAGGGAGGGGGTGGCTGG
GGTCAGCCCCATGGAGGTGGCTGGGGCCAACCTCATGGAGGTGGCTGGGGTCAGCCCCAT
GGTGGTGGCTGGGGGCAGCCACATGGTGGTGGAGGCTGGGGTCAAGGTGGTACCCACAGT
CAGTGGAACAAGCCCAGTAAACCAAAAACCAACATGAAGCATGTGGCAGGAGCTGCTGCC
GCTGGAGCAGTGGTAGGGGGCCTTGGTGGCTACATGCTGGGAAGTGCCATGAGCAGACCT
CTTATACATTTTGGCAACGACTATGAGGACCGTTACTATCGTGAAAACATGTACCGTTAC
CCCAACCAAGTGTACTACAGGCCAGTGGATCAGTATAATAACCAGAACACCTTTGTGCAT
GACTGTGTCAACATCACAGTCAAGCAACACACAGTCACCACCACCACCAAGGGGGAGAAC
TTCACCGAAACTGACATTAAGATGATGGAGCGAGTTGTGGAGCAAATGTGCATCACCCAG
TACCAGAGAGAATCCCAGGCTTATTACCAAAGAGGGGCAAGTGTGATCCTCTTCTCCTCC
CCTCCTGTGATCCTCCTCATCTCTTTCCTCATTTTTCTCATAGTAGG
>Jo_Daviess_CWD_area_past_ID8
ATGGTGAAAAGCCACATAGGCAGCTGGATCCTAGTTCTCTTTGTGGCCATGTGGAGTGAY
GTGGGCCTCTGCAAGAAGCGACCAAAACCTGGAGGAGGATGGAACACTGGGGGGAGCCGA
TACCCGGGACAGGGAAGTCCTGGAGGCAACCGYTATCCACCTCAGGGAGGGGGTGGCTGG
GGTCAGCCCCATGGAGGTGGCTGGGGCCAACCTCATGGAGGTGGCTGGGGTCAGCCCCAT
GGTGGTGGCTGGGGGCAGCCACATGGTGGTGGAGGCTGGGGTCAMGGTGGTACCCACAGT
CAGTGGAACAAGCCCAGTAAACCAAAAACCAACATGAAGCATGTGGCAGGAGCTGCTGCC
GCTGGAGCAGTGGTAGGGGGCCTTGGTGGCTACATGCTGGGAAGTGCCATGAGCAGACCT
CTTATACATTTTGGCAACGACTATGAGGACCGTTACTATCGTGAAAACATGTACCGTTAC
CCCAACCAAGTGTACTACAGGCCAGTGGATCAGTATAATAACCAGAACACCTTTGTGCAT
GACTGTGTCAACATCACAGTCAAGCAACACACAGTCACCACCACCACCAAGGGGGAGAAC
TTCACCGAAACTGACATTAAGATGATGGAGCGAGTTGTGGAGCAAATGTGCATCACCCAG
TACCAGAGAGAATCCCAGGCTTATTACCAAAGAGGGGCAAGTGTGATCCTCTTCTCCTCC
CCTCCTGTGATCCTCCTCATCTCTTTCCTCATTTTTCTCATAGTAGG
>Jo_Daviess_CWD_area_past_ID9
ATGGTGAAAAGCCACATAGGCAGCTGGATCCTAGTTCTCTTTGTGGCCATGTGGAGTGAC
GTGGGCCTCTGCAAGAAGCGACCAAAACCTGGAGGAGGATGGAACACTGGGGGGAGCCGA
TACCCGGGACAGGGAAGTCCTGGAGGCAACCGCTATCCACCTCAGGGAGGGGGTGGCTGG
GGTCAGCCCCATGGAGGTGGCTGGGGCCAACCTCATGGAGGTGGCTGGGGTCAGCCCCAT
GGTGGTGGCTGGGGGCAGCCACATGGTGGTGGAGGCTGGGGTCAAGGTGGTACCCACAGT
CAGTGGAACAAGCCCAGTAAACCAAAAACCAACATGAAGCATGTGGCAGGAGCTGCTGCC
GCTGGAGCAGTGGTAGGGGGCCTTGGTGGCTACATGCTGGGAAGTGCCATGAGCAGACCT
CTTATACATTTTGGCAACGACTATGAGGACCGTTACTATCGTGAAAACATGTACCGTTAC
CCCAACCAAGTGTACTACAGGCCAGTGGATCAGTATAATAACCAGAACACCTTTGTGCAT
GACTGTGTCAACATTACAGTCAAGCAACACACAGTCACCACCACCACCAAGGGGGAGAAC
TTCACCGAAACTGACATTAAGATGATGGAGCGAGTTGTGGAGCAAATGTGCATCACCCAG
TACCAGAGAGAATCCCAGGCTTATTACCAAAGAGGGGCAAGTGTGATCCTCTTCTCCTCC
CCTCCTGTGATCCTCCTCATCTCTTTCCTCATTTTTCTCATAGTAGG
>Jo_Daviess_CWD_area_past_ID10
ATGGTGAAAAGCCACATAGGCAGCTGGATCCTAGTTCTCTTTGTGGCCATGTGGAGTGAC
GTGGGCCTCTGCAAGAAGCGACCAAAACCTGGAGGAGGATGGAACACTGGGGGGAGCCGA
TACCCGGGACAGGGAAGTCCTGGAGGCAACCGCTATCCACCTCAGGGAGGGGGTGGCTGG
GGTCAGCCCCATGGAGGTGGCTGGGGCCAACCTCATGGAGGTGGCTGGGGTCAGCCCCAT
GGTGGTGGCTGGGGGCAGCCACATGGTGGTGGAGGCTGGGGTCAAGGTGGTACCCACAGT
CAGTGGAACAAGCCCAGTAAACCAAAAACCAACATGAAGCATGTGGCAGGAGCTGCTGCC
GCTGGAGCAGTGGTAGGGGGCCTTGGTGGCTACATGCTGGGAAGTGCCATGAGCAGACCT
CTTATACATTTTGGCAACGACTATGAGGACCGTTACTATCGTGAAAACATGTACCGTTAC
CCCAACCAAGTGTACTACAGGCCAGTGGATCAGTATAATAACCAGAACACCTTTGTGCAT
GACTGTGTCAACATTACAGTCAAGCAACACACAGTCACCACCACCACCAAGGGGGAGAAC
TTCACCGAAACTGACATTAAGATGATGGAGCGAGTTGTGGAGCAAATGTGCATCACCCAG
TACCAGAGAGAATCCCAGGCTTATTACCAAAGAGGGGCAAGTGTGATCCTCTTCTCCTCC
CCTCCTGTGATCCTCCTCATCTCTTTCCTCATTTTTCTCATAGTAGG
>Jo_Daviess_CWD_area_past_ID11
ATGGTGAAAAGCCACATAGGCAGCTGGATCCTAGTTCTCTTTGTGGCCATGTGGAGTGAC
GTGGGCCTCTGCAAGAAGCGACCAAAACCTGGAGGAGGATGGAACACTGGGGGGAGCCGA
TACCCGGGACAGGGAAGTCCTGGAGGCAACCGCTATCCACCTCAGGGAGGGGGTGGCTGG
GGTCAGCCCCATGGAGGTGGCTGGGGCCAACCTCATGGAGGTGGCTGGGGTCAGCCCCAT
GGTGGTGGCTGGGGGCAGCCACATGGTGGTGGAGGCTGGGGTCAAGGTGGTACCCACAGT
CAGTGGAACAAGCCCAGTAAACCAAAAACCAACATGAAGCATGTGGCAGGAGCTGCTGCC
GCTGGAGCAGTGGTAGGGGGCCTTGGTGGCTACATGCTGGGAAGTGCCATGAGCAGACCT
CTTATACATTTTGGCAACGACTATGAGGACCGTTACTATCGTGAAAACATGTACCGTTAC
CCCAACCAAGTGTACTACAGGCCAGTGGATCAGTATAATAACCAGAACACCTTTGTGCAT
GACTGTGTCAACATCACAGTCAAGCAACACACAGTCACCACCACCACCAAGGGGGAGAAC
TTCACCGAAACTGACATTAAGATGATGGAGCGAGTTGTGGAGCAAATGTGCATCACCCAG
TACCAGAGAGAATCCCAGGCTTATTACCAAAGAGGGGCAAGTGTGATCCTCTTCTCCTCC
CCTCCTGTGATCCTCCTCATCTCTTTCCTCATTTTTCTCATAGTAGG
>Jo_Daviess_CWD_area_past_ID12
ATGGTGAAAAGCCACATAGGCAGCTGGATCCTAGTTCTCTTTGTGGCCATGTGGAGTGAC
GTGGGCCTCTGCAAGAAGCGACCAAAACCTGGAGGAGGATGGAACACTGGGGGGAGCCGA
TACCCGGGACAGGGAAGTCCTGGAGGCAACCGCTATCCACCTCAGGGAGGGGGTGGCTGG
GGTCAGCCCCATGGAGGTGGCTGGGGCCAACCTCATGGAGGTGGCTGGGGTCAGCCCCAT
GGTGGTGGCTGGGGGCAGCCACATGGTGGTGGAGGCTGGGGTCAAGGTGGTACCCACAGT
CAGTGGAACAAGCCCAGTAAACCAAAAACCAACATGAAGCATGTGGCAGGAGCTGCTGCC
GCTGGAGCAGTGGTAGGGGGCCTTGGTGGCTACATGCTGGGAAGTGCCATGAGCAGACCT
CTTATACATTTTGGCAACGACTATGAGGACCGTTACTATCGTGAAAACATGTACCGTTAC
CCCAACCAAGTGTACTACAGGCCAGTGGATCAGTATAATAACCAGAACACCTTTGTGCAT
GACTGTGTCAACATCACAGTCAAGCAACACACAGTCACCACCACCACCAAGGGGGAGAAC
TTCACCGAAACTGACATTAAGATGATGGAGCGAGTTGTGGAGCAAATGTGCATCACCCAG
TACCAGAGAGAATCCCAGGCTTATTACCAAAGAGGGGCAAGTGTGATCCTCTTCTCCTCC
CCTCCTGTGATCCTCCTCATCTCTTTCCTCATTTTTCTCATAGTAGG
>Jo_Daviess_CWD_area_past_ID13
ATGGTGAAAAGCCACATAGGCAGCTGGATCCTAGTTCTCTTTGTGGCCATGTGGAGTGAC
GTGGGCCTCTGCAAGAAGCGACCAAAACCTGGAGGAGGATGGAACACTGGGGGGAGCCGA
TACCCGGGACAGGGAAGTCCTGGAGGCAACCGCTATCCACCTCAGGGAGGGGGTGGCTGG
GGTCAGCCCCATGGAGGTGGCTGGGGCCAACCTCATGGAGGTGGCTGGGGTCAGCCCCAT
GGTGGTGGCTGGGGGCAGCCACATGGTGGTGGAGGCTGGGGTCAAGGTGGTACCCACAGT
CAGTGGAACAAGCCCAGTAAACCAAAAACCAACATGAAGCATGTGGCAGGAGCTGCTGCC
GCTGGAGCAGTGGTAGGGGGCCTTGGTGGCTACATGCTGGGAAGTGCCATGAGCAGACCT
CTTATACATTTTGGCAACGACTATGAGGACCGTTACTATCGTGAAAACATGTACCGTTAC
CCCAACCAAGTGTACTACAGGCCAGTGGATCAGTATAATAACCAGAACACCTTTGTGCAT
GACTGTGTCAACATCACAGTCAAGCAACACACAGTCACCACCACCACCAAGGGGGAGAAC
TTCACCGAAACTGACATTAAGATGATGGAGCGAGTTGTGGAGCAAATGTGCATCACCCAG
TACCAGAGAGAATCCCAGGCTTATTACCAAAGAGGGGCAAGTGTGATCCTCTTCTCCTCC
CCTCCTGTGATCCTCCTCATCTCTTTCCTCATTTTTCTCATAGTAGG
>Jo_Daviess_CWD_area_past_ID14
ATGGTGAAAAGCCACATAGGCAGCTGGATCCTAGTTCTCTTTGTGGCCATGTGGAGTGAC
GTGGGCCTCTGCAAGAAGCGACCAAAACCTGGAGGAGGATGGAACACTGGGGGGAGCCGA
TACCCGGGACAGGGAAGTCCTGGAGGCAACCGCTATCCACCTCAGGGAGGGGGTGGCTGG
GGTCAGCCCCATGGAGGTGGCTGGGGCCAACCTCATGGAGGTGGCTGGGGTCAGCCCCAT
GGTGGTGGCTGGGGGCAGCCACATGGTGGTGGAGGCTGGGGTCAAGGTGGTACCCACAGT
CAGTGGAACAAGCCCAGTAAACCAAAAACCAACATGAAGCATGTGGCAGGAGCTGCTGCC
GCTGGAGCAGTGGTAGGGGGCCTTGGTGGCTACATGCTGGGAAGTGCCATGAGCAGACCT
CTTATACATTTTGGCAACGACTATGAGGACCGTTACTATCGTGAAAACATGTACCGTTAC
CCCAACCAAGTGTACTACAGGCCAGTGGATCAGTATAATAACCAGAACACCTTTGTGCAT
GACTGTGTCAACATTACAGTCAAGCAACACACAGTCACCACCACCACCAAGGGGGAGAAC
TTCACCGAAACTGACATTAAGATGATGGAGCGAGTTGTGGAGCAAATGTGCATCACCCAG
TACCAGAGAGAATCCCAGGCTTATTACCAAAGAGGGGCAAGTGTGATCCTCTTCTCCTCC
CCTCCTGTGATCCTCCTCATCTCTTTCCTCATTTTTCTCATAGTAGG
>Jo_Daviess_CWD_area_past_ID15
ATGGTGAAAAGCCACATAGGCAGCTGGATCCTAGTTCTCTTTGTGGCCATGTGGAGTGAC
GTGGGCCTCTGCAAGAAGCGACCAAAACCTGGAGGAGGATGGAACACTGGGGGGAGCCGA
TACCCGGGACAGGGAAGTCCTGGAGGCAACCGCTATCCACCTCAGGGAGGGGGTGGCTGG
GGTCAGCCCCATGGAGGTGGCTGGGGCCAACCTCATGGAGGTGGCTGGGGTCAGCCCCAT
GGTGGTGGCTGGGGGCAGCCACATGGTGGTGGAGGCTGGGGTCAAGGTGGTACCCACAGT
CAGTGGAACAAGCCCAGTAAACCAAAAACCAACATGAAGCATGTGGCAGGAGCTGCTGCC
GCTGGAGCAGTGGTAGGGGGCCTTGGTGGCTACATGCTGGGAAGTGCCATGAGCAGACCT
CTTATACATTTTGGCAACGACTATGAGGACCGTTACTATCGTGAAAACATGTACCGTTAC
CCCAACCAAGTGTACTACAGGCCAGTGGATCAGTATAATAACCAGAACACCTTTGTGCAT
GACTGTGTCAACATTACAGTCAAGCAACACACAGTCACCACCACCACCAAGGGGGAGAAC
TTCACCGAAACTGACATTAAGATGATGGAGCGAGTTGTGGAGCAAATGTGCATCACCCAG
TACCAGAGAGAATCCCAGGCTTATTACCAAAGAGGGGCAAGTGTGATCCTCTTCTCCTCC
CCTCCTGTGATCCTCCTCATCTCTTTCCTCATTTTTCTCATAGTAGG
>Jo_Daviess_CWD_area_past_ID16
ATGGTGAAAAGCCACATAGGCAGCTGGATCCTAGTTCTCTTTGTGGCCATGTGGAGTGAC
GTGGGCCTCTGCAAGAAGCGACCAAAACCTGGAGGAGGATGGAACACTGGGGGGAGCCGA
TACCCGGGACAGGGAAGTCCTGGAGGCAACCGCTATCCACCTCAGGGAGGGGGTGGCTGG
GGTCAGCCCCATGGAGGTGGCTGGGGCCAACCTCATGGAGGTGGCTGGGGTCAGCCCCAT
GGTGGTGGCTGGGGGCAGCCACATGGTGGTGGAGGCTGGGGTCAAGGTGGTACCCACAGT
CAGTGGAACAAGCCCAGTAAACCAAAAACCAACATGAAGCATGTGGCAGGAGCTGCTGCC
GCTGGAGCAGTGGTAGGGGGCCTTGGTGGCTACATGCTGGGAAGTGCCATGAGCAGACCT
CTTATACATTTTGGCAACGACTATGAGGACCGTTACTATCGTGAAAACATGTACCGTTAC
CCCAACCAAGTGTACTACAGGCCAGTGGATCAGTATAATAACCAGAACACCTTTGTGCAT
GACTGTGTCAACATTACAGTCAAGCAACACACAGTCACCACCACCACCAAGGGGGAGAAC
TTCACCGAAACTGACATTAAGATGATGGAGCGAGTTGTGGAGCAAATGTGCATCACCCAG
TACCAGAGAGAATCCCAGGCTTATTACCAAAGAGGGGCAAGTGTGATCCTCTTCTCCTCC
CCTCCTGTGATCCTCCTCATCTCTTTCCTCATTTTTCTCATAGTAGG
>Jo_Daviess_CWD_area_past_ID17
ATGGTGAAAAGCCACATAGGCAGCTGGATCCTAGTTCTCTTTGTGGCCATGTGGAGTGAC
GTGGGCCTCTGCAAGAAGCGACCAAAACCTGGAGGAGGATGGAACACTGGGGGGAGCCGA
TACCCGGGACAGGGAAGTCCTGGAGGCAACCGCTATCCACCTCAGGGAGGGGGTGGCTGG
GGTCAGCCCCATGGAGGTGGCTGGGGCCAACCTCATGGAGGTGGCTGGGGTCAGCCCCAT
GGTGGTGGCTGGGGGCAGCCACATGGTGGTGGAGGCTGGGGTCAARGTGGTACCCACAGT
CAGTGGAACAAGCCCAGTAAACCAAAAACCAACATGAAGCATGTGGCAGGAGCTGCTGCC
GCTGGAGCAGTGGTAGGGGGCCTTGGTGGCTACATGCTGGGAAGTGCCATGAGCAGACCT
CTTATACATTTTGGCAACGACTATGAGGACCGTTACTATCGTGAAAACATGTACCGTTAC
CCCAACCAAGTGTACTACAGGCCAGTGGATCAGTATAATAACCAGAACACCTTTGTGCAT
GACTGTGTCAACATYACAGTCAAGCAACACACAGTCACCACCACCACCAAGGGGGAGAAC
TTCACCGAAACTGACATTAAGATGATGGAGCGAGTTGTGGAGCAAATGTGCATCACCCAG
TACCAGAGAGAATCCCAGGCTTATTACCAAAGAGGGGCAAGTGTGATCCTCTTCTCCTCC
CCTCCTGTGATCCTCCTCATCTCTTTCCTCATTTTTCTCATAGTAGG
>Jo_Daviess_CWD_area_past_ID18
ATGGTGAAAAGCCACATAGGCAGCTGGATCCTAGTTCTCTTTGTGGCCATGTGGAGTGAC
GTGGGCCTCTGCAAGAAGCGACCAAAACCTGGAGGAGGATGGAACACTGGGGGGAGCCGA
TACCCGGGACAGGGAAGTCCTGGAGGCAACCGYTATCCACCTCAGGGAGGGGGTGGCTGG
GGTCAGCCCCATGGAGGTGGCTGGGGCCAACCTCATGGAGGTGGCTGGGGTCAGCCCCAT
GGTGGTGGCTGGGGGCAGCCACATGGTGGTGGAGGCTGGGGTCAARGTGGTACCCACAGT
CAGTGGAACAAGCCCAGTAAACCAAAAACCAACATGAAGCATGTGGCAGGAGCTGCTGCC
GCTGGAGCAGTGGTAGGGGGCCTTGGTGGCTACATGCTGGGAAGTGCCATGAGCAGACCT
CTTATACATTTTGGCAACGACTATGAGGACCGTTACTATCGTGAAAACATGTACCGTTAC
CCCAACCAAGTGTACTACAGGCCAGTGGATCAGTATAATAACCAGAACACCTTTGTGCAT
GACTGTGTCAACATYACAGTCAAGCAACACACAGTCACCACCACCACCAAGGGGGAGAAC
TTCACCGAAACTGACATTAAGATGATGGAGCGAGTTGTGGAGCAAATGTGCATCACCCAG
TACCAGAGAGAATCCCAGGCTTATTACCAAAGAGGGGCAAGTGTGATCCTCTTCTCCTCC
CCTCCTGTGATCCTCCTCATCTCTTTCCTCATTTTTCTCATAGTAGG
>Jo_Daviess_CWD_area_past_ID19
ATGGTGAAAAGCCACATAGGCAGCTGGATCCTAGTTCTCTTTGTGGCCATGTGGAGTGAY
GTGGGCCTCTGCAAGAAGCGACCAAAACCTGGAGGAGGATGGAACACTGGGGGGAGCCGA
TACCCGGGACAGGGAAGTCCTGGAGGCAACCGCTATCCACCTCAGGGAGGGGGTGGCTGG
GGTCAGCCCCATGGAGGTGGCTGGGGCCAACCTCATGGAGGTGGCTGGGGTCAGCCCCAT
GGTGGTGGCTGGGGGCAGCCACATGGTGGTGGAGGCTGGGGTCAMRGTGGTACCCACAGT
CAGTGGAACAAGCCCAGTAAACCAAAAACCAACATGAAGCATGTGGCAGGAGCTGCTGCC
GCTGGAGCAGTGGTAGGGGGCCTTGGTGGCTACATGCTGGGAAGTGCCATGAGCAGACCT
CTTATACATTTTGGCAACGACTATGAGGACCGTTACTATCGTGAAAACATGTACCGTTAC
CCCAACCAAGTGTACTACAGGCCAGTGGATCAGTATAATAACCAGAACACCTTTGTGCAT
GACTGTGTCAACATYACAGTCAAGCAACACACAGTCACCACCACCACCAAGGGGGAGAAC
TTCACCGAAACTGACATTAAGATGATGGAGCGAGTTGTGGAGCAAATGTGCATCACCCAG
TACCAGAGAGAATCCCAGGCTTATTACCAAAGAGGGGCAAGTGTGATCCTCTTCTCCTCC
CCTCCTGTGATCCTCCTCATCTCTTTCCTCATTTTTCTCATAGTAGG
>Jo_Daviess_CWD_area_past_ID20
ATGGTGAAAAGCCACATAGGCAGCTGGATCCTAGTTCTCTTTGTGGCCATGTGGAGTGAY
GTGGGCCTCTGCAAGAAGCGACCAAAACCTGGAGGAGGATGGAACACTGGGGGGAGCCGA
TACCCGGGACAGGGAAGTCCTGGAGGCAACCGCTATCCACCTCAGGGAGGGGGTGGCTGG
GGTCAGCCCCATGGAGGTGGCTGGGGCCAACCTCATGGAGGTGGCTGGGGTCAGCCCCAT
GGTGGTGGCTGGGGGCAGCCACATGGTGGTGGAGGCTGGGGTCAMRGTGGTACCCACAGT
CAGTGGAACAAGCCCAGTAAACCAAAAACCAACATGAAGCATGTGGCAGGAGCTGCTGCC
GCTGGAGCAGTGGTAGGGGGCCTTGGTGGCTACATGCTGGGAAGTGCCATGAGCAGACCT
CTTATACATTTTGGCAACGACTATGAGGACCGTTACTATCGTGAAAACATGTACCGTTAC
CCCAACCAAGTGTACTACAGGCCAGTGGATCAGTATAATAACCAGAACACCTTTGTGCAT
GACTGTGTCAACATYACAGTCAAGCAACACACAGTCACCACCACCACCAAGGGGGAGAAC
TTCACCGAAACTGACATTAAGATGATGGAGCGAGTTGTGGAGCAAATGTGCATCACCCAG
TACCAGAGAGAATCCCAGGCTTATTACCAAAGAGGGGCAAGTGTGATCCTCTTCTCCTCC
CCTCCTGTGATCCTCCTCATCTCTTTCCTCATTTTTCTCATAGTAGG
>Jo_Daviess_CWD_area_past_ID21
ATGGTGAAAAGCCACATAGGCAGCTGGATCCTAGTTCTCTTTGTGGCCATGTGGAGTGAC
GTGGGCCTCTGCAAGAAGCGACCAAAACCTGGAGGAGGATGGAACACTGGGGGGAGCCGA
TACCCGGGACAGGGAAGTCCTGGAGGCAACCGCTATCCACCTCAGGGAGGGGGTGGCTGG
GGTCAGCCCCATGGAGGTGGCTGGGGCCAACCTCATGGAGGTGGCTGGGGTCAGCCCCAT
GGTGGTGGCTGGGGGCAGCCACATGGTGGTGGAGGCTGGGGTCAAGGTGGTACCCACAGT
CAGTGGAACAAGCCCAGTAAACCAAAAACCAACATGAAGCATGTGGCAGGAGCTGCTGCC
GCTGGAGCAGTGGTAGGGGGCCTTGGTGGCTACATGCTGGGAAGTGCCATGAGCAGACCT
CTTATACATTTTGGCAACGACTATGAGGACCGTTACTATCGTGAAAACATGTACCGTTAC
CCCAACCAAGTGTACTACAGGCCAGTGGATCAGTATAATAACCAGAACACCTTTGTGCAT
GACTGTGTCAACATCACAGTCAAGCAACACACAGTCACCACCACCACCAAGGGGGAGAAC
TTCACCGAAACTGACATTAAGATGATGGAGCGAGTTGTGGAGCAAATGTGCATCACCCAG
TACCAGAGAGAATCCCAGGCTTATTACCAAAGAGGGGCAAGTGTGATCCTCTTCTCCTCC
CCTCCTGTGATCCTCCTCATCTCTTTCCTCATTTTTCTCATAGTAGG
>Jo_Daviess_CWD_area_past_ID22
ATGGTGAAAAGCCACATAGGCAGCTGGATCCTAGTTCTCTTTGTGGCCATGTGGAGTGAC
GTGGGCCTCTGCAAGAAGCGACCAAAACCTGGAGGAGGATGGAACACTGGGGGGAGCCGA
TACCCGGGACAGGGAAGTCCTGGAGGCAACCGCTATCCACCTCAGGGAGGGGGTGGCTGG
GGTCAGCCCCATGGAGGTGGCTGGGGCCAACCTCATGGAGGTGGCTGGGGTCAGCCCCAT
GGTGGTGGCTGGGGGCAGCCACATGGTGGTGGAGGCTGGGGTCAAGGTGGTACCCACAGT
CAGTGGAACAAGCCCAGTAAACCAAAAACCAACATGAAGCATGTGGCAGGAGCTGCTGCC
GCTGGAGCAGTGGTAGGGGGCCTTGGTGGCTACATGCTGGGAAGTGCCATGAGCAGACCT
CTTATACATTTTGGCAACGACTATGAGGACCGTTACTATCGTGAAAACATGTACCGTTAC
CCCAACCAAGTGTACTACAGGCCAGTGGATCAGTATAATAACCAGAACACCTTTGTGCAT
GACTGTGTCAACATCACAGTCAAGCAACACACAGTCACCACCACCACCAAGGGGGAGAAC
TTCACCGAAACTGACATTAAGATGATGGAGCGAGTTGTGGAGCAAATGTGCATCACCCAG
TACCAGAGAGAATCCCAGGCTTATTACCAAAGAGGGGCAAGTGTGATCCTCTTCTCCTCC
CCTCCTGTGATCCTCCTCATCTCTTTCCTCATTTTTCTCATAGTAGG
>Jo_Daviess_CWD_area_past_ID23
ATGGTGAAAAGCCACATAGGCAGCTGGATCCTAGTTCTCTTTGTGGCCATGTGGAGTGAC
GTGGGCCTCTGCAAGAAGCGACCAAAACCTGGAGGAGGATGGAACACTGGGGGGAGCCGA
TACCCGGGACAGGGAAGTCCTGGAGGCAACCGCTATCCACCTCAGGGAGGGGGTGGCTGG
GGTCAGCCCCATGGAGGTGGCTGGGGCCAACCTCATGGAGGTGGCTGGGGTCAGCCCCAT
GGTGGTGGCTGGGGGCAGCCACATGGTGGTGGAGGCTGGGGTCAARGTGGTACCCACAGT
CAGTGGAACAAGCCCAGTAAACCAAAAACCAACATGAAGCATGTGGCAGGAGCTGCTGCC
GCTGGAGCAGTGGTAGGGGGCCTTGGTGGCTACATGCTGGGAAGTGCCATGAGCAGACCT
CTTATACATTTTGGCAACGACTATGAGGACCGTTACTATCGTGAAAACATGTACCGTTAC
CCCAACCAAGTGTACTACAGGCCAGTGGATCAGTATAATAACCAGAACACCTTTGTGCAT
GACTGTGTCAACATTACAGTCAAGCAACACACAGTCACCACCACCACCAAGGGGGAGAAC
TTCACCGAAACTGACATTAAGATGATGGAGCGAGTTGTGGAGCAAATGTGCATCACCCAG
TACCAGAGAGAATCCCAGGCTTATTACCAAAGAGGGGCAAGTGTGATCCTCTTCTCCTCC
CCTCCTGTGATCCTCCTCATCTCTTTCCTCATTTTTCTCATAGTAGG
>Jo_Daviess_CWD_area_past_ID24
ATGGTGAAAAGCCACATAGGCAGCTGGATCCTAGTTCTCTTTGTGGCCATGTGGAGTGAY
GTGGGCCTCTGCAAGAAGCGACCAAAACCTGGAGGAGGATGGAACACTGGGGGGAGCCGA
TACCCGGGACAGGGAAGTCCTGGAGGCAACCGCTATCCACCTCAGGGAGGGGGTGGCTGG
GGTCAGCCCCATGGAGGTGGCTGGGGCCAACCTCATGGAGGTGGCTGGGGTCAGCCCCAT
GGTGGTGGCTGGGGGCAGCCACATGGTGGTGGAGGCTGGGGTCAARGTGGTACCCACAGT
CAGTGGAACAAGCCCAGTAAACCAAAAACCAACATGAAGCATGTGGCAGGAGCTGCTGCC
GCTGGAGCAGTGGTAGGGGGCCTTGGTGGCTACATGCTGGGAAGTGCCATGAGCAGACCT
CTTATACATTTTGGCAACGACTATGAGGACCGTTACTATCGTGAAAACATGTACCGTTAC
CCCAACCAAGTGTACTACAGGCCAGTGGATCAGTATAATAACCAGAACACCTTTGTGCAT
GACTGTGTCAACATYACAGTCAAGCAACACACAGTCACCACCACCACCAAGGGGGAGAAC
TTCACCGAAACTGACATTAAGATGATGGAGCGAGTTGTGGAGCAAATGTGCATCACCCAG
TACCAGAGAGAATCCCAGGCTTATTACCAAAGAGGGGCAAGTGTGATCCTCTTCTCCTCC
CCTCCTGTGATCCTCCTCATCTCTTTCCTCATTTTTCTCATAGTAGG
>Jo_Daviess_CWD_area_past_ID25
ATGGTGAAAAGCCACATAGGCAGCTGGATCCTAGTTCTCTTTGTGGCCATGTGGAGTGAC
GTGGGCCTCTGCAAGAAGCGACCAAAACCTGGAGGAGGATGGAACACTGGGGGGAGCCGA
TACCCGGGACAGGGAAGTCCTGGAGGCAACCGCTATCCACCTCAGGGAGGGGGTGGCTGG
GGTCAGCCCCATGGAGGTGGCTGGGGCCAACCTCATGGAGGTGGCTGGGGTCAGCCCCAT
GGTGGTGGCTGGGGGCAGCCACATGGTGGTGGAGGCTGGGGTCAARGTGGTACCCACAGT
CAGTGGAACAAGCCCAGTAAACCAAAAACCAACATGAAGCATGTGGCAGGAGCTGCTGCC
GCTGGAGCAGTGGTAGGGGGCCTTGGTGGCTACATGCTGGGAAGTGCCATGAGCAGACCT
CTTATACATTTTGGCAACGACTATGAGGACCGTTACTATCGTGAAAACATGTACCGTTAC
CCCAACCAAGTGTACTACAGGCCAGTGGATCAGTATAATAACCAGAACACCTTTGTGCAT
GACTGTGTCAACATTACAGTCAAGCAACACACAGTCACCACCACCACCAAGGGGGAGAAC
TTCACCGAAACTGACATTAAGATGATGGAGCGAGTTGTGGAGCAAATGTGCATCACCCAG
TACCAGAGAGAATCCCAGGCTTATTACCAAAGAGGGGCAAGTGTGATCCTCTTCTCCTCC
CCTCCTGTGATCCTCCTCATCTCTTTCCTCATTTTTCTCATAGTAGG
>Jo_Daviess_CWD_area_past_ID26
ATGGTGAAAAGCCACATAGGCAGCTGGATCCTAGTTCTCTTTGTGGCCATGTGGAGTGAC
GTGGGCCTCTGCAAGAAGCGACCAAAACCTGGAGGAGGATGGAACACTGGGGGGAGCCGA
TACCCGGGACAGGGAAGTCCTGGAGGCAACCGCTATCCACCTCAGGGAGGGGGTGGCTGG
GGTCAGCCCCATGGAGGTGGCTGGGGCCAACCTCATGGAGGTGGCTGGGGTCAGCCCCAT
GGTGGTGGCTGGGGGCAGCCACATGGTGGTGGAGGCTGGGGTCAARGTGGTACCCACAGT
CAGTGGAACAAGCCCAGTAAACCRAAAACCAACATGAAGCATGTGGCAGGAGCTGCTGCC
GCTGGAGCAGTGGTAGGGGGCCTTGGTGGCTACATGCTGGGAAGTGCCATGAGCAGACCT
CTTATACATTTTGGCAACGACTATGAGGACCGTTACTATCGTGAAAACATGTACCGTTAC
CCCAACCAAGTGTACTACAGGCCAGTGGATCAGTATAATAACCAGAACACCTTTGTGCAT
GACTGTGTCAACATYACAGTCAAGCAACACACAGTCACCACCACCACCAAGGGGGAGAAC
TTCACCGAAACTGACATTAAGATGATGGAGCGAGTTGTGGAGCAAATGTGCATCACCCAG
TACCAGAGAGAATCCCAGGCTTATTACCAAAGAGGGGCAAGTGTGATCCTCTTCTCCTCC
CCTCCTGTGATCCTCCTCATCTCTTTCCTCATTTTTCTCATAGTAGG
>Jo_Daviess_CWD_area_past_ID27
ATGGTGAAAAGCCACATAGGCAGCTGGATCCTAGTTCTCTTTGTGGCCATGTGGAGTGAC
GTGGGCCTCTGCAAGAAGCGACCAAAACCTGGAGGAGGATGGAACACTGGGGGGAGCCGA
TACCCGGGACAGGGAAGTCCTGGAGGCAACCGCTATCCACCTCAGGGAGGGGGTGGCTGG
GGTCAGCCCCATGGAGGTGGCTGGGGCCAACCTCATGGAGGTGGCTGGGGTCAGCCCCAT
GGTGGTGGCTGGGGGCAGCCACATGGTGGTGGAGGCTGGGGTCAARGTGGTACCCACAGT
CAGTGGAACAAGCCCAGTAAACCAAAAACCAACATGAAGCATGTGGCAGGAGCTGCTGCC
GCTGGAGCAGTGGTAGGGGGCCTTGGTGGCTACATGCTGGGAAGTGCCATGAGCAGACCT
CTTATACATTTTGGCAACGACTATGAGGACCGTTACTATCGTGAAAACATGTACCGTTAC
CCCAACCAAGTGTACTACAGGCCAGTGGATCAGTATAATAACCAGAACACCTTTGTGCAT
GACTGTGTCAACATTACAGTCAAGCAACACACAGTCACCACCACCACCAAGGGGGAGAAC
TTCACCGAAACTGACATTAAGATGATGGAGCGAGTTGTGGAGCAAATGTGCATCACCCAG
TACCAGAGAGAATCCCAGGCTTATTACCAAAGAGGGGCAAGTGTGATCCTCTTCTCCTCC
CCTCCTGTGATCCTCCTCATCTCTTTCCTCATTTTTCTCATAGTAGG
>Jo_Daviess_CWD_area_past_ID28
ATGGTGAAAAGCCACATAGGCAGCTGGATCCTAGTTCTCTTTGTGGCCATGTGGAGTGAC
GTGGGCCTCTGCAAGAAGCGACCAAAACCTGGAGGAGGATGGAACACTGGGGGGAGCCGA
TACCCGGGACAGGGAAGTCCTGGAGGCAACCGYTATCCACCTCAGGGAGGGGGTGGCTGG
GGTCAGCCCCATGGAGGTGGCTGGGGCCAACCTCATGGAGGTGGCTGGGGTCAGCCCCAT
GGTGGTGGCTGGGGGCAGCCACATGGTGGTGGAGGCTGGGGTCAARGTGGTACCCACAGT
CAGTGGAWCAAGCCCAGTAAACCAAAAACCAACATGAAGCATGTGGCAGGAGCTGCTGCC
GCTGGAGCAGTGGTAGGGGGCCTTGGTGGCTACATGCTGGGAAGTGCCATGAGCAGACCT
CTTATACATTTTGGCAACGACTATGAGGACCGTTACTATCGTGAAAACATGTACCGTTAC
CCCAACCAAGTGTACTACAGGCCAGTGGATCAGTATAATAACCAGAACACCTTTGTGCAT
GACTGTGTCAACATYACAGTCAAGCAACACACAGTCACCACCACCACCAAGGGGGAGAAC
TTCACCGAAACTGACATTAAGATGATGGAGCGAGTTGTGGAGCAAATGTGCATCACCCAG
TACCAGAGAGAATCCCAGGCTTATTACCAAAGAGGGGCAAGTGTGATCCTCTTCTCCTCC
CCTCCTGTGATCCTCCTCATCTCTTTCCTCATTTTTCTCATAGTAGG
>Jo_Daviess_CWD_area_past_ID29
ATGGTGAAAAGCCACATAGGCAGCTGGATCCTAGTTCTCTTTGTGGCCATGTGGAGTGAC
GTGGGCCTCTGCAAGAAGCGACCAAAACCTGGAGGAGGATGGAACACTGGGGGGAGCCGA
TACCCGGGACAGGGAAGTCCTGGAGGCAACCGYTATCCACCTCAGGGAGGGGGTGGCTGG
GGTCAGCCCCATGGAGGTGGCTGGGGCCAACCTCATGGAGGTGGCTGGGGTCAGCCCCAT
GGTGGTGGCTGGGGGCAGCCACATGGTGGTGGAGGCTGGGGTCAAGGTGGTACCCACAGT
CAGTGGAACAAGCCCAGTAAACCAAAAACCAACATGAAGCATGTGGCAGGAGCTGCTGCC
GCTGGAGCAGTGGTAGGGGGCCTTGGTGGCTACATGCTGGGAAGTGCCATGAGCAGACCT
CTTATACATTTTGGCAACGACTATGAGGACCGTTACTATCGTGAAAACATGTACCGTTAC
CCCAACCAAGTGTACTACAGGCCAGTGGATCAGTATAATAACCAGAACACCTTTGTGCAT
GACTGTGTCAACATYACAGTCAAGCAACACACAGTCACCACCACCACCAAGGGGGAGAAC
TTCACCGAAACTGACATTAAGATGATGGAGCGAGTTGTGGAGCAAATGTGCATCACCCAG
TACCAGAGAGAATCCCAGGCTTATTACCAAAGAGGGGCAAGTGTGATCCTCTTCTCCTCC
CCTCCTGTGATCCTCCTCATCTCTTTCCTCATTTTTCTCATAGTAGG
>Jo_Daviess_CWD_area_past_ID30
ATGGTGAAAAGCCACATAGGCAGCTGGATCCTAGTTCTCTTTGTGGCCATGTGGAGTGAC
GTGGGCCTCTGCAAGAAGCGACCAAAACCTGGAGGAGGATGGAACACTGGGGGGAGCCGA
TACCCGGGACAGGGAAGTCCTGGAGGCAACCGCTATCCACCTCAGGGAGGGGGTGGCTGG
GGTCAGCCCCATGGAGGTGGCTGGGGCCAACCTCATGGAGGTGGCTGGGGTCAGCCCCAT
GGTGGTGGCTGGGGGCAGCCACATGGTGGTGGAGGCTGGGGTCAARGTGGTACCCACAGT
CAGTGGAACAAGCCCAGTAAACCAAAAACCAACATGAAGCATGTGGCAGGAGCTGCTGCC
GCTGGARCAGTGGTAGGGGGCCTTGGTGGCTACATGCTGGGAAGTGCCATGAGCAGACCT
CTTATACATTTTGGCAACGACTATGAGGACCGTTACTATCGTGAAAACATGTACCGTTAC
CCCAACCAAGTGTACTACAGGCCAGTGGATCAGTATAATAACCAGAACACCTTTGTGCAT
GACTGTGTCAACATYACAGTCAAGCAACACACAGTCACCACCACCACCAAGGGGGAGAAC
TTCACCGAAACTGACATTAAGATGATGGAGCGAGTTGTGGAGCAAATGTGCATCACCCAG
TACCAGAGAGAATCCCAGGCTTATTACCAAAGAGGGGCAAGTGTGATCCTCTTCTCCTCC
CCTCCTGTGATCCTCCTCATCTCTTTCCTCATTTTTCTCATAGTAGG
>Jo_Daviess_CWD_area_past_ID31
ATGGTGAAAAGCCACATAGGCAGCTGGATCCTAGTTCTCTTTGTGGCCATGTGGAGTGAC
GTGGGCCTCTGCAAGAAGCGACCAAAACCTGGAGGAGGATGGAACACTGGGGGGAGCCGA
TACCCGGGACAGGGAAGTCCTGGAGGCAACCGCTATCCACCTCAGGGAGGGGGTGGCTGG
GGTCAGCCCCATGGAGGTGGCTGGGGCCAACCTCATGGAGGTGGCTGGGGTCAGCCCCAT
GGTGGTGGCTGGGGGCAGCCACATGGTGGTGGAGGCTGGGGTCAAGGTGGTACCCACAGT
CAGTGGAACAAGCCCAGTAAACCRAAAACCAACATGAAGCATGTGGCAGGAGCTGCTGCC
GCTGGAGCAGTGGTAGGGGGCCTTGGTGGCTACATGCTGGGAAGTGCCATGAGCAGACCT
CTTATACATTTTGGCAACGACTATGAGGACCGTTACTATCGTGAAAACATGTACCGTTAC
CCCAACCAAGTGTACTACAGGCCAGTGGATCAGTATAATAACCAGAACACCTTTGTGCAT
GACTGTGTCAACATCACAGTCAAGCAACACACAGTCACCACCACCACCAAGGGGGAGAAC
TTCACCGAAACTGACATTAAGATGATGGAGCGAGTTGTGGAGCAAATGTGCATCACCCAG
TACCAGAGAGAATCCCAGGCTTATTACCAAAGAGGGGCAAGTGTGATCCTCTTCTCCTCC
CCTCCTGTGATCCTCCTCATCTCTTTCCTCATTTTTCTCATAGTAGG
>Jo_Daviess_CWD_area_past_ID32
ATGGTGAAAAGCCACATAGGCAGCTGGATCCTAGTTCTCTTTGTGGCCATGTGGAGTGAY
GTGGGCCTCTGCAAGAAGCGACCAAAACCTGGAGGAGGATGGAACACTGGGGGGAGCCGA
TACCCGGGACAGGGAAGTCCTGGAGGCAACCGCTATCCACCTCAGGGAGGGGGTGGCTGG
GGTCAGCCCCATGGAGGTGGCTGGGGCCAACCTCATGGAGGTGGCTGGGGTCAGCCCCAT
GGTGGTGGCTGGGGGCAGCCACATGGTGGTGGAGGCTGGGGTCAMGGTGGTACCCACAGT
CAGTGGAACAAGCCCAGTAAACCAAAAACCAACATGAAGCATGTGGCAGGAGCTGCTGCC
GCTGGAGCAGTGGTAGGGGGCCTTGGTGGCTACATGCTGGGAAGTGCCATGAGCAGACCT
CTTATACATTTTGGCAACGACTATGAGGACCGTTACTATCGTGAAAACATGTACCGTTAC
CCCAACCAAGTGTACTACAGGCCAGTGGATCAGTATAATAACCAGAACACCTTTGTGCAT
GACTGTGTCAACATCACAGTCAAGCAACACACAGTCACCACCACCACCAAGGGGGAGAAC
TTCACCGAAACTGACATTAAGATGATGGAGCGAGTTGTGGAGCAAATGTGCATCACCCAG
TACCAGAGAGAATCCCAGGCTTATTACCAAAGAGGGGCAAGTGTGATCCTCTTCTCCTCC
CCTCCTGTGATCCTCCTCATCTCTTTCCTCATTTTTCTCATAGTAGG
>Jo_Daviess_CWD_area_past_ID33
ATGGTGAAAAGCCACATAGGCAGCTGGATCCTAGTTCTCTTTGTGGCCATGTGGAGTGAC
GTGGGCCTCTGCAAGAAGCGACCAAAACCTGGAGGAGGATGGAACACTGGGGGGAGCCGA
TACCCGGGACAGGGAAGTCCTGGAGGCAACCGCTATCCACCTCAGGGAGGGGGTGGCTGG
GGTCAGCCCCATGGAGGTGGCTGGGGCCAACCTCATGGAGGTGGCTGGGGTCAGCCCCAT
GGTGGTGGCTGGGGGCAGCCACATGGTGGTGGAGGCTGGGGTCAAGGTGGTACCCACAGT
CAGTGGAACAAGCCCAGTAAACCAAAAACCAACATGAAGCATGTGGCAGGAGCTGCTGCC
GCTGGAGCAGTGGTAGGGGGCCTTGGTGGCTACATGCTGGGAAGTGCCATGAGCAGACCT
CTTATACATTTTGGCAACGACTATGAGGACCGTTACTATCGTGAAAACATGTACCGTTAC
CCCAACCAAGTGTACTACAGGCCAGTGGATCAGTATAATAACCAGAACACCTTTGTGCAT
GACTGTGTCAACATYACAGTCAAGCAACACACAGTCACCACCACCACCAAGGGGGAGAAC
TTCACCGAAACTGACATTAAGATGATGGAGCGAGTTGTGGAGCAAATGTGCATCACCCAG
TACCAGAGAGAATCCCAGGCTTATTACCAAAGAGGGGCAAGTGTGATCCTCTTCTCCTCC
CCTCCTGTGATCCTCCTCATCTCTTTCCTCATTTTTCTCATAGTAGG
>Jo_Daviess_CWD_area_past_ID34
ATGGTGAAAAGCCACATAGGCAGCTGGATCCTAGTTCTCTTTGTGGCCATGTGGAGTGAC
GTGGGCCTCTGCAAGAAGCGACCAAAACCTGGAGGAGGATGGAACACTGGGGGGAGCCGA
TACCCGGGACAGGGAAGTCCTGGAGGCAACCGCTATCCACCTCAGGGAGGGGGTGGCTGG
GGTCAGCCCCATGGAGGTGGCTGGGGCCAACCTCATGGAGGTGGCTGGGGTCAGCCCCAT
GGTGGTGGCTGGGGGCAGCCACATGGTGGTGGAGGCTGGGGTCAAGGTGGTACCCACAGT
CAGTGGAACAAGCCCAGTAAACCAAAAACCAACATGAAGCATGTGGCAGGAGCTGCTGCC
GCTGGAGCAGTGGTAGGGGGCCTTGGTGGCTACATGCTGGGAAGTGCCATGAGCAGACCT
CTTATACATTTTGGCAACGACTATGAGGACCGTTACTATCGTGAAAACATGTACCGTTAC
CCCAACCAAGTGTACTACAGGCCAGTGGATCAGTATAATAACCAGAACACCTTTGTGCAT
GACTGTGTCAACATTACAGTCAAGCAACACACAGTCACCACCACCACCAAGGGGGAGAAC
TTCACCGAAACTGACATTAAGATGATGGAGCGAGTTGTGGAGCAAATGTGCATCACCCAG
TACCAGAGAGAATCCCAGGCTTATTACCAAAGAGGGGCAAGTGTGATCCTCTTCTCCTCC
CCTCCTGTGATCCTCCTCATCTCTTTCCTCATTTTTCTCATAGTAGG
>Jo_Daviess_CWD_area_past_ID35
ATGGTGAAAAGCCACATAGGCAGCTGGATCCTAGTTCTCTTTGTGGCCATGTGGAGTGAC
GTGGGCCTCTGCAAGAAGCGACCAAAACCTGGAGGAGGATGGAACACTGGGGGGAGCCGA
TACCCGGGACAGGGAAGTCCTGGAGGCAACCGYTATCCACCTCAGGGAGGGGGTGGCTGG
GGTCAGCCCCATGGAGGTGGCTGGGGCCAACCTCATGGAGGTGGCTGGGGTCAGCCCCAT
GGTGGTGGCTGGGGGCAGCCACATGGTGGTGGAGGCTGGGGTCAAGGTGGTACCCACAGT
CAGTGGAACAAGCCCAGTAAACCAAAAACCAACATGAAGCATGTGGCAGGAGCTGCTGCC
GCTGGAGCAGTGGTAGGGGGCCTTGGTGGCTACATGCTGGGAAGTGCCATGAGCAGACCT
CTTATACATTTTGGCAACGACTATGAGGACCGTTACTATCGTGAAAACATGTACCGTTAC
CCCAACCAAGTGTACTACAGGCCAGTGGATCAGTATAATAACCAGAACACCTTTGTGCAT
GACTGTGTCAACATCACAGTCAAGCAACACACAGTCACCACCACCACCAAGGGGGAGAAC
TTCACCGAAACTGACATTAAGATGATGGAGCGAGTTGTGGAGCAAATGTGCATCACCCAG
TACCAGAGAGAATCCCAGGCTTATTACCAAAGAGGGGCAAGTGTGATCCTCTTCTCCTCC
CCTCCTGTGATCCTCCTCATCTCTTTCCTCATTTTTCTCATAGTAGG
>Jo_Daviess_CWD_area_past_ID36
ATGGTGAAAAGCCACATAGGCAGCTGGATCCTAGTTCTCTTTGTGGCCATGTGGAGTGAC
GTGGGCCTCTGCAAGAAGCGACCAAAACCTGGAGGAGGATGGAACACTGGGGGGAGCCGA
TACCCGGGACAGGGAAGTCCTGGAGGCAACCGCTATCCACCTCAGGGAGGGGGTGGCTGG
GGTCAGCCCCATGGAGGTGGCTGGGGCCAACCTCATGGAGGTGGCTGGGGTCAGCCCCAT
GGTGGTGGCTGGGGGCAGCCACATGGTGGTGGAGGCTGGGGTCAAGGTGGTACCCACAGT
CAGTGGAACAAGCCCAGTAAACCAAAAACCAACATGAAGCATGTGGCAGGAGCTGCTGCC
GCTGGAGCAGTGGTAGGGGGCCTTGGTGGCTACATGCTGGGAAGTGCCATGAGCAGACCT
CTTATACATTTTGGCAACGACTATGAGGACCGTTACTATCGTGAAAACATGTACCGTTAC
CCCAACCAAGTGTACTACAGGCCAGTGGATCAGTATAATAACCAGAACACCTTTGTGCAT
GACTGTGTCAACATYACAGTCAAGCAACACACAGTCACCACCACCACCAAGGGGGAGAAC
TTCACCGAAACTGACATTAAGATGATGGAGCGAGTTGTGGAGCAAATGTGCATCACCCAG
TACCAGAGAGAATCCCAGGCTTATTACCAAAGAGGGGCAAGTGTGATCCTCTTCTCCTCC
CCTCCTGTGATCCTCCTCATCTCTTTCCTCATTTTTCTCATAGTAGG
>Jo_Daviess_CWD_area_past_ID37
ATGGTGAAAAGCCACATAGGCAGCTGGATCCTAGTTCTCTTTGTGGCCATGTGGAGTGAC
GTGGGCCTCTGCAAGAAGCGACCAAAACCTGGAGGAGGATGGAACACTGGGGGGAGCCGA
TACCCGGGACAGGGAAGTCCTGGAGGCAACCGCTATCCACCTCAGGGAGGGGGTGGCTGG
GGTCAGCCCCATGGAGGTGGCTGGGGCCAACCTCATGGAGGTGGCTGGGGTCAGCCCCAT
GGTGGTGGCTGGGGGCAGCCACATGGTGGTGGAGGCTGGGGTCAAGGTGGTACCCACAGT
CAGTGGAACAAGCCCAGTAAACCAAAAACCAACATGAAGCATGTGGCAGGAGCTGCTGCC
GCTGGAGCAGTGGTAGGGGGCCTTGGTGGCTACATGCTGGGAAGTGCCATGAGCAGACCT
CTTATACATTTTGGCAACGACTATGAGGACCGTTACTATCGTGAAAACATGTACCGTTAC
CCCAACCAAGTGTACTACAGGCCAGTGGATCAGTATAATAACCAGAACACCTTTGTGCAT
GACTGTGTCAACATTACAGTCAAGCAACACACAGTCACCACCACCACCAAGGGGGAGAAC
TTCACCGAAACTGACATTAAGATGATGGAGCGAGTTGTGGAGCAAATGTGCATCACCCAG
TACCAGAGAGAATCCCAGGCTTATTACCAAAGAGGGGCAAGTGTGATCCTCTTCTCCTCC
CCTCCTGTGATCCTCCTCATCTCTTTCCTCATTTTTCTCATAGTAGG
>Jo_Daviess_CWD_area_past_ID38
ATGGTGAAAAGCCACATAGGCAGCTGGATCCTAGTTCTCTTTGTGGCCATGTGGAGTGAC
GTGGGCCTCTGCAAGAAGCGACCAAAACCTGGAGGAGGATGGAACACTGGGGGGAGCCGA
TACCCGGGACAGGGAAGTCCTGGAGGCAACCGCTATCCACCTCAGGGAGGGGGTGGCTGG
GGTCAGCCCCATGGAGGTGGCTGGGGCCAACCTCATGGAGGTGGCTGGGGTCAGCCCCAT
GGTGGTGGCTGGGGGCAGCCACATGGTGGTGGAGGCTGGGGTCAAGGTGGTACCCACAGT
CAGTGGAACAAGCCCAGTAAACCAAAAACCAACATGAAGCATGTGGCAGGAGCTGCTGCC
GCTGGAGCAGTGGTAGGGGGCCTTGGTGGCTACATGCTGGGAAGTGCCATGAGCAGACCT
CTTATACATTTTGGCAACGACTATGAGGACCGTTACTATCGTGAAAACATGTACCGTTAC
CCCAACCAAGTGTACTACAGGCCAGTGGATCAGTATAATAACCAGAACACCTTTGTGCAT
GACTGTGTCAACATYACAGTCAAGCAACACACAGTCACCACCACCACCAAGGGGGAGAAC
TTCACCGAAACTGACATTAAGATGATGGAGCGAGTTGTGGAGCAAATGTGCATCACCCAG
TACCAGAGAGAATCCCAGGCTTATTACCAAAGAGGGGCAAGTGTGATCCTCTTCTCCTCC
CCTCCTGTGATCCTCCTCATCTCTTTCCTCATTTTTCTCATAGTAGG
>Jo_Daviess_CWD_area_past_ID39
ATGGTGAAAAGCCACATAGGCAGCTGGATCCTAGTTCTCTTTGTGGCCATGTGGAGTGAY
GTGGGCCTCTGCAAGAAGCGACCAAAACCTGGAGGAGGATGGAACACTGGGGGGAGCCGA
TACCCGGGACAGGGAAGTCCTGGAGGCAACCGCTATCCACCTCAGGGAGGGGGTGGCTGG
GGTCAGCCCCATGGAGGTGGCTGGGGCCAACCTCATGGAGGTGGCTGGGGTCAGCCCCAT
GGTGGTGGCTGGGGGCAGCCACATGGTGGTGGAGGCTGGGGTCAMGGTGGTACCCACAGT
CAGTGGAACAAGCCCAGTAAACCAAAAACCAACATGAAGCATGTGGCAGGAGCTGCTGCC
GCTGGAGCAGTGGTAGGGGGCCTTGGTGGCTACATGCTGGGAAGTGCCATGAGCAGACCT
CTTATACATTTTGGCAACGACTATGAGGACCGTTACTATCGTGAAAACATGTACCGTTAC
CCCAACCAAGTGTACTACAGGCCAGTGGATCAGTATAATAACCAGAACACCTTTGTGCAT
GACTGTGTCAACATYACAGTCAAGCAACACACAGTCACCACCACCACCAAGGGGGAGAAC
TTCACCGAAACTGACATTAAGATGATGGAGCGAGTTGTGGAGCAAATGTGCATCACCCAG
TACCAGAGAGAATCCCAGGCTTATTACCAAAGAGGGGCAAGTGTGATCCTCTTCTCCTCC
CCTCCTGTGATCCTCCTCATCTCTTTCCTCATTTTTCTCATAGTAGG
>Jo_Daviess_CWD_area_past_ID40
ATGGTGAAAAGCCACATAGGCAGCTGGATCCTAGTTCTCTTTGTGGCCATGTGGAGTGAC
GTGGGCCTCTGCAAGAAGCGACCAAAACCTGGAGGAGGATGGAACACTGGGGGGAGCCGA
TACCCGGGACAGGGAAGTCCTGGAGGCAACCGCTATCCACCTCAGGGAGGGGGTGGCTGG
GGTCAGCCCCATGGAGGTGGCTGGGGCCAACCTCATGGAGGTGGCTGGGGTCAGCCCCAT
GGTGGTGGCTGGGGGCAGCCACATGGTGGTGGAGGCTGGGGTCAAGGTGGTACCCACAGT
CAGTGGAACAAGCCCAGTAAACCAAAAACCAACATGAAGCATGTGGCAGGAGCTGCTGCC
GCTGGAGCAGTGGTAGGGGGCCTTGGTGGCTACATGCTGGGAAGTGCCATGAGCAGACCT
CTTATACATTTTGGCAACGACTATGAGGACCGTTACTATCGTGAAAACATGTACCGTTAC
CCCAACCAAGTGTACTACAGGCCAGTGGATCAGTATAATAACCAGAACACCTTTGTGCAT
GACTGTGTCAACATYACAGTCAAGCAACACACAGTCACCACCACCACCAAGGGGGAGAAC
TTCACCGAAACTGACATTAAGATGATGGAGCGAGTTGTGGAGCAAATGTGCATCACCCAG
TACCAGAGAGAATCCCAGGCTTATTACCAAAGAGGGGCAAGTGTGATCCTCTTCTCCTCC
CCTCCTGTGATCCTCCTCATCTCTTTCCTCATTTTTCTCATAGTAGG
>Jo_Daviess_CWD_area_past_ID41
ATGGTGAAAAGCCACATAGGCAGCTGGATCCTAGTTCTCTTTGTGGCCATGTGGAGTGAC
GTGGGCCTCTGCAAGAAGCGACCAAAACCTGGAGGAGGATGGAACACTGGGGGGAGCCGA
TACCCGGGACAGGGAAGTCCTGGAGGCAACCGCTATCCACCTCAGGGAGGGGGTGGCTGG
GGTCAGCCCCATGGAGGTGGCTGGGGCCAACCTCATGGAGGTGGCTGGGGTCAGCCCCAT
GGTGGTGGCTGGGGGCAGCCACATGGTGGTGGAGGCTGGGGTCAAGGTGGTACCCACAGT
CAGTGGAACAAGCCCAGTAAACCAAAAACCAACATGAAGCATGTGGCAGGAGCTGCTGCC
GCTGGAGCAGTGGTAGGGGGCCTTGGTGGCTACATGCTGGGAAGTGCCATGAGCAGACCT
CTTATACATTTTGGCAACGACTATGAGGACCGTTACTATCGTGAAAACATGTACCGTTAC
CCCAACCAAGTGTACTACAGGCCAGTGGATCAGTATAATAACCAGAACACCTTTGTGCAT
GACTGTGTCAACATTACAGTCAAGCAACACACAGTCACCACCACCACCAAGGGGGAGAAC
TTCACCGAAACTGACATTAAGATGATGGAGCGAGTTGTGGAGCAAATGTGCATCACCCAG
TACCAGAGAGAATCCCAGGCTTATTACCAAAGAGGGGCAAGTGTGATCCTCTTCTCCTCC
CCTCCTGTGATCCTCCTCATCTCTTTCCTCATTTTTCTCATAGTAGG
>Jo_Daviess_CWD_area_past_ID42
ATGGTGAAAAGCCACATAGGCAGCTGGATCCTAGTTCTCTTTGTGGCCATGTGGAGTGAC
GTGGGCCTCTGCAAGAAGCGACCAAAACCTGGAGGAGGATGGAACACTGGGGGGAGCCGA
TACCCGGGACAGGGAAGTCCTGGAGGCAACCGCTATCCACCTCAGGGAGGGGGTGGCTGG
GGTCAGCCCCATGGAGGTGGCTGGGGCCAACCTCATGGAGGTGGCTGGGGTCAGCCCCAT
GGTGGTGGCTGGGGGCAGCCACATGGTGGTGGAGGCTGGGGTCAAGGTGGTACCCACAGT
CAGTGGAACAAGCCCAGTAAACCAAAAACCAACATGAAGCATGTGGCAGGAGCTGCTGCC
GCTGGAGCAGTGGTAGGGGGCCTTGGTGGCTACATGCTGGGAAGTGCCATGAGCAGACCT
CTTATACATTTTGGCAACGACTATGAGGACCGTTACTATCGTGAAAACATGTACCGTTAC
CCCAACCAAGTGTACTACAGGCCAGTGGATCAGTATAATAACCAGAACACCTTTGTGCAT
GACTGTGTCAACATCACAGTCAAGCAACACACAGTCACCACCACCACCAAGGGGGAGAAC
TTCACCGAAACTGACATTAAGATGATGGAGCGAGTTGTGGAGCAAATGTGCATCACCCAG
TACCAGAGAGAATCCCAGGCTTATTACCAAAGAGGGGCAAGTGTGATCCTCTTCTCCTCC
CCTCCTGTGATCCTCCTCATCTCTTTCCTCATTTTTCTCATAGTAGG
>Jo_Daviess_CWD_area_past_ID43
ATGGTGAAAAGCCACATAGGCAGCTGGATCCTAGTTCTCTTTGTGGCCATGTGGAGTGAC
GTGGGCCTCTGCAAGAAGCGACCAAAACCTGGAGGAGGATGGAACACTGGGGGGAGCCGA
TACCCGGGACAGGGAAGTCCTGGAGGCAACCGCTATCCACCTCAGGGAGGGGGTGGCTGG
GGTCAGCCCCATGGAGGTGGCTGGGGCCAACCTCATGGAGGTGGCTGGGGTCAGCCCCAT
GGTGGTGGCTGGGGGCAGCCACATGGTGGTGGAGGCTGGGGTCAAGGTGGTACCCACAGT
CAGTGGAACAAGCCCAGTAAACCAAAAACCAACATGAAGCATGTGGCAGGAGCTGCTGCC
GCTGGAGCAGTGGTAGGGGGCCTTGGTGGCTACATGCTGGGAAGTGCCATGAGCAGACCT
CTTATACATTTTGGCAACGACTATGAGGACCGTTACTATCGTGAAAACATGTACCGTTAC
CCCAACCAAGTGTACTACAGGCCAGTGGATCAGTATAATAACCAGAACACCTTTGTGCAT
GACTGTGTCAACATYACAGTCAAGCAACACACAGTCACCACCACCACCAAGGGGGAGAAC
TTCACCGAAACTGACATTAAGATGATGGAGCGAGTTGTGGAGCAAATGTGCATCACCCAG
TACCAGAGAGAATCCCAGGCTTATTACCAAAGAGGGGCAAGTGTGATCCTCTTCTCCTCC
CCTCCTGTGATCCTCCTCATCTCTTTCCTCATTTTTCTCATAGTAGG
>Jo_Daviess_CWD_area_past_ID44
ATGGTGAAAAGCCACATAGGCAGCTGGATCCTAGTTCTCTTTGTGGCCATGTGGAGTGAC
GTGGGCCTCTGCAAGAAGCGACCAAAACCTGGAGGAGGATGGAACACTGGGGGGAGCCGA
TACCCGGGACAGGGAAGTCCTGGAGGCAACCGYTATCCACCTCAGGGAGGGGGTGGCTGG
GGTCAGCCCCATGGAGGTGGCTGGGGCCAACCTCATGGAGGTGGCTGGGGTCAGCCCCAT
GGTGGTGGCTGGGGGCAGCCACATGGTGGTGGAGGCTGGGGTCAARGTGGTACCCACAGT
CAGTGGAACAAGCCCAGTAAACCAAAAACCAACATGAAGCATGTGGCAGGAGCTGCTGCC
GCTGGAGCAGTGGTAGGGGGCCTTGGTGGCTACATGCTGGGAAGTGCCATGAGCAGACCT
CTTATACATTTTGGCAACGACTATGAGGACCGTTACTATCGTGAAAACATGTACCGTTAC
CCCAACCAAGTGTACTACAGGCCAGTGGATCAGTATAATAACCAGAACACCTTTGTGCAT
GACTGTGTCAACATYACAGTCAAGCAACACACAGTCACCACCACCACCAAGGGGGAGAAC
TTCACCGAAACTGACATTAAGATGATGGAGCGAGTTGTGGAGCAAATGTGCATCACCCAG
TACCAGAGAGAATCCCAGGCTTATTACCAAAGAGGGGCAAGTGTGATCCTCTTCTCCTCC
CCTCCTGTGATCCTCCTCATCTCTTTCCTCATTTTTCTCATAGTAGG
>Jo_Daviess_CWD_area_past_ID45
ATGGTGAAAAGCCACATAGGCAGCTGGATCCTAGTTCTCTTTGTGGCCATGTGGAGTGAC
GTGGGCCTCTGCAAGAAGCGACCAAAACCTGGAGGAGGATGGAACACTGGGGGGAGCCGA
TACCCGGGACAGGGAAGTCCTGGAGGCAACCGCTATCCACCTCAGGGAGGGGGTGGCTGG
GGTCAGCCCCATGGAGGTGGCTGGGGCCAACCTCATGGAGGTGGCTGGGGTCAGCCCCAT
GGTGGTGGCTGGGGGCAGCCACATGGTGGTGGAGGCTGGGGTCAAGGTGGTACCCACAGT
CAGTGGAACAAGCCCAGTAAACCAAAAACCAACATGAAGCATGTGGCAGGAGCTGCTGCC
GCTGGAGCAGTGGTAGGGGGCCTTGGTGGCTACATGCTGGGAAGTGCCATGAGCAGACCT
CTTATACATTTTGGCAACGACTATGAGGACCGTTACTATCGTGAAAACATGTACCGTTAC
CCCAACCAAGTGTACTACAGGCCAGTGGATCAGTATAATAACCAGAACACCTTTGTGCAT
GACTGTGTCAACATCACAGTCAAGCAACACACAGTCACCACCACCACCAAGGGGGAGAAC
TTCACCGAAACTGACATTAAGATGATGGAGCGAGTTGTGGAGCAAATGTGCATCACCCAG
TACCAGAGAGAATCCCAGGCTTATTACCAAAGAGGGGCAAGTGTGATCCTCTTCTCCTCC
CCTCCTGTGATCCTCCTCATCTCTTTCCTCATTTTTCTCATAGTAGG
>Jo_Daviess_CWD_area_past_ID46
ATGGTGAAAAGCCACATAGGCAGCTGGATCCTAGTTCTCTTTGTGGCCATGTGGAGTGAC
GTGGGCCTCTGCAAGAAGCGACCAAAACCTGGAGGAGGATGGAACACTGGGGGGAGCCGA
TACCCGGGACAGGGAAGTCCTGGAGGCAACCGCTATCCACCTCAGGGAGGGGGTGGCTGG
GGTCAGCCCCATGGAGGTGGCTGGGGCCAACCTCATGGAGGTGGCTGGGGTCAGCCCCAT
GGTGGTGGCTGGGGGCAGCCACATGGTGGTGGAGGCTGGGGTCAARGTGGTACCCACAGT
CAGTGGAACAAGCCCAGTAAACCAAAAACCAACATGAAGCATGTGGCAGGAGCTGCTGCC
GCTGGAGCAGTGGTAGGGGGCCTTGGTGGCTACATGCTGGGAAGTGCCATGAGCAGACCT
CTTATACATTTTGGCAACGACTATGAGGACCGTTACTATCGTGAAAACATGTACCGTTAC
CCCAACCAAGTGTACTACAGGCCAGTGGATCAGTATAATAACCAGAACACCTTTGTGCAT
GACTGTGTCAACATYACAGTCAAGCAACACACAGTCACCACCACCACCAAGGGGGAGAAC
TTCACCGAAACTGACATTAAGATGATGGAGCGAGTTGTGGAGCAAATGTGCATCACCCAG
TACCAGAGAGAATCCCAGGCTTATTACCAAAGAGGGGCAAGTGTGATCCTCTTCTCCTCC
CCTCCTGTGATCCTCCTCATCTCTTTCCTCATTTTTCTCATAGTAGG
>Jo_Daviess_CWD_area_past_ID47
ATGGTGAAAAGCCACATAGGCAGCTGGATCCTAGTTCTCTTTGTGGCCATGTGGAGTGAC
GTGGGCCTCTGCAAGAAGCGACCAAAACCTGGAGGAGGATGGAACACTGGGGGGAGCCGA
TACCCGGGACAGGGAAGTCCTGGAGGCAACCGCTATCCACCTCAGGGAGGGGGTGGCTGG
GGTCAGCCCCATGGAGGTGGCTGGGGCCAACCTCATGGAGGTGGCTGGGGTCAGCCCCAT
GGTGGTGGCTGGGGGCAGCCACATGGTGGTGGAGGCTGGGGTCAARGTGGTACCCACAGT
CAGTGGAACAAGCCCAGTAAACCAAAAACCAACATGAAGCATGTGGCAGGAGCTGCTGCC
GCTGGAGCAGTGGTAGGGGGCCTTGGTGGCTACATGCTGGGAAGTGCCATGAGCAGACCT
CTTATACATTTTGGCAACGACTATGAGGACCGTTACTATCGTGAAAACATGTACCGTTAC
CCCAACCAAGTGTACTACAGGCCAGTGGATCAGTATAATAACCAGAACACCTTTGTGCAT
GACTGTGTCAACATYACAGTCAAGCAACACACAGTCACCACCACCACCAAGGGGGAGAAC
TTCACCGAAACTGACATTAAGATGATGGAGCGAGTTGTGGAGCAAATGTGCATCACCCAG
TACCAGAGAGAATCCCAGGCTTATTACCAAAGAGGGGCAAGTGTGATCCTCTTCTCCTCC
CCTCCTGTGATCCTCCTCATCTCTTTCCTCATTTTTCTCATAGTAGG
>Jo_Daviess_CWD_area_past_ID48
ATGGTGAAAAGCCACATAGGCAGCTGGATCCTAGTTCTCTTTGTGGCCATGTGGAGTGAC
GTGGGCCTCTGCAAGAAGCGACCAAAACCTGGAGGAGGATGGAACACTGGGGGGAGCCGA
TACCCGGGACAGGGAAGTCCTGGAGGCAACCGCTATCCACCTCAGGGAGGGGGTGGCTGG
GGTCAGCCCCATGGAGGTGGCTGGGGCCAACCTCATGGAGGTGGCTGGGGTCAGCCCCAT
GGTGGTGGCTGGGGGCAGCCACATGGTGGTGGAGGCTGGGGTCAARGTGGTACCCACAGT
CAGTGGAACAAGCCCAGTAAACCAAAAACCAACATGAAGCATGTGGCAGGAGCTGCTGCC
GCTGGAGCAGTGGTAGGGGGCCTTGGTGGCTACATGCTGGGAAGTGCCATGAGCAGACCT
CTTATACATTTTGGCAACGACTATGAGGACCGTTACTATCGTGAAAACATGTACCGTTAC
CCCAACCAAGTGTACTACAGGCCAGTGGATCAGTATAATAACCAGAACACCTTTGTGCAT
GACTGTGTCAACATYACAGTCAAGCAACACACAGTCACCACCACCACCAAGGGGGAGAAC
TTCACCGAAACTGACATTAAGATGATGGAGCGAGTTGTGGAGCAAATGTGCATCACCCAG
TACCAGAGAGAATCCCAGGCTTATTACCAAAGAGGGGCAAGTGTGATCCTCTTCTCCTCC
CCTCCTGTGATCCTCCTCATCTCTTTCCTCATTTTTCTCATAGTAGG
>Jo_Daviess_CWD_free area_past_ID1
ATGGTGAAAAGCCACATAGGCAGCTGGATCCTAGTTCTCTTTGTGGCCATGTGGAGTGAC
GTGGGCCTCTGCAAGAAGCGACCAAAACCTGGAGGAGGATGGAACACTGGGGGGAGCCGA
TACCCGGGACAGGGAAGTCCTGGAGGCAACCGCTATCCACCTCAGGGAGGGGGTGGCTGG
GGTCAGCCCCATGGAGGTGGCTGGGGCCAACCTCATGGAGGTGGCTGGGGTCAGCCCCAT
GGTGGTGGCTGGGGGCAGCCACATGGTGGTGGAGGCTGGGGTCAAGGTGGTACCCACAGT
CAGTGGAACAAGCCCAGTAAACCAAAAACCAACATGAAGCATGTGGCAGGAGCTGCTGCC
GCTGGAGCAGTGGTAGGGGGCCTTGGTGGCTACATGCTGGGAAGTGCCATGAGCAGACCT
CTTATACATTTTGGCAACGACTATGAGGACCGTTACTATCGTGAAAACATGTACCGTTAC
CCCAACCAAGTGTACTACAGGCCAGTGGATCAGTATAATAACCAGAACACCTTTGTGCAT
GACTGTGTCAACATYACAGTCAAGCAACACACAGTCACCACCACCACCAAGGGGGAGAAC
TTCACCGAAACTGACATTAAGATGATGGAGCGAGTTGTGGAGCAAATGTGCATCACCCAG
TACCAGAGAGAATCCCAGGCTTATTACCAAAGAGGGGCAAGTGTGATCCTCTTCTCCTCC
CCTCCTGTGATCCTCCTCATCTCTTTCCTCATTTTTCTCATAGTAGG
>Jo_Daviess_CWD_free area_past_ID2
ATGGTGAAAAGCCACATAGGCAGCTGGATCCTAGTTCTCTTTGTGGCCATGTGGAGTGAC
GTGGGCCTCTGCAAGAAGCGACCAAAACCTGGAGGAGGATGGAACACTGGGGGGAGCCGA
TACCCGGGACAGGGAAGTCCTGGAGGCAACCGCTATCCACCTCAGGGAGGGGGTGGCTGG
GGTCAGCCCCATGGAGGTGGCTGGGGCCAACCTCATGGAGGTGGCTGGGGTCAGCCCCAT
GGTGGTGGCTGGGGGCAGCCACATGGTGGTGGAGGCTGGGGTCAAGGTGGTACCCACAGT
CAGTGGAACAAGCCCAGTAAACCAAAAACCAACATGAAGCATGTGGCAGGAGCTGCTGCC
GCTGGAGCAGTGGTAGGGGGCCTTGGTGGCTACATGCTGGGAAGTGCCATGAGCAGACCT
CTTATACATTTTGGCAACGACTATGAGGACCGTTACTATCGTGAAAACATGTACCGTTAC
CCCAACCAAGTGTACTACAGGCCAGTGGATCAGTATAATAACCAGAACACCTTTGTGCAT
GACTGTGTCAACATTACAGTCAAGCAACACACAGTCACCACCACCACCAAGGGGGAGAAC
TTCACCGAAACTGACATTAAGATGATGGAGCGAGTTGTGGAGCAAATGTGCATCACCCAG
TACCAGAGAGAATCCCAGGCTTATTACCAAAGAGGGGCAAGTGTGATCCTCTTCTCCTCC
CCTCCTGTGATCCTCCTCATCTCTTTCCTCATTTTTCTCATAGTAGG
>Jo_Daviess_CWD_free area_past_ID3
ATGGTGAAAAGCCACATAGGCAGCTGGATCCTAGTTCTCTTTGTGGCCATGTGGAGTGAC
GTGGGCCTCTGCAAGAAGCGACCAAAACCTGGAGGAGGATGGAACACTGGGGGGAGCCGA
TACCCGGGACAGGGAAGTCCTGGAGGCAACCGCTATCCACCTCAGGGAGGGGGTGGCTGG
GGTCAGCCCCATGGAGGTGGCTGGGGCCAACCTCATGGAGGTGGCTGGGGTCAGCCCCAT
GGTGGTGGCTGGGGGCAGCCACATGGTGGTGGAGGCTGGGGTCAAGGTGGTACCCACAGT
CAGTGGAACAAGCCCAGTAAACCAAAAACCAACATGAAGCATGTGGCAGGAGCTGCTGCC
GCTGGAGCAGTGGTAGGGGGCCTTGGTGGCTACATGCTGGGAAGTGCCATGAGCAGACCT
CTTATACATTTTGGCAAYGACTATGAGGACCGTTACTATCGTGAAAACATGTACCGTTAC
CCCAACCAAGTGTACTACAGGCCAGTGGATCAGTATAATAACCAGAACACCTTTGTGCAT
GACTGTGTCAACATYACAGTCAAGCAACACACAGTCACCACCACCACCAAGGGGGAGAAC
TTCACCGAAACTGACATTAAGATGATGGAGCGAGTTGTGGAGCAAATGTGCATCACCCAG
TACCAGAGAGAATCCCAGGCTTATTACCAAAGAGGGGCAAGTGTGATCCTCTTCTCCTCC
CCTCCTGTGATCCTCCTCATCTCTTTCCTCATTTTTCTCATAGTAGG
>Jo_Daviess_CWD_free area_past_ID4
ATGGTGAAAAGCCACATAGGCAGCTGGATCCTAGTTCTCTTTGTGGCCATGTGGAGTGAC
GTGGGCCTCTGCAAGAAGCGACCAAAACCTGGAGGAGGATGGAACACTGGGGGGAGCCGA
TACCCGGGACAGGGAAGTCCTGGAGGCAACCGCTATCCACCTCAGGGAGGGGGTGGCTGG
GGTCAGCCCCATGGAGGTGGCTGGGGCCAACCTCATGGAGGTGGCTGGGGTCAGCCCCAT
GGTGGTGGCTGGGGGCAGCCACATGGTGGTGGAGGCTGGGGTCAAGGTGGTACCCACAGT
CAGTGGAACAAGCCCAGTAAACCAAAAACCAACATGAAGCATGTGGCAGGAGCTGCTGCC
GCTGGAGCAGTGGTAGGGGGCCTTGGTGGCTACATGCTGGGAAGTGCCATGAGCAGACCT
CTTATACATTTTGGCAACGACTATGAGGACCGTTACTATCGTGAAAACATGTACCGTTAC
CCCAACCAAGTGTACTACAGGCCAGTGGATCAGTATAATAACCAGAACACCTTTGTGCAT
GACTGTGTCAACATYACAGTCAAGCAACACACAGTCACCACCACCACCAAGGGGGAGAAC
TTCACCGAAACTGACATTAAGATGATGGAGCGAGTTGTGGAGCAAATGTGCATCACCCAG
TACCAGAGAGAATCCCAGGCTTATTACCAAAGAGGGGCAAGTGTGATCCTCTTCTCCTCC
CCTCCTGTGATCCTCCTCATCTCTTTCCTCATTTTTCTCATAGTAGG
>Jo_Daviess_CWD_free area_past_ID5
ATGGTGAAAAGCCACATAGGCAGCTGGATCCTAGTTCTCTTTGTGGCCATGTGGAGTGAC
GTGGGCCTCTGCAAGAAGCGACCAAAACCTGGAGGAGGATGGAACACTGGGGGGAGCCGA
TACCCGGGACAGGGAAGTCCTGGAGGCAACCGCTATCCACCTCAGGGAGGGGGTGGCTGG
GGTCAGCCCCATGGAGGTGGCTGGGGCCAACCTCATGGAGGTGGCTGGGGTCAGCCCCAT
GGTGGTGGCTGGGGGCAGCCACATGGTGGTGGAGGCTGGGGTCAARGTGGTACCCACAGT
CAGTGGAACAAGCCCAGTAAACCAAAAACCAACATGAAGCATGTGGCAGGAGCTGCTGCC
GCTGGAGCAGTGGTAGGGGGCCTTGGTGGCTACATGCTGGGAAGTGCCATGAGCAGACCT
CTTATACATTTTGGCAACGACTATGAGGACCGTTACTATCGTGAAAACATGTACCGTTAC
CCCAACCAAGTGTACTACAGGCCAGTGGATCAGTATAATAACCAGAACACCTTTGTGCAT
GACTGTGTCAACATYACAGTCAAGCAACACACAGTCACCACCACCACCAAGGGGGAGAAC
TTCACCGAAACTGACATTAAGATGATGGAGCGAGTTGTGGAGCAAATGTGCATCACCCAG
TACCAGAGAGAATCCCAGGCTTATTACCAAAGAGGGGCAAGTGTGATCCTCTTCTCCTCC
CCTCCTGTGATCCTCCTCATCTCTTTCCTCATTTTTCTCATAGTAGG
>Jo_Daviess_CWD_free area_past_ID6
ATGGTGAAAAGCCACATAGGCAGCTGGATCCTAGTTCTCTTTGTGGCCATGTGGAGTGAC
GTGGGCCTCTGCAAGAAGCGACCAAAACCTGGAGGAGGATGGAACACTGGGGGGAGCCGA
TACCCGGGACAGGGAAGTCCTGGAGGCAACCGCTATCCACCTCAGGGAGGGGGTGGCTGG
GGTCAGCCCCATGGAGGTGGCTGGGGCCAACCTCATGGAGGTGGCTGGGGTCAGCCCCAT
GGTGGTGGCTGGGGGCAGCCACATGGTGGTGGAGGCTGGGGTCAARGTGGTACCCACAGT
CAGTGGAACAAGCCCAGTAAACCAAAAACCAACATGAAGCATGTGGCAGGAGCTGCTGCC
GCTGGAGCAGTGGTAGGGGGCCTTGGTGGCTACATGCTGGGAAGTGCCATGAGCAGACCT
CTTATACATTTTGGCAACGACTATGAGGACCGTTACTATCGTGAAAACATGTACCGTTAC
CCCAACCAAGTGTACTACAGGCCAGTGGATCAGTATAATAACCAGAACACCTTTGTGCAT
GACTGTGTCAACATYACAGTCAAGCAACACACAGTCACCACCACCACCAAGGGGGAGAAC
TTCACCGAAACTGACATTAAGATGATGGAGCGAGTTGTGGAGCAAATGTGCATCACCCAG
TACCAGAGAGAATCCCAGGCTTATTACCAAAGAGGGGCAAGTGTGATCCTCTTCTCCTCC
CCTCCTGTGATCCTCCTCATCTCTTTCCTCATTTTTCTCATAGTAGG
>Jo_Daviess_CWD_free area_past_ID7
ATGGTGAAAAGCCACATAGGCAGCTGGATCCTAGTTCTCTTTGTGGCCATGTGGAGTGAC
GTGGGCCTCTGCAAGAAGCGACCAAAACCTGGAGGAGGATGGAACACTGGGGGGAGCCGA
TACCCGGGACAGGGAAGTCCTGGAGGCAACCGTTATCCACCTCAGGGAGGGGGTGGCTGG
GGTCAGCCCCATGGAGGTGGCTGGGGCCAACCTCATGGAGGTGGCTGGGGTCAGCCCCAT
GGTGGTGGCTGGGGGCAGCCACATGGTGGTGGAGGCTGGGGTCAAGGTGGTACCCACAGT
CAGTGGAACAAGCCCAGTAAACCAAAAACCAACATGAAGCATGTGGCAGGAGCTGCTGCC
GCTGGAGCAGTGGTAGGGGGCCTTGGTGGCTACATGCTGGGAAGTGCCATGAGCAGACCT
CTTATACATTTTGGCAACGACTATGAGGACCGTTACTATCGTGAAAACATGTACCGTTAC
CCCAACCAAGTGTACTACAGGCCAGTGGATCAGTATAATAACCAGAACACCTTTGTGCAT
GACTGTGTCAACATCACAGTCAAGCAACACACAGTCACCACCACCACCAAGGGGGAGAAC
TTCACCGAAACTGACATTAAGATGATGGAGCGAGTTGTGGAGCAAATGTGCATCACCCAG
TACCAGAGAGAATCCCAGGCTTATTACCAAAGAGGGGCAAGTGTGATCCTCTTCTCCTCC
CCTCCTGTGATCCTCCTCATCTCTTTCCTCATTTTTCTCATAGTAGG
>Jo_Daviess_CWD_free area_past_ID8
ATGGTGAAAAGCCACATAGGCAGCTGGATCCTAGTTCTCTTTGTGGCCATGTGGAGTGAC
GTGGGCCTCTGCAAGAAGCGACCAAAACCTGGAGGAGGATGGAACACTGGGGGGAGCCGA
TACCCGGGACAGGGAAGTCCTGGAGGCAACCGCTATCCACCTCAGGGAGGGGGTGGCTGG
GGTCAGCCCCATGGAGGTGGCTGGGGCCAACCTCATGGAGGTGGCTGGGGTCAGCCCCAT
GGTGGTGGCTGGGGGCAGCCACATGGTGGTGGAGGCTGGGGTCAAGGTGGTACCCACAGT
CAGTGGAACAAGCCCAGTAAACCAAAAACCAACATGAAGCATGTGGCAGGAGCTGCTGCC
GCTGGAGCAGTGGTAGGGGGCCTTGGTGGCTACATGCTGGGAAGTGCCATGAGCAGACCT
CTTATACATTTTGGCAACGACTATGAGGACCGTTACTATCGTGAAAACATGTACCGTTAC
CCCAACCAAGTGTACTACAGGCCAGTGGATCAGTATAATAACCAGAACACCTTTGTGCAT
GACTGTGTCAACATCACAGTCAAGCAACACACAGTCACCACCACCACCAAGGGGGAGAAC
TTCACCGAAACTGACATTAAGATGATGGAGCGAGTTGTGGAGCAAATGTGCATCACCCAG
TACCAGAGAGAATCCCAGGCTTATTACCAAAGAGGGGCAAGTGTGATCCTCTTCTCCTCC
CCTCCTGTGATCCTCCTCATCTCTTTCCTCATTTTTCTCATAGTAGG
>Jo_Daviess_CWD_free area_past_ID9
ATGGTGAAAAGCCACATAGGCAGCTGGATCCTAGTTCTCTTTGTGGCCATGTGGAGTGAC
GTGGGCCTCTGCAAGAAGCGACCAAAACCTGGAGGAGGATGGAACACTGGGGGGAGCCGA
TACCCGGGACAGGGAAGTCCTGGAGGCAACCGCTATCCACCTCAGGGAGGGGGTGGCTGG
GGTCAGCCCCATGGAGGTGGCTGGGGCCAACCTCATGGAGGTGGCTGGGGTCAGCCCCAT
GGTGGTGGCTGGGGGCAGCCACATGGTGGTGGAGGCTGGGGTCAAAGTGGTACCCACAGT
CAGTGGAACAAGCCCAGTAAACCAAAAACCAACATGAAGCATGTGGCAGGAGCTGCTGCC
GCTGGAGCAGTGGTAGGGGGCCTTGGTGGCTACATGCTGGGAAGTGCCATGAGCAGACCT
CTTATACATTTTGGCAACGACTATGAGGACCGTTACTATCGTGAAAACATGTACCGTTAC
CCCAACCAAGTGTACTACAGGCCAGTGGATCAGTATAATAACCAGAACACCTTTGTGCAT
GACTGTGTCAACATTACAGTCAAGCAACACACAGTCACCACCACCACCAAGGGGGAGAAC
TTCACCGAAACTGACATTAAGATGATGGAGCGAGTTGTGGAGCAAATGTGCATCACCCAG
TACCAGAGAGAATCCCAGGCTTATTACCAAAGAGGGGCAAGTGTGATCCTCTTCTCCTCC
CCTCCTGTGATCCTCCTCATCTCTTTCCTCATTTTTCTCATAGTAGG
>Jo_Daviess_CWD_free area_past_ID10
ATGGTGAAAAGCCACATAGGCAGCTGGATCCTAGTTCTCTTTGTGGCCATGTGGAGTGAC
GTGGGCCTCTGCAAGAAGCGACCAAAACCTGGAGGAGGATGGAACACTGGGGGGAGCCGA
TACCCGGGACAGGGAAGTCCTGGAGGCAACCGCTATCCACCTCAGGGAGGGGGTGGCTGG
GGTCAGCCCCATGGAGGTGGCTGGGGCCAACCTCATGGAGGTGGCTGGGGTCAGCCCCAT
GGTGGTGGCTGGGGGCAGCCACATGGTGGTGGAGGCTGGGGTCAAGGTGGTACCCACAGT
CAGTGGAACAAGCCCAGTAAACCAAAAACCAACATGAAGCATGTGGCAGGAGCTGCTGCC
GCTGGAGCAGTGGTAGGGGGCCTTGGTGGCTACATGCTGGGAAGTGCCATGAGCAGACCT
CTTATACATTTTGGCAACGACTATGAGGACCGTTACTATCGTGAAAACATGTACCGTTAC
CCCAACCAAGTGTACTACAGGCCAGTGGATCAGTATAATAACCAGAACACCTTTGTGCAT
GACTGTGTCAACATCACAGTCAAGCAACACACAGTCACCACCACCACCAAGGGGGAGAAC
TTCACCGAAACTGACATTAAGATGATGGAGCGAGTTGTGGAGCAAATGTGCATCACCCAG
TACCAGAGAGAATCCCAGGCTTATTACCAAAGAGGGGCAAGTGTGATCCTCTTCTCCTCC
CCTCCTGTGATCCTCCTCATCTCTTTCCTCATTTTTCTCATAGTAGG
>Jo_Daviess_CWD_free area_past_ID11
ATGGTGAAAAGCCACATAGGCAGCTGGATCCTAGTTCTCTTTGTGGCCATGTGGAGTGAY
GTGGGCCTCTGCAAGAAGCGACCAAAACCTGGAGGAGGATGGAACACTGGGGGGAGCCGA
TACCCGGGACAGGGAAGTCCTGGAGGCAACCGCTATCCACCTCAGGGAGGGGGTGGCTGG
GGTCAGCCCCATGGAGGTGGCTGGGGCCAACCTCATGGAGGTGGCTGGGGTCAGCCCCAT
GGTGGTGGCTGGGGGCAGCCACATGGTGGTGGAGGCTGGGGTCAMGGTGGTACCCACAGT
CAGTGGAACAAGCCCAGTAAACCAAAAACCAACATGAAGCATGTGGCAGGAGCTGCTGCC
GCTGGAGCAGTGGTAGGGGGCCTTGGTGGCTACATGCTGGGAAGTGCCATGAGCAGACCT
CTTATACATTTTGGCAACGACTATGAGGACCGTTACTATCGTGAAAACATGTACCGTTAC
CCCAACCAAGTGTACTACAGGCCAGTGGATCAGTATAATAACCAGAACACCTTTGTGCAT
GACTGTGTCAACATYACAGTCAAGCAACACACAGTCACCACCACCACCAAGGGGGAGAAC
TTCACCGAAACTGACATTAAGATGATGGAGCGAGTTGTGGAGCAAATGTGCATCACCCAG
TACCAGAGAGAATCCCAGGCTTATTACCAAAGAGGGGCAAGTGTGATCCTCTTCTCCTCC
CCTCCTGTGATCCTCCTCATCTCTTTCCTCATTTTTCTCATAGTAGG
>Jo_Daviess_CWD_free area_past_ID12
ATGGTGAAAAGCCACATAGGCAGCTGGATCCTAGTTCTCTTTGTGGCCATGTGGAGTGAC
GTGGGCCTCTGCAAGAAGCGACCAAAACCTGGAGGAGGATGGAACACTGGGGGGAGCCGA
TACCCGGGACAGGGAAGTCCTGGAGGCAACCGCTATCCACCTCAGGGAGGGGGTGGCTGG
GGTCAGCCCCATGGAGGTGGCTGGGGCCAACCTCATGGAGGTGGCTGGGGTCAGCCCCAT
GGTGGTGGCTGGGGGCAGCCACATGGTGGTGGAGGCTGGGGTCAAAGTGGTACCCACAGT
CAGTGGAACAAGCCCAGTAAACCAAAAACCAACATGAAGCATGTGGCAGGAGCTGCTGCC
GCTGGAGCAGTGGTAGGGGGCCTTGGTGGCTACATGCTGGGAAGTGCCATGAGCAGACCT
CTTATACATTTTGGCAACGACTATGAGGACCGTTACTATCGTGAAAACATGTACCGTTAC
CCCAACCAAGTGTACTACAGGCCAGTGGATCAGTATAATAACCAGAACACCTTTGTGCAT
GACTGTGTCAACATTACAGTCAAGCAACACACAGTCACCACCACCACCAAGGGGGAGAAC
TTCACCGAAACTGACATTAAGATGATGGAGCGAGTTGTGGAGCAAATGTGCATCACCCAG
TACCAGAGAGAATCCCAGGCTTATTACCAAAGAGGGGCAAGTGTGATCCTCTTCTCCTCC
CCTCCTGTGATCCTCCTCATCTCTTTCCTCATTTTTCTCATAGTAGG
>Jo_Daviess_CWD_free area_past_ID13
ATGGTGAAAAGCCACATAGGCAGCTGGATCCTAGTTCTCTTTGTGGCCATGTGGAGTGAC
GTGGGCCTCTGCAAGAAGCGACCAAAACCTGGAGGAGGATGGAACACTGGGGGGAGCCGA
TACCCGGGACAGGGAAGTCCTGGAGGCAACCGTTATCCACCTCAGGGAGGGGGTGGCTGG
GGTCAGCCCCATGGAGGTGGCTGGGGCCAACCTCATGGAGGTGGCTGGGGTCAGCCCCAT
GGTGGTGGCTGGGGGCAGCCACATGGTGGTGGAGGCTGGGGTCAAGGTGGTACCCACAGT
CAGTGGAACAAGCCCAGTAAACCAAAAACCAACATGAAGCATGTGGCAGGAGCTGCTGCC
GCTGGARCAGTGGTAGGGGGCCTTGGTGGCTACATGCTGGGAAGTGCCATGAGCAGACCT
CTTATACATTTTGGCAACGACTATGAGGACCGTTACTATCGTGAAAACATGTACCGTTAC
CCCAACCAAGTGTACTACAGGCCAGTGGATCAGTATAATAACCAGAACACCTTTGTGCAT
GACTGTGTCAACATCACAGTCAAGCAACACACAGTCACCACCACCACCAAGGGGGAGAAC
TTCACCGAAACTGACATTAAGATGATGGAGCGAGTTGTGGAGCAAATGTGCATCACCCAG
TACCAGAGAGAATCCCAGGCTTATTACCAAAGAGGGGCAAGTGTGATCCTCTTCTCCTCC
CCTCCTGTGATCCTCCTCATCTCTTTCCTCATTTTTCTCATAGTAGG
>Jo_Daviess_CWD_free area_past_ID14
ATGGTGAAAAGCCACATAGGCAGCTGGATCCTAGTTCTCTTTGTGGCCATGTGGAGTGAC
GTGGGCCTCTGCAAGAAGCGACCAAAACCTGGAGGAGGATGGAACACTGGGGGGAGCCGA
TACCCGGGACAGGGAAGTCCTGGAGGCAACCGYTATCCACCTCAGGGAGGGGGTGGCTGG
GGTCAGCCCCATGGAGGTGGCTGGGGCCAACCTCATGGAGGTGGCTGGGGTCAGCCCCAT
GGTGGTGGCTGGGGGCAGCCACATGGTGGTGGAGGCTGGGGTCAARGTGGTACCCACAGT
CAGTGGAWCAAGCCCAGTAAACCAAAAACCAACATGAAGCATGTGGCAGGAGCTGCTGCC
GCTGGAGCAGTGGTAGGGGGCCTTGGTGGCTACATGCTGGGAAGTGCCATGAGCAGACCT
CTTATACATTTTGGCAACGACTATGAGGACCGTTACTATCGTGAAAACATGTACCGTTAC
CCCAACCAAGTGTACTACAGGCCAGTGGATCAGTATAATAACCAGAACACCTTTGTGCAT
GACTGTGTCAACATYACAGTCAAGCAACACACAGTCACCACCACCACCAAGGGGGAGAAC
TTCACCGAAACTGACATTAAGATGATGGAGCGAGTTGTGGAGCAAATGTGCATCACCCAG
TACCAGAGAGAATCCCAGGCTTATTACCAAAGAGGGGCAAGTGTGATCCTCTTCTCCTCC
CCTCCTGTGATCCTCCTCATCTCTTTCCTCATTTTTCTCATAGTAGG
>Jo_Daviess_CWD_free area_past_ID15
ATGGTGAAAAGCCACATAGGCAGCTGGATCCTAGTTCTCTTTGTGGCCATGTGGAGTGAC
GTGGGCCTCTGCAAGAAGCGACCAAAACCTGGAGGAGGATGGAACACTGGGGGGAGCCGA
TACCCGGGACAGGGAAGTCCTGGAGGCAACCGCTATCCACCTCAGGGAGGGGGTGGCTGG
GGTCAGCCCCATGGAGGTGGCTGGGGCCAACCTCATGGAGGTGGCTGGGGTCAGCCCCAT
GGTGGTGGCTGGGGGCAGCCACATGGTGGTGGAGGCTGGGGTCAARGTGGTACCCACAGT
CAGTGGAACAAGCCCAGTAAACCAAAAACCAACATGAAGCATGTGGCAGGAGCTGCTGCC
GCTGGAGCAGTGGTAGGGGGCCTTGGTGGCTACATGCTGGGAAGTGCCATGAGCAGACCT
CTTATACATTTTGGCAACGACTATGAGGACCGTTACTATCGTGAAAACATGTACCGTTAC
CCCAACCAAGTGTACTACAGGCCAGTGGATCAGTATAATAACCAGAACACCTTTGTGCAT
GACTGTGTCAACATYACAGTCAAGCAACACACAGTCACCACCACCACCAAGGGGGAGAAC
TTCACCGAAACTGACATTAAGATGATGGAGCGAGTTGTGGAGCAAATGTGCATCACCCAG
TACCAGAGAGAATCCCAGGCTTATTACCAAAGAGGGGCAAGTGTGATCCTCTTCTCCTCC
CCTCCTGTGATCCTCCTCATCTCTTTCCTCATTTTTCTCATAGTAGG
>Jo_Daviess_CWD_free area_past_ID16
ATGGTGAAAAGCCACATAGGCAGCTGGATCCTAGTTCTCTTTGTGGCCATGTGGAGTGAC
GTGGGCCTCTGCAAGAAGCGACCAAAACCTGGAGGAGGATGGAACACTGGGGGGAGCCGA
TACCCGGGACAGGGAAGTCCTGGAGGCAACCGCTATCCACCTCAGGGAGGGGGTGGCTGG
GGTCAGCCCCATGGAGGTGGCTGGGGCCAACCTCATGGAGGTGGCTGGGGTCAGCCCCAT
GGTGGTGGCTGGGGGCAGCCACATGGTGGTGGAGGCTGGGGTCAARGTGGTACCCACAGT
CAGTGGAACAAGCCCAGTAAACCAAAAACCAACATGAAGCATGTGGCAGGAGCTGCTGCC
GCTGGAGCAGTGGTAGGGGGCCTTGGTGGCTACATGCTGGGAAGTGCCATGAGCAGACCT
CTTATACATTTTGGCAACGACTATGAGGACCGTTACTATCGTGAAAACATGTACCGTTAC
CCCAACCAAGTGTACTACAGGCCAGTGGATCAGTATAATAACCAGAACACCTTTGTGCAT
GACTGTGTCAACATYACAGTCAAGCAACACACAGTCACCACCACCACCAAGGGGGAGAAC
TTCACCGAAACTGACATTAAGATGATGGAGCGAGTTGTGGAGCAAATGTGCATCACCCAG
TACCAGAGAGAATCCCAGGCTTATTACCAAAGAGGGGCAAGTGTGATCCTCTTCTCCTCC
CCTCCTGTGATCCTCCTCATCTCTTTCCTCATTTTTCTCATAGTAGG
>Jo_Daviess_CWD_free area_past_ID17
ATGGTGAAAAGCCACATAGGCAGCTGGATCCTAGTTCTCTTTGTGGCCATGTGGAGTGAC
GTGGGCCTCTGCAAGAAGCGACCAAAACCTGGAGGAGGATGGAACACTGGGGGGAGCCGA
TACCCGGGACAGGGAAGTCCTGGAGGCAACCGYTATCCACCTCAGGGAGGGGGTGGCTGG
GGTCAGCCCCATGGAGGTGGCTGGGGCCAACCTCATGGAGGTGGCTGGGGTCAGCCCCAT
GGTGGTGGCTGGGGGCAGCCACATGGTGGTGGAGGCTGGGGTCAAGGTGGTACCCACAGT
CAGTGGAACAAGCCCAGTAAACCAAAAACCAACATGAAGCATGTGGCAGGAGCTGCTGCC
GCTGGAGCAGTGGTAGGGGGCCTTGGTGGCTACATGCTGGGAAGTGCCATGAGCAGACCT
CTTATACATTTTGGCAACGACTATGAGGACCGTTACTATCGTGAAAACATGTACCGTTAC
CCCAACCAAGTGTACTACAGGCCAGTGGATCAGTATAATAACCAGAACACCTTTGTGCAT
GACTGTGTCAACATCACAGTCAAGCAACACACAGTCACCACCACCACCAAGGGGGAGAAC
TTCACCGAAACTGACATTAAGATGATGGAGCGAGTTGTGGAGCAAATGTGCATCACCCAG
TACCAGAGAGAATCCCAGGCTTATTACCAAAGAGGGGCAAGTGTGATCCTCTTCTCCTCC
CCTCCTGTGATCCTCCTCATCTCTTTCCTCATTTTTCTCATAGTAGG
>Jo_Daviess_CWD_free area_past_ID18
ATGGTGAAAAGCCACATAGGCAGCTGGATCCTAGTTCTCTTTGTGGCCATGTGGAGTGAC
GTGGGCCTCTGCAAGAAGCGACCAAAACCTGGAGGAGGATGGAACACTGGGGGGAGCCGA
TACCCGGGACAGGGAAGTCCTGGAGGCAACCGCTATCCACCTCAGGGAGGGGGTGGCTGG
GGTCAGCCCCATGGAGGTGGCTGGGGCCAACCTCATGGAGGTGGCTGGGGTCAGCCCCAT
GGTGGTGGCTGGGGGCAGCCACATGGTGGTGGAGGCTGGGGTCAAGGTGGTACCCACAGT
CAGTGGAACAAGCCCAGTAAACCAAAAACCAACATGAAGCATGTGGCAGGAGCTGCTGCC
GCTGGAGCAGTGGTAGGGGGCCTTGGTGGCTACATGCTGGGAAGTGCCATGAGCAGACCT
CTTATACATTTTGGCAATGACTATGAGGACCGTTACTATCGTGAAAACATGTACCGTTAC
CCCAACCAAGTGTACTACAGGCCAGTGGATCAGTATAATAACCAGAACACCTTTGTGCAT
GACTGTGTCAACATCACAGTCAAGCAACACACAGTCACCACCACCACCAAGGGGGAGAAC
TTCACCGAAACTGACATTAAGATGATGGAGCGAGTTGTGGAGCAAATGTGCATCACCCAG
TACCAGAGAGAATCCCAGGCTTATTACCAAAGAGGGGCAAGTGTGATCCTCTTCTCCTCC
CCTCCTGTGATCCTCCTCATCTCTTTCCTCATTTTTCTCATAGTAGG
>Jo_Daviess_CWD_free area_past_ID19
ATGGTGAAAAGCCACATAGGCAGCTGGATCCTAGTTCTCTTTGTGGCCATGTGGAGTGAC
GTGGGCCTCTGCAAGAAGCGACCAAAACCTGGAGGAGGATGGAACACTGGGGGGAGCCGA
TACCCGGGACAGGGAAGTCCTGGAGGCAACCGCTATCCACCTCAGGGAGGGGGTGGCTGG
GGTCAGCCCCATGGAGGTGGCTGGGGCCAACCTCATGGAGGTGGCTGGGGTCAGCCCCAT
GGTGGTGGCTGGGGGCAGCCACATGGTGGTGGAGGCTGGGGTCAAGGTGGTACCCACAGT
CAGTGGAACAAGCCCAGTAAACCAAAAACCAACATGAAGCATGTGGCAGGAGCTGCTGCC
GCTGGAGCAGTGGTAGGGGGCCTTGGTGGCTACATGCTGGGAAGTGCCATGAGCAGACCT
CTTATACATTTTGGCAACGACTATGAGGACCGTTACTATCGTGAAAACATGTACCGTTAC
CCCAACCAAGTGTACTACAGGCCAGTGGATCAGTATAATAACCAGAACACCTTTGTGCAT
GACTGTGTCAACATYACAGTCAAGCAACACACAGTCACCACCACCACCAAGGGGGAGAAC
TTCACCGAAACTGACATTAAGATGATGGAGCGAGTTGTGGAGCAAATGTGCATCACCCAG
TACCAGAGAGAATCCCAGGCTTATTACCAAAGAGGGGCAAGTGTGATCCTCTTCTCCTCC
CCTCCTGTGATCCTCCTCATCTCTTTCCTCATTTTTCTCATAGTAGG
>Jo_Daviess_CWD_free area_past_ID20
ATGGTGAAAAGCCACATAGGCAGCTGGATCCTAGTTCTCTTTGTGGCCATGTGGAGTGAC
GTGGGCCTCTGCAAGAAGCGACCAAAACCTGGAGGAGGATGGAACACTGGGGGGAGCCGA
TACCCGGGACAGGGAAGTCCTGGAGGCAACCGYTATCCACCTCAGGGAGGGGGTGGCTGG
GGTCAGCCCCATGGAGGTGGCTGGGGCCAACCTCATGGAGGTGGCTGGGGTCAGCCCCAT
GGTGGTGGCTGGGGGCAGCCACATGGTGGTGGAGGCTGGGGTCAAGGTGGTACCCACAGT
CAGTGGAWCAAGCCCAGTAAACCAAAAACCAACATGAAGCATGTGGCAGGAGCTGCTGCC
GCTGGAGCAGTGGTAGGGGGCCTTGGTGGCTACATGCTGGGAAGTGCCATGAGCAGACCT
CTTATACATTTTGGCAACGACTATGAGGACCGTTACTATCGTGAAAACATGTACCGTTAC
CCCAACCAAGTGTACTACAGGCCAGTGGATCAGTATAATAACCAGAACACCTTTGTGCAT
GACTGTGTCAACATYACAGTCAAGCAACACACAGTCACCACCACCACCAAGGGGGAGAAC
TTCACCGAAACTGACATTAAGATGATGGAGCGAGTTGTGGAGCAAATGTGCATCACCCAG
TACCAGAGAGAATCCCAGGCTTATTACCAAAGAGGGGCAAGTGTGATCCTCTTCTCCTCC
CCTCCTGTGATCCTCCTCATCTCTTTCCTCATTTTTCTCATAGTAGG
>Jo_Daviess_CWD_free area_past_ID21
ATGGTGAAAAGCCACATAGGCAGCTGGATCCTAGTTCTCTTTGTGGCCATGTGGAGTGAC
GTGGGCCTCTGCAAGAAGCGACCAAAACCTGGAGGAGGATGGAACACTGGGGGGAGCCGA
TACCCGGGACAGGGAAGTCCTGGAGGCAACCGTTATCCACCTCAGGGAGGGGGTGGCTGG
GGTCAGCCCCATGGAGGTGGCTGGGGCCAACCTCATGGAGGTGGCTGGGGTCAGCCCCAT
GGTGGTGGCTGGGGGCAGCCACATGGTGGTGGAGGCTGGGGTCAAGGTGGTACCCACAGT
CAGTGGAACAAGCCCAGTAAACCAAAAACCAACATGAAGCATGTGGCAGGAGCTGCTGCC
GCTGGAGCAGTGGTAGGGGGCCTTGGTGGCTACATGCTGGGAAGTGCCATGAGCAGACCT
CTTATACATTTTGGCAACGACTATGAGGACCGTTACTATCGTGAAAACATGTACCGTTAC
CCCAACCAAGTGTACTACAGGCCAGTGGATCAGTATAATAACCAGAACACCTTTGTGCAT
GACTGTGTCAACATYACAGTCAAGCAACACACAGTCACCACCACCACCAAGGGGGAGAAC
TTCACCGAAACTGACATTAAGATGATGGAGCGAGTTGTGGAGCAAATGTGCATCACCCAG
TACCAGAGAGAATCCCAGGCTTATTACCAAAGAGGGGCAAGTGTGATCCTCTTCTCCTCC
CCTCCTGTGATCCTCCTCATCTCTTTCCTCATTTTTCTCATAGTAGG
>Jo_Daviess_CWD_free area_past_ID22
ATGGTGAAAAGCCACATAGGCAGCTGGATCCTAGTTCTCTTTGTGGCCATGTGGAGTGAC
GTGGGCCTCTGCAAGAAGCGACCAAAACCTGGAGGAGGATGGAACACTGGGGGGAGCCGA
TACCCGGGACAGGGAAGTCCTGGAGGCAACCGCTATCCACCTCAGGGAGGGGGTGGCTGG
GGTCAGCCCCATGGAGGTGGCTGGGGCCAACCTCATGGAGGTGGCTGGGGTCAGCCCCAT
GGTGGTGGCTGGGGGCAGCCACATGGTGGTGGAGGCTGGGGTCAARGTGGTACCCACAGT
CAGTGGAACAAGCCCAGTAAACCRAAAACCAACATGAAGCATGTGGCAGGAGCTGCTGCC
GCTGGAGCAGTGGTAGGGGGCCTTGGTGGCTACATGCTGGGAAGTGCCATGAGCAGACCT
CTTATACATTTTGGCAACGACTATGAGGACCGTTACTATCGTGAAAACATGTACCGTTAC
CCCAACCAAGTGTACTACAGGCCAGTGGATCAGTATAATAACCAGAACACCTTTGTGCAT
GACTGTGTCAACATYACAGTCAAGCAACACACAGTCACCACCACCACCAAGGGGGAGAAC
TTCACCGAAACTGACATTAAGATGATGGAGCGAGTTGTGGAGCAAATGTGCATCACCCAG
TACCAGAGAGAATCCCAGGCTTATTACCAAAGAGGGGCAAGTGTGATCCTCTTCTCCTCC
CCTCCTGTGATCCTCCTCATCTCTTTCCTCATTTTTCTCATAGTAGG
>Jo_Daviess_CWD_free area_past_ID23
ATGGTGAAAAGCCACATAGGCAGCTGGATCCTAGTTCTCTTTGTGGCCATGTGGAGTGAC
GTGGGCCTCTGCAAGAAGCGACCAAAACCTGGAGGAGGATGGAACACTGGGGGGAGCCGA
TACCCGGGACAGGGAAGTCCTGGAGGCAACCGTTATCCACCTCAGGGAGGGGGTGGCTGG
GGTCAGCCCCATGGAGGTGGCTGGGGCCAACCTCATGGAGGTGGCTGGGGTCAGCCCCAT
GGTGGTGGCTGGGGGCAGCCACATGGTGGTGGAGGCTGGGGTCAAGGTGGTACCCACAGT
CAGTGGAWCAAGCCCAGTAAACCAAAAACCAACATGAAGCATGTGGCAGGAGCTGCTGCC
GCTGGAGCAGTGGTAGGGGGCCTTGGTGGCTACATGCTGGGAAGTGCCATGAGCAGACCT
CTTATACATTTTGGCAAYGACTATGAGGACCGTTACTATCGTGAAAACATGTACCGTTAC
CCCAACCAAGTGTACTACAGGCCAGTGGATCAGTATAATAACCAGAACACCTTTGTGCAT
GACTGTGTCAACATCACAGTCAAGCAACACACAGTCACCACCACCACCAAGGGGGAGAAC
TTCACCGAAACTGACATTAAGATGATGGAGCGAGTTGTGGAGCAAATGTGCATCACCCAG
TACCAGAGAGAATCCCAGGCTTATTACCAAAGAGGGGCAAGTGTGATCCTCTTCTCCTCC
CCTCCTGTGATCCTCCTCATCTCTTTCCTCATTTTTCTCATAGTAGG
>Jo_Daviess_CWD_free area_past_ID24
ATGGTGAAAAGCCACATAGGCAGCTGGATCCTAGTTCTCTTTGTGGCCATGTGGAGTGAC
GTGGGCCTCTGCAAGAAGCGACCAAAACCTGGAGGAGGATGGAACACTGGGGGGAGCCGA
TACCCGGGACAGGGAAGTCCTGGAGGCAACCGCTATCCACCTCAGGGAGGGGGTGGCTGG
GGTCAGCCCCATGGAGGTGGCTGGGGCCAACCTCATGGAGGTGGCTGGGGTCAGCCCCAT
GGTGGTGGCTGGGGGCAGCCACATGGTGGTGGAGGCTGGGGTCAAGGTGGTACCCACAGT
CAGTGGAACAAGCCCAGTAAACCAAAAACCAACATGAAGCATGTGGCAGGAGCTGCTGCC
GCTGGAGCAGTGGTAGGGGGCCTTGGTGGCTACATGCTGGGAAGTGCCATGAGCAGACCT
CTTATACATTTTGGCAACGACTATGAGGACCGTTACTATCGTGAAAACATGTACCGTTAC
CCCAACCAAGTGTACTACAGGCCAGTGGATCAGTATAATAACCAGAACACCTTTGTGCAT
GACTGTGTCAACATYACAGTCAAGCAACACACAGTCACCACCACCACCAAGGGGGAGAAC
TTCACCGAAACTGACATTAAGATGATGGAGCGAGTTGTGGAGCAAATGTGCATCACCCAG
TACCAGAGAGAATCCCAGGCTTATTACCAAAGAGGGGCAAGTGTGATCCTCTTCTCCTCC
CCTCCTGTGATCCTCCTCATCTCTTTCCTCATTTTTCTCATAGTAGG
>Jo_Daviess_CWD_free area_past_ID25
ATGGTGAAAAGCCACATAGGCAGCTGGATCCTAGTTCTCTTTGTGGCCATGTGGAGTGAC
GTGGGCCTCTGCAAGAAGCGACCAAAACCTGGAGGAGGATGGAACACTGGGGGGAGCCGA
TACCCGGGACAGGGAAGTCCTGGAGGCAACCGYTATCCACCTCAGGGAGGGGGTGGCTGG
GGTCAGCCCCATGGAGGTGGCTGGGGCCAACCTCATGGAGGTGGCTGGGGTCAGCCCCAT
GGTGGTGGCTGGGGGCAGCCACATGGTGGTGGAGGCTGGGGTCAAGGTGGTACCCACAGT
CAGTGGAACAAGCCCAGTAAACCAAAAACCAACATGAAGCATGTGGCAGGAGCTGCTGCC
GCTGGAGCAGTGGTAGGGGGCCTTGGTGGCTACATGCTGGGAAGTGCCATGAGCAGACCT
CTTATACATTTTGGCAAYGACTATGAGGACCGTTACTATCGTGAAAACATGTACCGTTAC
CCCAACCAAGTGTACTACAGGCCAGTGGATCAGTATAATAACCAGAACACCTTTGTGCAT
GACTGTGTCAACATCACAGTCAAGCAACACACAGTCACCACCACCACCAAGGGGGAGAAC
TTCACCGAAACTGACATTAAGATGATGGAGCGAGTTGTGGAGCAAATGTGCATCACCCAG
TACCAGAGAGAATCCCAGGCTTATTACCAAAGAGGGGCAAGTGTGATCCTCTTCTCCTCC
CCTCCTGTGATCCTCCTCATCTCTTTCCTCATTTTTCTCATAGTAGG
>Jo_Daviess_CWD_free area_past_ID26
ATGGTGAAAAGCCACATAGGCAGCTGGATCCTAGTTCTCTTTGTGGCCATGTGGAGTGAC
GTGGGCCTCTGCAAGAAGCGACCAAAACCTGGAGGAGGATGGAACACTGGGGGGAGCCGA
TACCCGGGACAGGGAAGTCCTGGAGGCAACCGCTATCCACCTCAGGGAGGGGGTGGCTGG
GGTCAGCCCCATGGAGGTGGCTGGGGCCAACCTCATGGAGGTGGCTGGGGTCAGCCCCAT
GGTGGTGGCTGGGGGCAGCCACATGGTGGTGGAGGCTGGGGTCAAGGTGGTACCCACAGT
CAGTGGAACAAGCCCAGTAAACCAAAAACCAACATGAAGCATGTGGCAGGAGCTGCTGCC
GCTGGAGCAGTGGTAGGGGGCCTTGGTGGCTACATGCTGGGAAGTGCCATGAGCAGACCT
CTTATACATTTTGGCAACGACTATGAGGACCGTTACTATCGTGAAAACATGTACCGTTAC
CCCAACCAAGTGTACTACAGGCCAGTGGATCAGTATAATAACCAGAACACCTTTGTGCAT
GACTGTGTCAACATCACAGTCAAGCAACACACAGTCACCACCACCACCAAGGGGGAGAAC
TTCACCGAAACTGACATTAAGATGATGGAGCGAGTTGTGGAGCAAATGTGCATCACCCAG
TACCAGAGAGAATCCCAGGCTTATTACCAAAGAGGGGCAAGTGTGATCCTCTTCTCCTCC
CCTCCTGTGATCCTCCTCATCTCTTTCCTCATTTTTCTCATAGTAGG
>Jo_Daviess_CWD_free area_past_ID27
ATGGTGAAAAGCCACATAGGCAGCTGGATCCTAGTTCTCTTTGTGGCCATGTGGAGTGAC
GTGGGCCTCTGCAAGAAGCGACCAAAACCTGGAGGAGGATGGAACACTGGGGGGAGCCGA
TACCCGGGACAGGGAAGTCCTGGAGGCAACCGCTATCCACCTCAGGGAGGGGGTGGCTGG
GGTCAGCCCCATGGAGGTGGCTGGGGCCAACCTCATGGAGGTGGCTGGGGTCAGCCCCAT
GGTGGTGGCTGGGGGCAGCCACATGGTGGTGGAGGCTGGGGTCAARGTGGTACCCACAGT
CAGTGGAACAAGCCCAGTAAACCAAAAACCAACATGAAGCATGTGGCAGGAGCTGCTGCC
GCTGGAGCAGTGGTAGGGGGCCTTGGTGGCTACATGCTGGGAAGTGCCATGAGCAGACCT
CTTATACATTTTGGCAACGACTATGAGGACCGTTACTATCGTGAAAACATGTACCGTTAC
CCCAACCAAGTGTACTACAGGCCAGTGGATCAGTATAATAACCAGAACACCTTTGTGCAT
GACTGTGTCAACATYACAGTCAAGCAACACACAGTCACCACCACCACCAAGGGGGAGAAC
TTCACCGAAACTGACATTAAGATGATGGAGCGAGTTGTGGAGCAAATGTGCATCACCCAG
TACCAGAGAGAATCCCAGGCTTATTACCAAAGAGGGGCAAGTGTGATCCTCTTCTCCTCC
CCTCCTGTGATCCTCCTCATCTCTTTCCTCATTTTTCTCATAGTAGG
>Jo_Daviess_CWD_free area_past_ID28
ATGGTGAAAAGCCACATAGGCAGCTGGATCCTAGTTCTCTTTGTGGCCATGTGGAGTGAC
GTGGGCCTCTGCAAGAAGCGACCAAAACCTGGAGGAGGATGGAACACTGGGGGGAGCCGA
TACCCGGGACAGGGAAGTCCTGGAGGCAACCGCTATCCACCTCAGGGAGGGGGTGGCTGG
GGTCAGCCCCATGGAGGTGGCTGGGGCCAACCTCATGGAGGTGGCTGGGGTCAGCCCCAT
GGTGGTGGCTGGGGGCAGCCACATGGTGGTGGAGGCTGGGGTCAAGGTGGTACCCACAGT
CAGTGGAACAAGCCCAGTAAACCAAAAACCAACATGAAGCATGTGGCAGGAGCTGCTGCC
GCTGGAGCAGTGGTAGGGGGCCTTGGTGGCTACATGCTGGGAAGTGCCATGAGCAGACCT
CTTATACATTTTGGCAACGACTATGAGGACCGTTACTATCGTGAAAACATGTACCGTTAC
CCCAACCAAGTGTACTACAGGCCAGTGGATCAGTATAATAACCAGAACACCTTTGTGCAT
GACTGTGTCAACATTACAGTCAAGCAACACACAGTCACCACCACCACCAAGGGGGAGAAC
TTCACCGAAACTGACATTAAGATGATGGAGCGAGTTGTGGAGCAAATGTGCATCACCCAG
TACCAGAGAGAATCCCAGGCTTATTACCAAAGAGGGGCAAGTGTGATCCTCTTCTCCTCC
CCTCCTGTGATCCTCCTCATCTCTTTCCTCATTTTTCTCATAGTAGG
>Jo_Daviess_CWD_free area_past_ID29
ATGGTGAAAAGCCACATAGGCAGCTGGATCCTAGTTCTCTTTGTGGCCATGTGGAGTGAC
GTGGGCCTCTGCAAGAAGCGACCAAAACCTGGAGGAGGATGGAACACTGGGGGGAGCCGA
TACCCGGGACAGGGAAGTCCTGGAGGCAACCGCTATCCACCTCAGGGAGGGGGTGGCTGG
GGTCAGCCCCATGGAGGTGGCTGGGGCCAACCTCATGGAGGTGGCTGGGGTCAGCCCCAT
GGTGGTGGCTGGGGGCAGCCACATGGTGGTGGAGGCTGGGGTCAAGGTGGTACCCACAGT
CAGTGGAACAAGCCCAGTAAACCAAAAACCAACATGAAGCATGTGGCAGGAGCTGCTGCC
GCTGGAGCAGTGGTAGGGGGCCTTGGTGGCTACATGCTGGGAAGTGCCATGAGCAGACCT
CTTATACATTTTGGCAACGACTATGAGGACCGTTACTATCGTGAAAACATGTACCGTTAC
CCCAACCAAGTGTACTACAGGCCAGTGGATCAGTATAATAACCAGAACACCTTTGTGCAT
GACTGTGTCAACATTACAGTCAAGCAACACACAGTCACCACCACCACCAAGGGGGAGAAC
TTCACCGAAACTGACATTAAGATGATGGAGCGAGTTGTGGAGCAAATGTGCATCACCCAG
TACCAGAGAGAATCCCAGGCTTATTACCAAAGAGGGGCAAGTGTGATCCTCTTCTCCTCC
CCTCCTGTGATCCTCCTCATCTCTTTCCTCATTTTTCTCATAGTAGG
>Jo_Daviess_CWD_free area_past_ID30
ATGGTGAAAAGCCACATAGGCAGCTGGATCCTAGTTCTCTTTGTGGCCATGTGGAGTGAC
GTGGGCCTCTGCAAGAAGCGACCAAAACCTGGAGGAGGATGGAACACTGGGGGGAGCCGA
TACCCGGGACAGGGAAGTCCTGGAGGCAACCGCTATCCACCTCAGGGAGGGGGTGGCTGG
GGTCAGCCCCATGGAGGTGGCTGGGGCCAACCTCATGGAGGTGGCTGGGGTCAGCCCCAT
GGTGGTGGCTGGGGGCAGCCACATGGTGGTGGAGGCTGGGGTCAARGTGGTACCCACAGT
CAGTGGAACAAGCCCAGTAAACCAAAAACCAACATGAAGCATGTGGCAGGAGCTGCTGCC
GCTGGAGCAGTGGTAGGGGGCCTTGGTGGCTACATGCTGGGAAGTGCCATGAGCAGACCT
CTTATACATTTTGGCAACGACTATGAGGACCGTTACTATCGTGAAAACATGTACCGTTAC
CCCAACCAAGTGTACTACAGGCCAGTGGATCAGTATAATAACCAGAACACCTTTGTGCAT
GACTGTGTCAACATYACAGTCAAGCAACACACAGTCACCACCACCACCAAGGGGGAGAAC
TTCACCGAAACTGACATTAAGATGATGGAGCGAGTTGTGGAGCAAATGTGCATCACCCAG
TACCAGAGAGAATCCCAGGCTTATTACCAAAGAGGGGCAAGTGTGATCCTCTTCTCCTCC
CCTCCTGTGATCCTCCTCATCTCTTTCCTCATTTTTCTCATAGTAGG
>Jo_Daviess_CWD_free area_past_ID31
ATGGTGAAAAGCCACATAGGCAGCTGGATCCTAGTTCTCTTTGTGGCCATGTGGAGTGAC
GTGGGCCTCTGCAAGAAGCGACCAAAACCTGGAGGAGGATGGAACACTGGGGGGAGCCGA
TACCCGGGACAGGGAAGTCCTGGAGGCAACCGCTATCCACCTCAGGGAGGGGGTGGCTGG
GGTCAGCCCCATGGAGGTGGCTGGGGCCAACCTCATGGAGGTGGCTGGGGTCAGCCCCAT
GGTGGTGGCTGGGGGCAGCCACATGGTGGTGGAGGCTGGGGTCAAAGTGGTACCCACAGT
CAGTGGAACAAGCCCAGTAAACCAAAAACCAACATGAAGCATGTGGCAGGAGCTGCTGCC
GCTGGAGCAGTGGTAGGGGGCCTTGGTGGCTACATGCTGGGAAGTGCCATGAGCAGACCT
CTTATACATTTTGGCAACGACTATGAGGACCGTTACTATCGTGAAAACATGTACCGTTAC
CCCAACCAAGTGTACTACAGGCCAGTGGATCAGTATAATAACCAGAACACCTTTGTGCAT
GACTGTGTCAACATTACAGTCAAGCAACACACAGTCACCACCACCACCAAGGGGGAGAAC
TTCACCGAAACTGACATTAAGATGATGGAGCGAGTTGTGGAGCAAATGTGCATCACCCAG
TACCAGAGAGAATCCCAGGCTTATTACCAAAGAGGGGCAAGTGTGATCCTCTTCTCCTCC
CCTCCTGTGATCCTCCTCATCTCTTTCCTCATTTTTCTCATAGTAGG
>Jo_Daviess_CWD_free area_past_ID32
ATGGTGAAAAGCCACATAGGCAGCTGGATCCTAGTTCTCTTTGTGGCCATGTGGAGTGAY
GTGGGCCTCTGCAAGAAGCGACCAAAACCTGGAGGAGGATGGAACACTGGGGGGAGCCGA
TACCCGGGACAGGGAAGTCCTGGAGGCAACCGCTATCCACCTCAGGGAGGGGGTGGCTGG
GGTCAGCCCCATGGAGGTGGCTGGGGCCAACCTCATGGAGGTGGCTGGGGTCAGCCCCAT
GGTGGTGGCTGGGGGCAGCCACATGGTGGTGGAGGCTGGGGTCAARGTGGTACCCACAGT
CAGTGGAACAAGCCCAGTAAACCAAAAACCAACATGAAGCATGTGGCAGGAGCTGCTGCC
GCTGGAGCAGTGGTAGGGGGCCTTGGTGGCTACATGCTGGGAAGTGCCATGAGCAGACCT
CTTATACATTTTGGCAACGACTATGAGGACCGTTACTATCGTGAAAACATGTACCGTTAC
CCCAACCAAGTGTACTACAGGCCAGTGGATCAGTATAATAACCAGAACACCTTTGTGCAT
GACTGTGTCAACATYACAGTCAAGCAACACACAGTCACCACCACCACCAAGGGGGAGAAC
TTCACCGAAACTGACATTAAGATGATGGAGCGAGTTGTGGAGCAAATGTGCATCACCCAG
TACCAGAGAGAATCCCAGGCTTATTACCAAAGAGGGGCAAGTGTGATCCTCTTCTCCTCC
CCTCCTGTGATCCTCCTCATCTCTTTCCTCATTTTTCTCATAGTAGG
>Jo_Daviess_CWD_free area_past_ID33
ATGGTGAAAAGCCACATAGGCAGCTGGATCCTAGTTCTCTTTGTGGCCATGTGGAGTGAC
GTGGGCCTCTGCAAGAAGCGACCAAAACCTGGAGGAGGATGGAACACTGGGGGGAGCCGA
TACCCGGGACAGGGAAGTCCTGGAGGCAACCGCTATCCACCTCAGGGAGGGGGTGGCTGG
GGTCAGCCCCATGGAGGTGGCTGGGGCCAACCTCATGGAGGTGGCTGGGGTCAGCCCCAT
GGTGGTGGCTGGGGGCAGCCACATGGTGGTGGAGGCTGGGGTCAAGGTGGTACCCACAGT
CAGTGGAACAAGCCCAGTAAACCAAAAACCAACATGAAGCATGTGGCAGGAGCTGCTGCC
GCTGGAGCAGTGGTAGGGGGCCTTGGTGGCTACATGCTGGGAAGTGCCATGAGCAGACCT
CTTATACATTTTGGCAACGACTATGAGGACCGTTACTATCGTGAAAACATGTACCGTTAC
CCCAACCAAGTGTACTACAGGCCAGTGGATCAGTATAATAACCAGAACACCTTTGTGCAT
GACTGTGTCAACATTACAGTCAAGCAACACACAGTCACCACCACCACCAAGGGGGAGAAC
TTCACCGAAACTGACATTAAGATGATGGAGCGAGTTGTGGAGCAAATGTGCATCACCCAG
TACCAGAGAGAATCCCAGGCTTATTACCAAAGAGGGGCAAGTGTGATCCTCTTCTCCTCC
CCTCCTGTGATCCTCCTCATCTCTTTCCTCATTTTTCTCATAGTAGG
>Jo_Daviess_CWD_free area_past_ID34
ATGGTGAAAAGCCACATAGGCAGCTGGATCCTAGTTCTCTTTGTGGCCATGTGGAGTGAC
GTGGGCCTCTGCAAGAAGCGACCAAAACCTGGAGGAGGATGGAACACTGGGGGGAGCCGA
TACCCGGGACAGGGAAGTCCTGGAGGCAACCGCTATCCACCTCAGGGAGGGGGTGGCTGG
GGTCAGCCCCATGGAGGTGGCTGGGGCCAACCTCATGGAGGTGGCTGGGGTCAGCCCCAT
GGTGGTGGCTGGGGGCAGCCACATGGTGGTGGAGGCTGGGGTCAAGGTGGTACCCACAGT
CAGTGGAACAAGCCCAGTAAACCAAAAACCAACATGAAGCATGTGGCAGGAGCTGCTGCC
GCTGGAGCAGTGGTAGGGGGCCTTGGTGGCTACATGCTGGGAAGTGCCATGAGCAGACCT
CTTATACATTTTGGCAACGACTATGAGGACCGTTACTATCGTGAAAACATGTACCGTTAC
CCCAACCAAGTGTACTACAGGCCAGTGGATCAGTATAATAACCAGAACACCTTTGTGCAT
GACTGTGTCAACATTACAGTCAAGCAACACACAGTCACCACCACCACCAAGGGGGAGAAC
TTCACCGAAACTGACATTAAGATGATGGAGCGAGTTGTGGAGCAAATGTGCATCACCCAG
TACCAGAGAGAATCCCAGGCTTATTACCAAAGAGGGGCAAGTGTGATCCTCTTCTCCTCC
CCTCCTGTGATCCTCCTCATCTCTTTCCTCATTTTTCTCATAGTAGG
>Jo_Daviess_CWD_free area_past_ID35
ATGGTGAAAAGCCACATAGGCAGCTGGATCCTAGTTCTCTTTGTGGCCATGTGGAGTGAC
GTGGGCCTCTGCAAGAAGCGACCAAAACCTGGAGGAGGATGGAACACTGGGGGGAGCCGA
TACCCGGGACAGGGAAGTCCTGGAGGCAACCGCTATCCACCTCAGGGAGGGGGTGGCTGG
GGTCAGCCCCATGGAGGTGGCTGGGGCCAACCTCATGGAGGTGGCTGGGGTCAGCCCCAT
GGTGGTGGCTGGGGGCAGCCACATGGTGGTGGAGGCTGGGGTCAAGGTGGTACCCACAGT
CAGTGGAACAAGCCCAGTAAACCAAAAACCAACATGAAGCATGTGGCAGGAGCTGCTGCC
GCTGGAGCAGTGGTAGGGGGCCTTGGTGGCTACATGCTGGGAAGTGCCATGAGCAGACCT
CTTATACATTTTGGCAACGACTATGAGGACCGTTACTATCGTGAAAACATGTACCGTTAC
CCCAACCAAGTGTACTACAGGCCAGTGGATCAGTATAATAACCAGAACACCTTTGTGCAT
GACTGTGTCAACATTACAGTCAAGCAACACACAGTCACCACCACCACCAAGGGGGAGAAC
TTCACCGAAACTGACATTAAGATGATGGAGCGAGTTGTGGAGCAAATGTGCATCACCCAG
TACCAGAGAGAATCCCAGGCTTATTACCAAAGAGGGGCAAGTGTGATCCTCTTCTCCTCC
CCTCCTGTGATCCTCCTCATCTCTTTCCTCATTTTTCTCATAGTAGG
>Jo_Daviess_CWD_free area_past_ID36
ATGGTGAAAAGCCACATAGGCAGCTGGATCCTAGTTCTCTTTGTGGCCATGTGGAGTGAC
GTGGGCCTCTGCAAGAAGCGACCAAAACCTGGAGGAGGATGGAACACTGGGGGGAGCCGA
TACCCGGGACAGGGAAGTCCTGGAGGCAACCGCTATCCACCTCAGGGAGGGGGTGGCTGG
GGTCAGCCCCATGGAGGTGGCTGGGGCCAACCTCATGGAGGTGGCTGGGGTCAGCCCCAT
GGTGGTGGCTGGGGGCAGCCACATGGTGGTGGAGGCTGGGGTCAAGGTGGTACCCACAGT
CAGTGGAACAAGCCCAGTAAACCAAAAACCAACATGAAGCATGTGGCAGGAGCTGCTGCC
GCTGGAGCAGTGGTAGGGGGCCTTGGTGGCTACATGCTGGGAAGTGCCATGAGCAGACCT
CTTATACATTTTGGCAACGACTATGAGGACCGTTACTATCGTGAAAACATGTACCGTTAC
CCCAACCAAGTGTACTACAGGCCAGTGGATCAGTATAATAACCAGAACACCTTTGTGCAT
GACTGTGTCAACATTACAGTCAAGCAACACACAGTCACCACCACCACCAAGGGGGAGAAC
TTCACCGAAACTGACATTAAGATGATGGAGCGAGTTGTGGAGCAAATGTGCATCACCCAG
TACCAGAGAGAATCCCAGGCTTATTACCAAAGAGGGGCAAGTGTGATCCTCTTCTCCTCC
CCTCCTGTGATCCTCCTCATCTCTTTCCTCATTTTTCTCATAGTAGG
>Jo_Daviess_CWD_free area_past_ID37
ATGGTGAAAAGCCACATAGGCAGCTGGATCCTAGTTCTCTTTGTGGCCATGTGGAGTGAC
GTGGGCCTCTGCAAGAAGCGACCAAAACCTGGAGGAGGATGGAACACTGGGGGGAGCCGA
TACCCGGGACAGGGAAGTCCTGGAGGCAACCGCTATCCACCTCAGGGAGGGGGTGGCTGG
GGTCAGCCCCATGGAGGTGGCTGGGGCCAACCTCATGGAGGTGGCTGGGGTCAGCCCCAT
GGTGGTGGCTGGGGGCAGCCACATGGTGGTGGAGGCTGGGGTCAARGTGGTACCCACAGT
CAGTGGAACAAGCCCAGTAAACCAAAAACCAACATGAAGCATGTGGCAGGAGCTGCTGCC
GCTGGAGCAGTGGTAGGGGGCCTTGGTGGCTACATGCTGGGAAGTGCCATGAGCAGACCT
CTTATACATTTTGGCAACGACTATGAGGACCGTTACTATCGTGAAAACATGTACCGTTAC
CCCAACCAAGTGTACTACAGGCCAGTGGATCAGTATAATAACCAGAACACCTTTGTGCAT
GACTGTGTCAACATYACAGTCAAGCAACACACAGTCACCACCACCACCAAGGGGGAGAAC
TTCACCGAAACTGACATTAAGATGATGGAGCGAGTTGTGGAGCAAATGTGCATCACCCAG
TACCAGAGAGAATCCCAGGCTTATTACCAAAGAGGGGCAAGTGTGATCCTCTTCTCCTCC
CCTCCTGTGATCCTCCTCATCTCTTTCCTCATTTTTCTCATAGTAGG
>Jo_Daviess_CWD_free area_past_ID38
ATGGTGAAAAGCCACATAGGCAGCTGGATCCTAGTTCTCTTTGTGGCCATGTGGAGTGAC
GTGGGCCTCTGCAAGAAGCGACCAAAACCTGGAGGAGGATGGAACACTGGGGGGAGCCGA
TACCCGGGACAGGGAAGTCCTGGAGGCAACCGCTATCCACCTCAGGGAGGGGGTGGCTGG
GGTCAGCCCCATGGAGGTGGCTGGGGCCAACCTCATGGAGGTGGCTGGGGTCAGCCCCAT
GGTGGTGGCTGGGGGCAGCCACATGGTGGTGGAGGCTGGGGTCAARGTGGTACCCACAGT
CAGTGGAACAAGCCCAGTAAACCAAAAACCAACATGAAGCATGTGGCAGGAGCTGCTGCC
GCTGGAGCAGTGGTAGGGGGCCTTGGTGGCTACATGCTGGGAAGTGCCATGAGCAGACCT
CTTATACATTTTGGCAACGACTATGAGGACCGTTACTATCGTGAAAACATGTACCGTTAC
CCCAACCAAGTGTACTACAGGCCAGTGGATCAGTATAATAACCAGAACACCTTTGTGCAT
GACTGTGTCAACATYACAGTCAAGCAACACACAGTCACCACCACCACCAAGGGGGAGAAC
TTCACCGAAACTGACATTAAGATGATGGAGCGAGTTGTGGAGCAAATGTGCATCACCCAG
TACCAGAGAGAATCCCAGGCTTATTACCAAAGAGGGGCAAGTGTGATCCTCTTCTCCTCC
CCTCCTGTGATCCTCCTCATCTCTTTCCTCATTTTTCTCATAGTAGG
>Jo_Daviess_CWD_free area_past_ID39
ATGGTGAAAAGCCACATAGGCAGCTGGATCCTAGTTCTCTTTGTGGCCATGTGGAGTGAC
GTGGGCCTCTGCAAGAAGCGACCAAAACCTGGAGGAGGATGGAACACTGGGGGGAGCCGA
TACCCGGGACAGGGAAGTCCTGGAGGCAACCGCTATCCACCTCAGGGAGGGGGTGGCTGG
GGTCAGCCCCATGGAGGTGGCTGGGGCCAACCTCATGGAGGTGGCTGGGGTCAGCCCCAT
GGTGGTGGCTGGGGGCAGCCACATGGTGGTGGAGGCTGGGGTCAAGGTGGTACCCACAGT
CAGTGGAACAAGCCCAGTAAACCAAAAACCAACATGAAGCATGTGGCAGGAGCTGCTGCC
GCTGGAGCAGTGGTAGGGGGCCTTGGTGGCTACATGCTGGGAAGTGCCATGAGCAGACCT
CTTATACATTTTGGCAACGACTATGAGGACCGTTACTATCGTGAAAACATGTACCGTTAC
CCCAACCAAGTGTACTACAGGCCAGTGGATCAGTATAATAACCAGAACACCTTTGTGCAT
GACTGTGTCAACATTACAGTCAAGCAACACACAGTCACCACCACCACCAAGGGGGAGAAC
TTCACCGAAACTGACATTAAGATGATGGAGCGAGTTGTGGAGCAAATGTGCATCACCCAG
TACCAGAGAGAATCCCAGGCTTATTACCAAAGAGGGGCAAGTGTGATCCTCTTCTCCTCC
CCTCCTGTGATCCTCCTCATCTCTTTCCTCATTTTTCTCATAGTAGG
>Jo_Daviess_CWD_free area_past_ID40
ATGGTGAAAAGCCACATAGGCAGCTGGATCCTAGTTCTCTTTGTGGCCATGTGGAGTGAC
GTGGGCCTCTGCAAGAAGCGACCAAAACCTGGAGGAGGATGGAACACTGGGGGGAGCCGA
TACCCGGGACAGGGAAGTCCTGGAGGCAACCGCTATCCACCTCAGGGAGGGGGTGGCTGG
GGTCAGCCCCATGGAGGTGGCTGGGGCCAACCTCATGGAGGTGGCTGGGGTCAGCCCCAT
GGTGGTGGCTGGGGGCAGCCACATGGTGGTGGAGGCTGGGGTCAAGGTGGTACCCACAGT
CAGTGGAACAAGCCCAGTAAACCAAAAACCAACATGAAGCATGTGGCAGGAGCTGCTGCC
GCTGGAGCAGTGGTAGGGGGCCTTGGTGGCTACATGCTGGGAAGTGCCATGAGCAGACCT
CTTATACATTTTGGCAACGACTATGAGGACCGTTACTATCGTGAAAACATGTACCGTTAC
CCCAACCAAGTGTACTACAGGCCAGTGGATCAGTATAATAACCAGAACACCTTTGTGCAT
GACTGTGTCAACATCACAGTCAAGCAACACACAGTCACCACCACCACCAAGGGGGAGAAC
TTCACCGAAACTGACATTAAGATGATGGAGCGAGTTGTGGAGCAAATGTGCATCACCCAG
TACCAGAGAGAATCCCAGGCTTATTACCAAAGAGGGGCAAGTGTGATCCTCTTCTCCTCC
CCTCCTGTGATCCTCCTCATCTCTTTCCTCATTTTTCTCATAGTAGG
>Jo_Daviess_CWD_free area_past_ID41
ATGGTGAAAAGCCACATAGGCAGCTGGATCCTAGTTCTCTTTGTGGCCATGTGGAGTGAC
GTGGGCCTCTGCAAGAAGCGACCAAAACCTGGAGGAGGATGGAACACTGGGGGGAGCCGA
TACCCGGGACAGGGAAGTCCTGGAGGCAACCGCTATCCACCTCAGGGAGGGGGTGGCTGG
GGTCAGCCCCATGGAGGTGGCTGGGGCCAACCTCATGGAGGTGGCTGGGGTCAGCCCCAT
GGTGGTGGCTGGGGGCAGCCACATGGTGGTGGAGGCTGGGGTCAAGGTGGTACCCACAGT
CAGTGGAACAAGCCCAGTAAACCAAAAACCAACATGAAGCATGTGGCAGGAGCTGCTGCC
GCTGGAGCAGTGGTAGGGGGCCTTGGTGGCTACATGCTGGGAAGTGCCATGAGCAGACCT
CTTATACATTTTGGCAACGACTATGAGGACCGTTACTATCGTGAAAACATGTACCGTTAC
CCCAACCAAGTGTACTACAGGCCAGTGGATCAGTATAATAACCAGAACACCTTTGTGCAT
GACTGTGTCAACATCACAGTCAAGCAACACACAGTCACCACCACCACCAAGGGGGAGAAC
TTCACCGAAACTGACATTAAGATGATGGAGCGAGTTGTGGAGCAAATGTGCATCACCCAG
TACCAGAGAGAATCCCAGGCTTATTACCAAAGAGGGGCAAGTGTGATCCTCTTCTCCTCC
CCTCCTGTGATCCTCCTCATCTCTTTCCTCATTTTTCTCATAGTAGG
>Jo_Daviess_CWD_free area_past_ID42
ATGGTGAAAAGCCACATAGGCAGCTGGATCCTAGTTCTCTTTGTGGCCATGTGGAGTGAC
GTGGGCCTCTGCAAGAAGCGACCAAAACCTGGAGGAGGATGGAACACTGGGGGGAGCCGA
TACCCGGGACAGGGAAGTCCTGGAGGCAACCGCTATCCACCTCAGGGAGGGGGTGGCTGG
GGTCAGCCCCATGGAGGTGGCTGGGGCCAACCTCATGGAGGTGGCTGGGGTCAGCCCCAT
GGTGGTGGCTGGGGGCAGCCACATGGTGGTGGAGGCTGGGGTCAAGGTGGTACCCACAGT
CAGTGGAACAAGCCCAGTAAACCAAAAACCAACATGAAGCATGTGGCAGGAGCTGCTGCC
GCTGGAGCAGTGGTAGGGGGCCTTGGTGGCTACATGCTGGGAAGTGCCATGAGCAGACCT
CTTATACATTTTGGCAACGACTATGAGGACCGTTACTATCGTGAAAACATGTACCGTTAC
CCCAACCAAGTGTACTACAGGCCAGTGGATCAGTATAATAACCAGAACACCTTTGTGCAT
GACTGTGTCAACATTACAGTCAAGCAACACACAGTCACCACCACCACCAAGGGGGAGAAC
TTCACCGAAACTGACATTAAGATGATGGAGCGAGTTGTGGAGCAAATGTGCATCACCCAG
TACCAGAGAGAATCCCAGGCTTATTACCAAAGAGGGGCAAGTGTGATCCTCTTCTCCTCC
CCTCCTGTGATCCTCCTCATCTCTTTCCTCATTTTTCTCATAGTAGG
>Jo_Daviess_CWD_free area_past_ID43
ATGGTGAAAAGCCACATAGGCAGCTGGATCCTAGTTCTCTTTGTGGCCATGTGGAGTGAC
GTGGGCCTCTGCAAGAAGCGACCAAAACCTGGAGGAGGATGGAACACTGGGGGGAGCCGA
TACCCGGGACAGGGAAGTCCTGGAGGCAACCGCTATCCACCTCAGGGAGGGGGTGGCTGG
GGTCAGCCCCATGGAGGTGGCTGGGGCCAACCTCATGGAGGTGGCTGGGGTCAGCCCCAT
GGTGGTGGCTGGGGGCAGCCACATGGTGGTGGAGGCTGGGGTCAAAGTGGTACCCACAGT
CAGTGGAACAAGCCCAGTAAACCAAAAACCAACATGAAGCATGTGGCAGGAGCTGCTGCC
GCTGGAGCAGTGGTAGGGGGCCTTGGTGGCTACATGCTGGGAAGTGCCATGAGCAGACCT
CTTATACATTTTGGCAACGACTATGAGGACCGTTACTATCGTGAAAACATGTACCGTTAC
CCCAACCAAGTGTACTACAGGCCAGTGGATCAGTATAATAACCAGAACACCTTTGTGCAT
GACTGTGTCAACATTACAGTCAAGCAACACACAGTCACCACCACCACCAAGGGGGAGAAC
TTCACCGAAACTGACATTAAGATGATGGAGCGAGTTGTGGAGCAAATGTGCATCACCCAG
TACCAGAGAGAATCCCAGGCTTATTACCAAAGAGGGGCAAGTGTGATCCTCTTCTCCTCC
CCTCCTGTGATCCTCCTCATCTCTTTCCTCATTTTTCTCATAGTAGG
>Jo_Daviess_CWD_free area_past_ID44
ATGGTGAAAAGCCACATAGGCAGCTGGATCCTAGTTCTCTTTGTGGCCATGTGGAGTGAC
GTGGGCCTCTGCAAGAAGCGACCAAAACCTGGAGGAGGATGGAACACTGGGGGGAGCCGA
TACCCGGGACAGGGAAGTCCTGGAGGCAACCGCTATCCACCTCAGGGAGGGGGTGGCTGG
GGTCAGCCCCATGGAGGTGGCTGGGGCCAACCTCATGGAGGTGGCTGGGGTCAGCCCCAT
GGTGGTGGCTGGGGGCAGCCACATGGTGGTGGAGGCTGGGGTCAAGGTGGTACCCACAGT
CAGTGGAACAAGCCCAGTAAACCAAAAACCAACATGAAGCATGTGGCAGGAGCTGCTGCC
GCTGGAGCAGTGGTAGGGGGCCTTGGTGGCTACATGCTGGGAAGTGCCATGAGCAGACCT
CTTATACATTTTGGCAACGACTATGAGGACCGTTACTATCGTGAAAACATGTACCGTTAC
CCCAACCAAGTGTACTACAGGCCAGTGGATCAGTATAATAACCAGAACACCTTTGTGCAT
GACTGTGTCAACATTACAGTCAAGCAACACACAGTCACCACCACCACCAAGGGGGAGAAC
TTCACCGAAACTGACATTAAGATGATGGAGCGAGTTGTGGAGCAAATGTGCATCACCCAG
TACCAGAGAGAATCCCAGGCTTATTACCAAAGAGGGGCAAGTGTGATCCTCTTCTCCTCC
CCTCCTGTGATCCTCCTCATCTCTTTCCTCATTTTTCTCATAGTAGG
>Jo_Daviess_CWD_free area_past_ID45
ATGGTGAAAAGCCACATAGGCAGCTGGATCCTAGTTCTCTTTGTGGCCATGTGGAGTGAC
GTGGGCCTCTGCAAGAAGCGACCAAAACCTGGAGGAGGATGGAACACTGGGGGGAGCCGA
TACCCGGGACAGGGAAGTCCTGGAGGCAACCGCTATCCACCTCAGGGAGGGGGTGGCTGG
GGTCAGCCCCATGGAGGTGGCTGGGGCCAACCTCATGGAGGTGGCTGGGGTCAGCCCCAT
GGTGGTGGCTGGGGGCAGCCACATGGTGGTGGAGGCTGGGGTCAARGTGGTACCCACAGT
CAGTGGAACAAGCCCAGTAAACCAAAAACCAACATGAAGCATGTGGCAGGAGCTGCTGCC
GCTGGAGCAGTGGTAGGGGGCCTTGGTGGCTACATGCTGGGAAGTGCCATGAGCAGACCT
CTTATACATTTTGGCAACGACTATGAGGACCGTTACTATCGTGAAAACATGTACCGTTAC
CCCAACCAAGTGTACTACAGGCCAGTGGATCAGTATAATAACCAGAACACCTTTGTGCAT
GACTGTGTCAACATYACAGTCAAGCAACACACAGTCACCACCACCACCAAGGGGGAGAAC
TTCACCGAAACTGACATTAAGATGATGGAGCGAGTTGTGGAGCAAATGTGCATCACCCAG
TACCAGAGAGAATCCCAGGCTTATTACCAAAGAGGGGCAAGTGTGATCCTCTTCTCCTCC
CCTCCTGTGATCCTCCTCATCTCTTTCCTCATTTTTCTCATAGTAGG
>Jo_Daviess_CWD_free area_past_ID46
ATGGTGAAAAGCCACATAGGCAGCTGGATCCTAGTTCTCTTTGTGGCCATGTGGAGTGAC
GTGGGCCTCTGCAAGAAGCGACCAAAACCTGGAGGAGGATGGAACACTGGGGGGAGCCGA
TACCCGGGACAGGGAAGTCCTGGAGGCAACCGCTATCCACCTCAGGGAGGGGGTGGCTGG
GGTCAGCCCCATGGAGGTGGCTGGGGCCAACCTCATGGAGGTGGCTGGGGTCAGCCCCAT
GGTGGTGGCTGGGGGCAGCCACATGGTGGTGGAGGCTGGGGTCAAGGTGGTACCCACAGT
CAGTGGAACAAGCCCAGTAAACCAAAAACCAACATGAAGCATGTGGCAGGAGCTGCTGCC
GCTGGAGCAGTGGTAGGGGGCCTTGGTGGCTACATGCTGGGAAGTGCCATGAGCAGACCT
CTTATACATTTTGGCAACGACTATGAGGACCGTTACTATCGTGAAAACATGTACCGTTAC
CCCAACCAAGTGTACTACAGGCCAGTGGATCAGTATAATAACCAGAACACCTTTGTGCAT
GACTGTGTCAACATTACAGTCAAGCAACACACAGTCACCACCACCACCAAGGGGGAGAAC
TTCACCGAAACTGACATTAAGATGATGGAGCGAGTTGTGGAGCAAATGTGCATCACCCAG
TACCAGAGAGAATCCCAGGCTTATTACCAAAGAGGGGCAAGTGTGATCCTCTTCTCCTCC
CCTCCTGTGATCCTCCTCATCTCTTTCCTCATTTTTCTCATAGTAGG
>Jo_Daviess_CWD_free area_past_ID47
ATGGTGAAAAGCCACATAGGCAGCTGGATCCTAGTTCTCTTTGTGGCCATGTGGAGTGAC
GTGGGCCTCTGCAAGAAGCGACCAAAACCTGGAGGAGGATGGAACACTGGGGGGAGCCGA
TACCCGGGACAGGGAAGTCCTGGAGGCAACCGCTATCCACCTCAGGGAGGGGGTGGCTGG
GGTCAGCCCCATGGAGGTGGCTGGGGCCAACCTCATGGAGGTGGCTGGGGTCAGCCCCAT
GGTGGTGGCTGGGGGCAGCCACATGGTGGTGGAGGCTGGGGTCAAGGTGGTACCCACAGT
CAGTGGAACAAGCCCAGTAAACCAAAAACCAACATGAAGCATGTGGCAGGAGCTGCTGCC
GCTGGAGCAGTGGTAGGGGGCCTTGGTGGCTACATGCTGGGAAGTGCCATGAGCAGACCT
CTTATACATTTTGGCAACGACTATGAGGACCGTTACTATCGTGAAAACATGTACCGTTAC
CCCAACCAAGTGTACTACAGGCCAGTGGATCAGTATAATAACCAGAACACCTTTGTGCAT
GACTGTGTCAACATTACAGTCAAGCAACACACAGTCACCACCACCACCAAGGGGGAGAAC
TTCACCGAAACTGACATTAAGATGATGGAGCGAGTTGTGGAGCAAATGTGCATCACCCAG
TACCAGAGAGAATCCCAGGCTTATTACCAAAGAGGGGCAAGTGTGATCCTCTTCTCCTCC
CCTCCTGTGATCCTCCTCATCTCTTTCCTCATTTTTCTCATAGTAGG
>Jo_Daviess_CWD_free area_past_ID48
ATGGTGAAAAGCCACATAGGCAGCTGGATCCTAGTTCTCTTTGTGGCCATGTGGAGTGAC
GTGGGCCTCTGCAAGAAGCGACCAAAACCTGGAGGAGGATGGAACACTGGGGGGAGCCGA
TACCCGGGACAGGGAAGTCCTGGAGGCAACCGCTATCCACCTCAGGGAGGGGGTGGCTGG
GGTCAGCCCCATGGAGGTGGCTGGGGCCAACCTCATGGAGGTGGCTGGGGTCAGCCCCAT
GGTGGTGGCTGGGGGCAGCCACATGGTGGTGGAGGCTGGGGTCAAGGTGGTACCCACAGT
CAGTGGAACAAGCCCAGTAAACCAAAAACCAACATGAAGCATGTGGCAGGAGCTGCTGCC
GCTGGAGCAGTGGTAGGGGGCCTTGGTGGCTACATGCTGGGAAGTGCCATGAGCAGACCT
CTTATACATTTTGGCAACGACTATGAGGACCGTTACTATCGTGAAAACATGTACCGTTAC
CCCAACCAAGTGTACTACAGGCCAGTGGATCAGTATAATAACCAGAACACCTTTGTGCAT
GACTGTGTCAACATTACAGTCAAGCAACACACAGTCACCACCACCACCAAGGGGGAGAAC
TTCACCGAAACTGACATTAAGATGATGGAGCGAGTTGTGGAGCAAATGTGCATCACCCAG
TACCAGAGAGAATCCCAGGCTTATTACCAAAGAGGGGCAAGTGTGATCCTCTTCTCCTCC
CCTCCTGTGATCCTCCTCATCTCTTTCCTCATTTTTCTCATAGTAGG
>Jo_Daviess_CWD_free area_2020_ID1
ATGGTGAAAAGCCACATAGGCAGCTGGATCCTAGTTCTCTTTGTGGCCATGTGGAGTGAC
GTGGGCCTCTGCAAGAAGCGACCAAAACCTGGAGGAGGATGGAACACTGGGGGGAGCCGA
TACCCGGGACAGGGAAGTCCTGGAGGCAACCGCTATCCACCTCAGGGAGGGGGTGGCTGG
GGTCAGCCCCATGGAGGTGGCTGGGGCCAACCTCATGGAGGTGGCTGGGGTCAGCCCCAT
GGTGGTGGCTGGGGGCAGCCACATGGTGGTGGAGGCTGGGGTCAAAGTGGTACCCACAGT
CAGTGGAACAAGCCCAGTAAACCAAAAACCAACATGAAGCATGTGGCAGGAGCTGCTGCC
GCTGGAGCAGTGGTAGGGGGCCTTGGTGGCTACATGCTGGGAAGTGCCATGAGCAGACCT
CTTATACATTTTGGCAACGACTATGAGGACCGTTACTATCGTGAAAACATGTACCGTTAC
CCCAACCAAGTGTACTACAGGCCAGTGGATCAGTATAATAACCAGAACACCTTTGTGCAT
GACTGTGTCAACATTACAGTCAAGCAACACACAGTCACCACCACCACCAAGGGGGAGAAC
TTCACCGAAACTGACATTAAGATGATGGAGCGAGTTGTGGAGCAAATGTGCATCACCCAG
TACCAGAGAGAATCCCAGGCTTATTACCAAAGAGGGGCAAGTGTGATCCTCTTCTCCTCC
CCTCCTGTGATCCTCCTCATCTCTTTCCTCATTTTTCTCATAGTAGG
>Jo_Daviess_CWD_free area_2020_ID2
ATGGTGAAAAGCCACATAGGCAGCTGGATCCTAGTTCTCTTTGTGGCCATGTGGAGTGAY
GTGGGCCTCTGCAAGAAGCGACCAAAACCTGGAGGAGGATGGAACACTGGGGGGAGCCGA
TACCCGGGACAGGGAAGTCCTGGAGGCAACCGCTATCCACCTCAGGGAGGGGGTGGCTGG
GGTCAGCCCCATGGAGGTGGCTGGGGCCAACCTCATGGAGGTGGCTGGGGTCAGCCCCAT
GGTGGTGGCTGGGGGCAGCCACATGGTGGTGGAGGCTGGGGTCAMGGTGGTACCCACAGT
CAGTGGAACAAGCCCAGTAAACCAAAAACCAACATGAAGCATGTGGCAGGAGCTGCTGCC
GCTGGAGCAGTGGTAGGGGGCCTTGGTGGCTACATGCTGGGAAGTGCCATGAGCAGACCT
CTTATACATTTTGGCAACGACTATGAGGACCGTTACTATCGTGAAAACATGTACCGTTAC
CCCAACCAAGTGTACTACAGGCCAGTGGATCAGTATAATAACCAGAACACCTTTGTGCAT
GACTGTGTCAACATYACAGTCAAGCAACACACAGTCACCACCACCACCAAGGGGGAGAAC
TTCACCGAAACTGACATTAAGATGATGGAGCGAGTTGTGGAGCAAATGTGCATCACCCAG
TACCAGAGAGAATCCCAGGCTTATTACCAAAGAGGGGCAAGTGTGATCCTCTTCTCCTCC
CCTCCTGTGATCCTCCTCATCTCTTTCCTCATTTTTCTCATAGTAGG
>Jo_Daviess_CWD_free area_2020_ID3
ATGGTGAAAAGCCACATAGGCAGCTGGATCCTAGTTCTCTTTGTGGCCATGTGGAGTGAC
GTGGGCCTCTGCAAGAAGCGACCAAAACCTGGAGGAGGATGGAACACTGGGGGGAGCCGA
TACCCGGGACAGGGAAGTCCTGGAGGCAACCGCTATCCACCTCAGGGAGGGGGTGGCTGG
GGTCAGCCCCATGGAGGTGGCTGGGGCCAACCTCATGGAGGTGGCTGGGGTCAGCCCCAT
GGTGGTGGCTGGGGGCAGCCACATGGTGGTGGAGGCTGGGGTCAARGTGGTACCCACAGT
CAGTGGAACAAGCCCAGTAAACCAAAAACCAACATGAAGCATGTGGCAGGAGCTGCTGCC
GCTGGAGCAGTGGTAGGGGGCCTTGGTGGCTACATGCTGGGAAGTGCCATGAGCAGACCT
CTTATACATTTTGGCAACGACTATGAGGACCGTTACTATCGTGAAAACATGTACCGTTAC
CCCAACCAAGTGTACTACAGGCCAGTGGATCAGTATAATAACCAGAACACCTTTGTGCAT
GACTGTGTCAACATYACAGTCAAGCAACACACAGTCACCACCACCACCAAGGGGGAGAAC
TTCACCGAAACTGACATTAAGATGATGGAGCGAGTTGTGGAGCAAATGTGCATCACCCAG
TACCAGAGAGAATCCCAGGCTTATTACCAAAGAGGGGCAAGTGTGATCCTCTTCTCCTCC
CCTCCTGTGATCCTCCTCATCTCTTTCCTCATTTTTCTCATAGTAGG
>Jo_Daviess_CWD_free area_2020_ID4
ATGGTGAAAAGCCACATAGGCAGCTGGATCCTAGTTCTCTTTGTGGCCATGTGGAGTGAC
GTGGGCCTCTGCAAGAAGCGACCAAAACCTGGAGGAGGATGGAACACTGGGGGGAGCCGA
TACCCGGGACAGGGAAGTCCTGGAGGCAACCGCTATCCACCTCAGGGAGGGGGTGGCTGG
GGTCAGCCCCATGGAGGTGGCTGGGGCCAACCTCATGGAGGTGGCTGGGGTCAGCCCCAT
GGTGGTGGCTGGGGGCAGCCACATGGTGGTGGAGGCTGGGGTCAARGTGGTACCCACAGT
CAGTGGAACAAGCCCAGTAAACCAAAAACCAACATGAAGCATGTGGCAGGAGCTGCTGCC
GCTGGAGCAGTGGTAGGGGGCCTTGGTGGCTACATGCTGGGAAGTGCCATGAGCAGACCT
CTTATACATTTTGGCAAYGACTATGAGGACCGTTACTATCGTGAAAACATGTACCGTTAC
CCCAACCAAGTGTACTACAGGCCAGTGGATCAGTATAATAACCAGAACACCTTTGTGCAT
GACTGTGTCAACATYACAGTCAAGCAACACACAGTCACCACCACCACCAAGGGGGAGAAC
TTCACCGAAACTGACATTAAGATGATGGAGCGAGTTGTGGAGCAAATGTGCATCACCCAG
TACCAGAGAGAATCCCAGGCTTATTACCAAAGAGGGGCAAGTGTGATCCTCTTCTCCTCC
CCTCCTGTGATCCTCCTCATCTCTTTCCTCATTTTTCTCATAGTAGG
>Jo_Daviess_CWD_free area_2020_ID5
ATGGTGAAAAGCCACATAGGCAGCTGGATCCTAGTTCTCTTTGTGGCCATGTGGAGTGAC
GTGGGCCTCTGCAAGAAGCGACCAAAACCTGGAGGAGGATGGAACACTGGGGGGAGCCGA
TACCCGGGACAGGGAAGTCCTGGAGGCAACCGTTATCCACCTCAGGGAGGGGGTGGCTGG
GGTCAGCCCCATGGAGGTGGCTGGGGCCAACCTCATGGAGGTGGCTGGGGTCAGCCCCAT
GGTGGTGGCTGGGGGCAGCCACATGGTGGTGGAGGCTGGGGTCAAGGTGGTACCCACAGT
CAGTGGAACAAGCCCAGTAAACCAAAAACCAACATGAAGCATGTGGCAGGAGCTGCTGCC
GCTGGAGCAGTGGTAGGGGGCCTTGGTGGCTACATGCTGGGAAGTGCCATGAGCAGACCT
CTTATACATTTTGGCAACGACTATGAGGACCGTTACTATCGTGAAAACATGTACCGTTAC
CCCAACCAAGTGTACTACAGGCCAGTGGATCAGTATAATAACCAGAACACCTTTGTGCAT
GACTGTGTCAACATYACAGTCAAGCAACACACAGTCACCACCACCACCAAGGGGGAGAAC
TTCACCGAAACTGACATTAAGATGATGGAGCGAGTTGTGGAGCAAATGTGCATCACCCAG
TACCAGAGAGAATCCCAGGCTTATTACCAAAGAGGGGCAAGTGTGATCCTCTTCTCCTCC
CCTCCTGTGATCCTCCTCATCTCTTTCCTCATTTTTCTCATAGTAGG
>Jo_Daviess_CWD_free area_2020_ID6
ATGGTGAAAAGCCACATAGGCAGCTGGATCCTAGTTCTCTTTGTGGCCATGTGGAGTGAC
GTGGGCCTCTGCAAGAAGCGACCAAAACCTGGAGGAGGATGGAACACTGGGGGGAGCCGA
TACCCGGGACAGGGAAGTCCTGGAGGCAACCGYTATCCACCTCAGGGAGGGGGTGGCTGG
GGTCAGCCCCATGGAGGTGGCTGGGGCCAACCTCATGGAGGTGGCTGGGGTCAGCCCCAT
GGTGGTGGCTGGGGGCAGCCACATGGTGGTGGAGGCTGGGGTCAAGGTGGTACCCACAGT
CAGTGGAWCAAGCCCAGTAAACCAAAAACCAACATGAAGCATGTGGCAGGAGCTGCTGCC
GCTGGAGCAGTGGTAGGGGGCCTTGGTGGCTACATGCTGGGAAGTGCCATGAGCAGACCT
CTTATACATTTTGGCAAYGACTATGAGGACCGTTACTATCGTGAAAACATGTACCGTTAC
CCCAACCAAGTGTACTACAGGCCAGTGGATCAGTATAATAACCAGAACACCTTTGTGCAT
GACTGTGTCAACATCACAGTCAAGCAACACACAGTCACCACCACCACCAAGGGGGAGAAC
TTCACCGAAACTGACATTAAGATGATGGAGCGAGTTGTGGAGCAAATGTGCATCACCCAG
TACCAGAGAGAATCCCAGGCTTATTACCAAAGAGGGGCAAGTGTGATCCTCTTCTCCTCC
CCTCCTGTGATCCTCCTCATCTCTTTCCTCATTTTTCTCATAGTAGG
>Jo_Daviess_CWD_free area_2020_ID7
ATGGTGAAAAGCCACATAGGCAGCTGGATCCTAGTTCTCTTTGTGGCCATGTGGAGTGAC
GTGGGCCTCTGCAAGAAGCGACCAAAACCTGGAGGAGGATGGAACACTGGGGGGAGCCGA
TACCCGGGACAGGGAAGTCCTGGAGGCAACCGCTATCCACCTCAGGGAGGGGGTGGCTGG
GGTCAGCCCCATGGAGGTGGCTGGGGCCAACCTCATGGAGGTGGCTGGGGTCAGCCCCAT
GGTGGTGGCTGGGGGCAGCCACATGGTGGTGGAGGCTGGGGTCAAGGTGGTACCCACAGT
CAGTGGAACAAGCCCAGTAAACCAAAAACCAACATGAAGCATGTGGCAGGAGCTGCTGCC
GCTGGAGCAGTGGTAGGGGGCCTTGGTGGCTACATGCTGGGAAGTGCCATGAGCAGACCT
CTTATACATTTTGGCAACGACTATGAGGACCGTTACTATCGTGAAAACATGTACCGTTAC
CCCAACCAAGTGTACTACAGGCCAGTGGATCAGTATAATAACCAGAACACCTTTGTGCAT
GACTGTGTCAACATCACAGTCAAGCAACACACAGTCACCACCACCACCAAGGGGGAGAAC
TTCACCGAAACTGACATTAAGATGATGGAGCGAGTTGTGGAGCAAATGTGCATCACCCAG
TACCAGAGAGAATCCCAGGCTTATTACCAAAGAGGGGCAAGTGTGATCCTCTTCTCCTCC
CCTCCTGTGATCCTCCTCATCTCTTTCCTCATTTTTCTCATAGTAGG
>Jo_Daviess_CWD_free area_2020_ID8
ATGGTGAAAAGCCACATAGGCAGCTGGATCCTAGTTCTCTTTGTGGCCATGTGGAGTGAC
GTGGGCCTCTGCAAGAAGCGACCAAAACCTGGAGGAGGATGGAACACTGGGGGGAGCCGA
TACCCGGGACAGGGAAGTCCTGGAGGCAACCGCTATCCACCTCAGGGAGGGGGTGGCTGG
GGTCAGCCCCATGGAGGTGGCTGGGGCCAACCTCATGGAGGTGGCTGGGGTCAGCCCCAT
GGTGGTGGCTGGGGGCAGCCACATGGTGGTGGAGGCTGGGGTCAAGGTGGTACCCACAGT
CAGTGGAACAAGCCCAGTAAACCRAAAACCAACATGAAGCATGTGGCAGGAGCTGCTGCC
GCTGGAGCAGTGGTAGGGGGCCTTGGTGGCTACATGCTGGGAAGTGCCATGAGCAGACCT
CTTATACATTTTGGCAACGACTATGAGGACCGTTACTATCGTGAAAACATGTACCGTTAC
CCCAACCAAGTGTACTACAGGCCAGTGGATCAGTATAATAACCAGAACACCTTTGTGCAT
GACTGTGTCAACATYACAGTCAAGCAACACACAGTCACCACCACCACCAAGGGGGAGAAC
TTCACCGAAACTGACATTAAGATGATGGAGCGAGTTGTGGAGCAAATGTGCATCACCCAG
TACCAGAGAGAATCCCAGGCTTATTACCAAAGAGGGGCAAGTGTGATCCTCTTCTCCTCC
CCTCCTGTGATCCTCCTCATCTCTTTCCTCATTTTTCTCATAGTAGG
>Jo_Daviess_CWD_free area_2020_ID9
ATGGTGAAAAGCCACATAGGCAGCTGGATCCTAGTTCTCTTTGTGGCCATGTGGAGTGAC
GTGGGCCTCTGCAAGAAGCGACCAAAACCTGGAGGAGGATGGAACACTGGGGGGAGCCGA
TACCCGGGACAGGGAAGTCCTGGAGGCAACCGCTATCCACCTCAGGGAGGGGGTGGCTGG
GGTCAGCCCCATGGAGGTGGCTGGGGCCAACCTCATGGAGGTGGCTGGGGTCAGCCCCAT
GGTGGTGGCTGGGGGCAGCCACATGGTGGTGGAGGCTGGGGTCAAGGTGGTACCCACAGT
CAGTGGAACAAGCCCAGTAAACCAAAAACCAACATGAAGCATGTGGCAGGAGCTGCTGCC
GCTGGAGCAGTGGTAGGGGGCCTTGGTGGCTACATGCTGGGAAGTGCCATGAGCAGACCT
CTTATACATTTTGGCAACGACTATGAGGACCGTTACTATCGTGAAAACATGTACCGTTAC
CCCAACCAAGTGTACTACAGGCCAGTGGATCAGTATAATAACCAGAACACCTTTGTGCAT
GACTGTGTCAACATCACAGTCAAGCAACACACAGTCACCACCACCACCAAGGGGGAGAAC
TTCACCGAAACTGACATTAAGATGATGGAGCGAGTTGTGGAGCAAATGTGCATCACCCAG
TACCAGAGAGAATCCCAGGCTTATTACCAAAGAGGGGCAAGTGTGATCCTCTTCTCCTCC
CCTCCTGTGATCCTCCTCATCTCTTTCCTCATTTTTCTCATAGTAGG
>Jo_Daviess_CWD_free area_2020_ID10
ATGGTGAAAAGCCACATAGGCAGCTGGATCCTAGTTCTCTTTGTGGCCATGTGGAGTGAC
GTGGGCCTCTGCAAGAAGCGACCAAAACCTGGAGGAGGATGGAACACTGGGGGGAGCCGA
TACCCGGGACAGGGAAGTCCTGGAGGCAACCGCTATCCACCTCAGGGAGGGGGTGGCTGG
GGTCAGCCCCATGGAGGTGGCTGGGGCCAACCTCATGGAGGTGGCTGGGGTCAGCCCCAT
GGTGGTGGCTGGGGGCAGCCACATGGTGGTGGAGGCTGGGGTCAAGGTGGTACCCACAGT
CAGTGGAACAAGCCCAGTAAACCRAAAACCAACATGAAGCATGTGGCAGGAGCTGCTGCC
GCTGGAGCAGTGGTAGGGGGCCTTGGTGGCTACATGCTGGGAAGTGCCATGAGCAGACCT
CTTATACATTTTGGCAACGACTATGAGGACCGTTACTATCGTGAAAACATGTACCGTTAC
CCCAACCAAGTGTACTACAGGCCAGTGGATCAGTATAATAACCAGAACACCTTTGTGCAT
GACTGTGTCAACATCACAGTCAAGCAACACACAGTCACCACCACCACCAAGGGGGAGAAC
TTCACCGAAACTGACATTAAGATGATGGAGCGAGTTGTGGAGCAAATGTGCATCACCCAG
TACCAGAGAGAATCCCAGGCTTATTACCAAAGAGGGGCAAGTGTGATCCTCTTCTCCTCC
CCTCCTGTGATCCTCCTCATCTCTTTCCTCATTTTTCTCATAGTAGG
>Jo_Daviess_CWD_free area_2020_ID11
ATGGTGAAAAGCCACATAGGCAGCTGGATCCTAGTTCTCTTTGTGGCCATGTGGAGTGAC
GTGGGCCTCTGCAAGAAGCGACCAAAACCTGGAGGAGGATGGAACACTGGGGGGAGCCGA
TACCCGGGACAGGGAAGTCCTGGAGGCAACCGCTATCCACCTCAGGGAGGGGGTGGCTGG
GGTCAGCCCCATGGAGGTGGCTGGGGCCAACCTCATGGAGGTGGCTGGGGTCAGCCCCAT
GGTGGTGGCTGGGGGCAGCCACATGGTGGTGGAGGCTGGGGTCAARGTGGTACCCACAGT
CAGTGGAACAAGCCCAGTAAACCAAAAACCAACATGAAGCATGTGGCAGGAGCTGCTGCC
GCTGGAGCAGTGGTAGGGGGCCTTGGTGGCTACATGCTGGGAAGTGCCATGAGCAGACCT
CTTATACATTTTGGCAACGACTATGAGGACCGTTACTATCGTGAAAACATGTACCGTTAC
CCCAACCAAGTGTACTACAGGCCAGTGGATCAGTATAATAACCAGAACACCTTTGTGCAT
GACTGTGTCAACATYACAGTCAAGCAACACACAGTCACCACCACCACCAAGGGGGAGAAC
TTCACCGAAACTGACATTAAGATGATGGAGCGAGTTGTGGAGCAAATGTGCATCACCCAG
TACCAGAGAGAATCCCAGGCTTATTACCAAAGAGGGGCAAGTGTGATCCTCTTCTCCTCC
CCTCCTGTGATCCTCCTCATCTCTTTCCTCATTTTTCTCATAGTAGG
>Jo_Daviess_CWD_free area_2020_ID12
ATGGTGAAAAGCCACATAGGCAGCTGGATCCTAGTTCTCTTTGTGGCCATGTGGAGTGAC
GTGGGCCTCTGCAAGAAGCGACCAAAACCTGGAGGAGGATGGAACACTGGGGGGAGCCGA
TACCCGGGACAGGGAAGTCCTGGAGGCAACCGCTATCCACCTCAGGGAGGGGGTGGCTGG
GGTCAGCCCCATGGAGGTGGCTGGGGCCAACCTCATGGAGGTGGCTGGGGTCAGCCCCAT
GGTGGTGGCTGGGGGCAGCCACATGGTGGTGGAGGCTGGGGTCAARGTGGTACCCACAGT
CAGTGGAACAAGCCCAGTAAACCAAAAACCAACATGAAGCATGTGGCAGGAGCTGCTGCC
GCTGGAGCAGTGGTAGGGGGCCTTGGTGGCTACATGCTGGGAAGTGCCATGAGCAGACCT
CTTATACATTTTGGCAACGACTATGAGGACCGTTACTATCGTGAAAACATGTACCGTTAC
CCCAACCAAGTGTACTACAGGCCAGTGGATCAGTATAATAACCAGAACACCTTTGTGCAT
GACTGTGTCAACATYACAGTCAAGCAACACACAGTCACCACCACCACCAAGGGGGAGAAC
TTCACCGAAACTGACATTAAGATGATGGAGCGAGTTGTGGAGCAAATGTGCATCACCCAG
TACCAGAGAGAATCCCAGGCTTATTACCAAAGAGGGGCAAGTGTGATCCTCTTCTCCTCC
CCTCCTGTGATCCTCCTCATCTCTTTCCTCATTTTTCTCATAGTAGG
>Jo_Daviess_CWD_free area_2020_ID13
ATGGTGAAAAGCCACATAGGCAGCTGGATCCTAGTTCTCTTTGTGGCCATGTGGAGTGAC
GTGGGCCTCTGCAAGAAGCGACCAAAACCTGGAGGAGGATGGAACACTGGGGGGAGCCGA
TACCCGGGACAGGGAAGTCCTGGAGGCAACCGCTATCCACCTCAGGGAGGGGGTGGCTGG
GGTCAGCCCCATGGAGGTGGCTGGGGCCAACCTCATGGAGGTGGCTGGGGTCAGCCCCAT
GGTGGTGGCTGGGGGCAGCCACATGGTGGTGGAGGCTGGGGTCAARGTGGTACCCACAGT
CAGTGGAACAAGCCCAGTAAACCAAAAACCAACATGAAGCATGTGGCAGGAGCTGCTGCC
GCTGGAGCAGTGGTAGGGGGCCTTGGTGGCTACATGCTGGGAAGTGCCATGAGCAGACCT
CTTATACATTTTGGCAACGACTATGAGGACCGTTACTATCGTGAAAACATGTACCGTTAC
CCCAACCAAGTGTACTACAGGCCAGTGGATCAGTATAATAACCAGAACACCTTTGTGCAT
GACTGTGTCAACATTACAGTCAAGCAACACACAGTCACCACCACCACCAAGGGGGAGAAC
TTCACCGAAACTGACATTAAGATGATGGAGCGAGTTGTGGAGCAAATGTGCATCACCCAG
TACCAGAGAGAATCCCAGGCTTATTACCAAAGAGGGGCAAGTGTGATCCTCTTCTCCTCC
CCTCCTGTGATCCTCCTCATCTCTTTCCTCATTTTTCTCATAGTAGG
>Jo_Daviess_CWD_free area_2020_ID14
ATGGTGAAAAGCCACATAGGCAGCTGGATCCTAGTTCTCTTTGTGGCCATGTGGAGTGAC
GTGGGCCTCTGCAAGAAGCGACCAAAACCTGGAGGAGGATGGAACACTGGGGGGAGCCGA
TACCCGGGACAGGGAAGTCCTGGAGGCAACCGCTATCCACCTCAGGGAGGGGGTGGCTGG
GGTCAGCCCCATGGAGGTGGCTGGGGCCAACCTCATGGAGGTGGCTGGGGTCAGCCCCAT
GGTGGTGGCTGGGGGCAGCCACATGGTGGTGGAGGCTGGGGTCAAGGTGGTACCCACAGT
CAGTGGAACAAGCCCAGTAAACCAAAAACCAACATGAAGCATGTGGCAGGAGCTGCTGCC
GCTGGAGCAGTGGTAGGGGGCCTTGGTGGCTACATGCTGGGAAGTGCCATGAGCAGACCT
CTTATACATTTTGGCAACGACTATGAGGACCGTTACTATCGTGAAAACATGTACCGTTAC
CCCAACCAAGTGTACTACAGGCCAGTGGATCAGTATAATAACCAGAACACCTTTGTGCAT
GACTGTGTCAACATCACAGTCAAGCAACACACAGTCACCACCACCACCAAGGGGGAGAAC
TTCACCGAAACTGACATTAAGATGATGGAGCGAGTTGTGGAGCAAATGTGCATCACCCAG
TACCAGAGAGAATCCCAGGCTTATTACCAAAGAGGGGCAAGTGTGATCCTCTTCTCCTCC
CCTCCTGTGATCCTCCTCATCTCTTTCCTCATTTTTCTCATAGTAGG
>Jo_Daviess_CWD_free area_2020_ID15
ATGGTGAAAAGCCACATAGGCAGCTGGATCCTAGTTCTCTTTGTGGCCATGTGGAGTGAC
GTGGGCCTCTGCAAGAAGCGACCAAAACCTGGAGGAGGATGGAACACTGGGGGGAGCCGA
TACCCGGGACAGGGAAGTCCTGGAGGCAACCGCTATCCACCTCAGGGAGGGGGTGGCTGG
GGTCAGCCCCATGGAGGTGGCTGGGGCCAACCTCATGGAGGTGGCTGGGGTCAGCCCCAT
GGTGGTGGCTGGGGGCAGCCACATGGTGGTGGAGGCTGGGGTCAARGTGGTACCCACAGT
CAGTGGAACAAGCCCAGTAAACCAAAAACCAACATGAAGCATGTGGCAGGAGCTGCTGCC
GCTGGAGCAGTGGTAGGGGGCCTTGGTGGCTACATGCTGGGAAGTGCCATGAGCAGACCT
CTTATACATTTTGGCAACGACTATGAGGACCGTTACTATCGTGAAAACATGTACCGTTAC
CCCAACCAAGTGTACTACAGGCCAGTGGATCAGTATAATAACCAGAACACCTTTGTGCAT
GACTGTGTCAACATYACAGTCAAGCAACACACAGTCACCACCACCACCAAGGGGGAGAAC
TTCACCGAAACTGACATTAAGATGATGGAGCGAGTTGTGGAGCAAATGTGCATCACCCAG
TACCAGAGAGAATCCCAGGCTTATTACCAAAGAGGGGCAAGTGTGATCCTCTTCTCCTCC
CCTCCTGTGATCCTCCTCATCTCTTTCCTCATTTTTCTCATAGTAGG
>Jo_Daviess_CWD_free area_2020_ID16
ATGGTGAAAAGCCACATAGGCAGCTGGATCCTAGTTCTCTTTGTGGCCATGTGGAGTGAC
GTGGGCCTCTGCAAGAAGCGACCAAAACCTGGAGGAGGATGGAACACTGGGGGGAGCCGA
TACCCGGGACAGGGAAGTCCTGGAGGCAACCGCTATCCACCTCAGGGAGGGGGTGGCTGG
GGTCAGCCCCATGGAGGTGGCTGGGGCCAACCTCATGGAGGTGGCTGGGGTCAGCCCCAT
GGTGGTGGCTGGGGGCAGCCACATGGTGGTGGAGGCTGGGGTCAAGGTGGTACCCACAGT
CAGTGGAACAAGCCCAGTAAACCRAAAACCAACATGAAGCATGTGGCAGGAGCTGCTGCC
GCTGGAGCAGTGGTAGGGGGCCTTGGTGGCTACATGCTGGGAAGTGCCATGAGCAGACCT
CTTATACATTTTGGCAACGACTATGAGGACCGTTACTATCGTGAAAACATGTACCGTTAC
CCCAACCAAGTGTACTACAGGCCAGTGGATCAGTATAATAACCAGAACACCTTTGTGCAT
GACTGTGTCAACATYACAGTCAAGCAACACACAGTCACCACCACCACCAAGGGGGAGAAC
TTCACCGAAACTGACATTAAGATGATGGAGCGAGTTGTGGAGCAAATGTGCATCACCCAG
TACCAGAGAGAATCCCAGGCTTATTACCAAAGAGGGGCAAGTGTGATCCTCTTCTCCTCC
CCTCCTGTGATCCTCCTCATCTCTTTCCTCATTTTTCTCATAGTAGG
>Jo_Daviess_CWD_free area_2020_ID17
ATGGTGAAAAGCCACATAGGCAGCTGGATCCTAGTTCTCTTTGTGGCCATGTGGAGTGAC
GTGGGCCTCTGCAAGAAGCGACCAAAACCTGGAGGAGGATGGAACACTGGGGGGAGCCGA
TACCCGGGACAGGGAAGTCCTGGAGGCAACCGYTATCCACCTCAGGGAGGGGGTGGCTGG
GGTCAGCCCCATGGAGGTGGCTGGGGCCAACCTCATGGAGGTGGCTGGGGTCAGCCCCAT
GGTGGTGGCTGGGGGCAGCCACATGGTGGTGGAGGCTGGGGTCAAGGTGGTACCCACAGT
CAGTGGAWCAAGCCCAGTAAACCAAAAACCAACATGAAGCATGTGGCAGGAGCTGCTGCC
GCTGGAGCAGTGGTAGGGGGCCTTGGTGGCTACATGCTGGGAAGTGCCATGAGCAGACCT
CTTATACATTTTGGCAACGACTATGAGGACCGTTACTATCGTGAAAACATGTACCGTTAC
CCCAACCAAGTGTACTACAGGCCAGTGGATCAGTATAATAACCAGAACACCTTTGTGCAT
GACTGTGTCAACATCACAGTCAAGCAACACACAGTCACCACCACCACCAAGGGGGAGAAC
TTCACCGAAACTGACATTAAGATGATGGAGCGAGTTGTGGAGCAAATGTGCATCACCCAG
TACCAGAGAGAATCCCAGGCTTATTACCAAAGAGGGGCAAGTGTGATCCTCTTCTCCTCC
CCTCCTGTGATCCTCCTCATCTCTTTCCTCATTTTTCTCATAGTAGG
>Jo_Daviess_CWD_free area_2020_ID18
ATGGTGAAAAGCCACATAGGCAGCTGGATCCTAGTTCTCTTTGTGGCCATGTGGAGTGAC
GTGGGCCTCTGCAAGAAGCGACCAAAACCTGGAGGAGGATGGAACACTGGGGGGAGCCGA
TACCCGGGACAGGGAAGTCCTGGAGGCAACCGCTATCCACCTCAGGGAGGGGGTGGCTGG
GGTCAGCCCCATGGAGGTGGCTGGGGCCAACCTCATGGAGGTGGCTGGGGTCAGCCCCAT
GGTGGTGGCTGGGGGCAGCCACATGGTGGTGGAGGCTGGGGTCAAGGTGGTACCCACAGT
CAGTGGAACAAGCCCAGTAAACCAAAAACCAACATGAAGCATGTGGCAGGAGCTGCTGCC
GCTGGAGCAGTGGTAGGGGGCCTTGGTGGCTACATGCTGGGAAGTGCCATGAGCAGACCT
CTTATACATTTTGGCAAYGACTATGAGGACCGTTACTATCGTGAAAACATGTACCGTTAC
CCCAACCAAGTGTACTACAGGCCAGTGGATCAGTATAATAACCAGAACACCTTTGTGCAT
GACTGTGTCAACATCACAGTCAAGCAACACACAGTCACCACCACCACCAAGGGGGAGAAC
TTCACCGAAACTGACATTAAGATGATGGAGCGAGTTGTGGAGCAAATGTGCATCACCCAG
TACCAGAGAGAATCCCAGGCTTATTACCAAAGAGGGGCAAGTGTGATCCTCTTCTCCTCC
CCTCCTGTGATCCTCCTCATCTCTTTCCTCATTTTTCTCATAGTAGG
>Jo_Daviess_CWD_free area_2020_ID19
ATGGTGAAAAGCCACATAGGCAGCTGGATCCTAGTTCTCTTTGTGGCCATGTGGAGTGAC
GTGGGCCTCTGCAAGAAGCGACCAAAACCTGGAGGAGGATGGAACACTGGGGGGAGCCGA
TACCCGGGACAGGGAAGTCCTGGAGGCAACCGCTATCCACCTCAGGGAGGGGGTGGCTGG
GGTCAGCCCCATGGAGGTGGCTGGGGCCAACCTCATGGAGGTGGCTGGGGTCAGCCCCAT
GGTGGTGGCTGGGGGCAGCCACATGGTGGTGGAGGCTGGGGTCAARGTGGTACCCACAGT
CAGTGGAACAAGCCCAGTAAACCAAAAACCAACATGAAGCATGTGGCAGGAGCTGCTGCC
GCTGGAGCAGTGGTAGGGGGCCTTGGTGGCTACATGCTGGGAAGTGCCATGAGCAGACCT
CTTATACATTTTGGCAACGACTATGAGGACCGTTACTATCGTGAAAACATGTACCGTTAC
CCCAACCAAGTGTACTACAGGCCAGTGGATCAGTATAATAACCAGAACACCTTTGTGCAT
GACTGTGTCAACATYACAGTCAAGCAACACACAGTCACCACCACCACCAAGGGGGAGAAC
TTCACCGAAACTGACATTAAGATGATGGAGCGAGTTGTGGAGCAAATGTGCATCACCCAG
TACCAGAGAGAATCCCAGGCTTATTACCAAAGAGGGGCAAGTGTGATCCTCTTCTCCTCC
CCTCCTGTGATCCTCCTCATCTCTTTCCTCATTTTTCTCATAGTAGG
>Jo_Daviess_CWD_free area_2020_ID20
ATGGTGAAAAGCCACATAGGCAGCTGGATCCTAGTTCTCTTTGTGGCCATGTGGAGTGAC
GTGGGCCTCTGCAAGAAGCGACCAAAACCTGGAGGAGGATGGAACACTGGGGGGAGCCGA
TACCCGGGACAGGGAAGTCCTGGAGGCAACCGTTATCCACCTCAGGGAGGGGGTGGCTGG
GGTCAGCCCCATGGAGGTGGCTGGGGCCAACCTCATGGAGGTGGCTGGGGTCAGCCCCAT
GGTGGTGGCTGGGGGCAGCCACATGGTGGTGGAGGCTGGGGTCAAGGTGGTACCCACAGT
CAGTGGAACAAGCCCAGTAAACCAAAAACCAACATGAAGCATGTGGCAGGAGCTGCTGCC
GCTGGAGCAGTGGTAGGGGGCCTTGGTGGCTACATGCTGGGAAGTGCCATGAGCAGACCT
CTTATACATTTTGGCAACGACTATGAGGACCGTTACTATCGTGAAAACATGTACCGTTAC
CCCAACCAAGTGTACTACAGGCCAGTGGATCAGTATAATAACCAGAACACCTTTGTGCAT
GACTGTGTCAACATCACAGTCAAGCAACACACAGTCACCACCACCACCAAGGGGGAGAAC
TTCACCGAAACTGACATTAAGATGATGGAGCGAGTTGTGGAGCAAATGTGCATCACCCAG
TACCAGAGAGAATCCCAGGCTTATTACCAAAGAGGGGCAAGTGTGATCCTCTTCTCCTCC
CCTCCTGTGATCCTCCTCATCTCTTTCCTCATTTTTCTCATAGTAGG
>Jo_Daviess_CWD_free area_2020_ID21
ATGGTGAAAAGCCACATAGGCAGCTGGATCCTAGTTCTCTTTGTGGCCATGTGGAGTGAC
GTGGGCCTCTGCAAGAAGCGACCAAAACCTGGAGGAGGATGGAACACTGGGGGGAGCCGA
TACCCGGGACAGGGAAGTCCTGGAGGCAACCGCTATCCACCTCAGGGAGGGGGTGGCTGG
GGTCAGCCCCATGGAGGTGGCTGGGGCCAACCTCATGGAGGTGGCTGGGGTCAGCCCCAT
GGTGGTGGCTGGGGGCAGCCACATGGTGGTGGAGGCTGGGGTCAAGGTGGTACCCACAGT
CAGTGGAACAAGCCCAGTAAACCAAAAACCAACATGAAGCATGTGGCAGGAGCTGCTGCC
GCTGGAGCAGTGGTAGGGGGCCTTGGTGGCTACATGCTGGGAAGTGCCATGAGCAGACCT
CTTATACATTTTGGCAACGACTATGAGGACCGTTACTATCGTGAAAACATGTACCGTTAC
CCCAACCAAGTGTACTACAGGCCAGTGGATCAGTATAATAACCAGAACACCTTTGTGCAT
GACTGTGTCAACATYACAGTCAAGCAACACACAGTCACCACCACCACCAAGGGGGAGAAC
TTCACCGAAACTGACATTAAGATGATGGAGCGAGTTGTGGAGCAAATGTGCATCACCCAG
TACCAGAGAGAATCCCAGGCTTATTACCAAAGAGGGGCAAGTGTGATCCTCTTCTCCTCC
CCTCCTGTGATCCTCCTCATCTCTTTCCTCATTTTTCTCATAGTAGG
>Jo_Daviess_CWD_free area_2020_ID22
ATGGTGAAAAGCCACATAGGCAGCTGGATCCTAGTTCTCTTTGTGGCCATGTGGAGTGAC
GTGGGCCTCTGCAAGAAGCGACCAAAACCTGGAGGAGGATGGAACACTGGGGGGAGCCGA
TACCCGGGACAGGGAAGTCCTGGAGGCAACCGYTATCCACCTCAGGGAGGGGGTGGCTGG
GGTCAGCCCCATGGAGGTGGCTGGGGCCAACCTCATGGAGGTGGCTGGGGTCAGCCCCAT
GGTGGTGGCTGGGGGCAGCCACATGGTGGTGGAGGCTGGGGTCAAGGTGGTACCCACAGT
CAGTGGAACAAGCCCAGTAAACCAAAAACCAACATGAAGCATGTGGCAGGAGCTGCTGCC
GCTGGAGCAGTGGTAGGGGGCCTTGGTGGCTACATGCTGGGAAGTGCCATGAGCAGACCT
CTTATACATTTTGGCAACGACTATGAGGACCGTTACTATCGTGAAAACATGTACCGTTAC
CCCAACCAAGTGTACTACAGGCCAGTGGATCAGTATAATAACCAGAACACCTTTGTGCAT
GACTGTGTCAACATYACAGTCAAGCAACACACAGTCACCACCACCACCAAGGGGGAGAAC
TTCACCGAAACTGACATTAAGATGATGGAGCGAGTTGTGGAGCAAATGTGCATCACCCAG
TACCAGAGAGAATCCCAGGCTTATTACCAAAGAGGGGCAAGTGTGATCCTCTTCTCCTCC
CCTCCTGTGATCCTCCTCATCTCTTTCCTCATTTTTCTCATAGTAGG
>Jo_Daviess_CWD_free area_2020_ID23
ATGGTGAAAAGCCACATAGGCAGCTGGATCCTAGTTCTCTTTGTGGCCATGTGGAGTGAC
GTGGGCCTCTGCAAGAAGCGACCAAAACCTGGAGGAGGATGGAACACTGGGGGGAGCCGA
TACCCGGGACAGGGAAGTCCTGGAGGCAACCGYTATCCACCTCAGGGAGGGGGTGGCTGG
GGTCAGCCCCATGGAGGTGGCTGGGGCCAACCTCATGGAGGTGGCTGGGGTCAGCCCCAT
GGTGGTGGCTGGGGGCAGCCACATGGTGGTGGAGGCTGGGGTCAAGGTGGTACCCACAGT
CAGTGGAACAAGCCCAGTAAACCAAAAACCAACATGAAGCATGTGGCAGGAGCTGCTGCC
GCTGGAACAGTGGTAGGGGGCCTTGGTGGCTACATGCTGGGAAGTGCCATGAGCAGACCT
CTTATACATTTTGGCAACGACTATGAGGACCGTTACTATCGTGAAAACATGTACCGTTAC
CCCAACCAAGTGTACTACAGGCCAGTGGATCAGTATAATAACCAGAACACCTTTGTGCAT
GACTGTGTCAACATCACAGTCAAGCAACACACAGTCACCACCACCACCAAGGGGGAGAAC
TTCACCGAAACTGACATTAAGATGATGGAGCGAGTTGTGGAGCAAATGTGCATCACCCAG
TACCAGAGAGAATCCCAGGCTTATTACCAAAGAGGGGCAAGTGTGATCCTCTTCTCCTCC
CCTCCTGTGATCCTCCTCATCTCTTTCCTCATTTTTCTCATAGTAGG
>Jo_Daviess_CWD_free area_2020_ID24
ATGGTGAAAAGCCACATAGGCAGCTGGATCCTAGTTCTCTTTGTGGCCATGTGGAGTGAC
GTGGGCCTCTGCAAGAAGCGACCAAAACCTGGAGGAGGATGGAACACTGGGGGGAGCCGA
TACCCGGGACAGGGAAGTCCTGGAGGCAACCGYTATCCACCTCAGGGAGGGGGTGGCTGG
GGTCAGCCCCATGGAGGTGGCTGGGGCCAACCTCATGGAGGTGGCTGGGGTCAGCCCCAT
GGTGGTGGCTGGGGGCAGCCACATGGTGGTGGAGGCTGGGGTCAARGTGGTACCCACAGT
CAGTGGAACAAGCCCAGTAAACCAAAAACCAACATGAAGCATGTGGCAGGAGCTGCTGCC
GCTGGAGCAGTGGTAGGGGGCCTTGGTGGCTACATGCTGGGAAGTGCCATGAGCAGACCT
CTTATACATTTTGGCAACGACTATGAGGACCGTTACTATCGTGAAAACATGTACCGTTAC
CCCAACCAAGTGTACTACAGGCCAGTGGATCAGTATAATAACCAGAACACCTTTGTGCAT
GACTGTGTCAACATYACAGTCAAGCAACACACAGTCACCACCACCACCAAGGGGGAGAAC
TTCACCGAAACTGACATTAAGATGATGGAGCGAGTTGTGGAGCAAATGTGCATCACCCAG
TACCAGAGAGAATCCCAGGCTTATTACCAAAGAGGGGCAAGTGTGATCCTCTTCTCCTCC
CCTCCTGTGATCCTCCTCATCTCTTTCCTCATTTTTCTCATAGTAGG
>Jo_Daviess_CWD_free area_2020_ID25
ATGGTGAAAAGCCACATAGGCAGCTGGATCCTAGTTCTCTTTGTGGCCATGTGGAGTGAC
GTGGGCCTCTGCAAGAAGCGACCAAAACCTGGAGGAGGATGGAACACTGGGGGGAGCCGA
TACCCGGGACAGGGAAGTCCTGGAGGCAACCGCTATCCACCTCAGGGAGGGGGTGGCTGG
GGTCAGCCCCATGGAGGTGGCTGGGGCCAACCTCATGGAGGTGGCTGGGGTCAGCCCCAT
GGTGGTGGCTGGGGGCAGCCACATGGTGGTGGAGGCTGGGGTCAARGTGGTACCCACAGT
CAGTGGAACAAGCCCAGTAAACCAAAAACCAACATGAAGCATGTGGCAGGAGCTGCTGCC
GCTGGAGCAGTGGTAGGGGGCCTTGGTGGCTACATGCTGGGAAGTGCCATGAGCAGACCT
CTTATACATTTTGGCAAYGACTATGAGGACCGTTACTATCGTGAAAACATGTACCGTTAC
CCCAACCAAGTGTACTACAGGCCAGTGGATCAGTATAATAACCAGAACACCTTTGTGCAT
GACTGTGTCAACATYACAGTCAAGCAACACACAGTCACCACCACCACCAAGGGGGAGAAC
TTCACCGAAACTGACATTAAGATGATGGAGCGAGTTGTGGAGCAAATGTGCATCACCCAG
TACCAGAGAGAATCCCAGGCTTATTACCAAAGAGGGGCAAGTGTGATCCTCTTCTCCTCC
CCTCCTGTGATCCTCCTCATCTCTTTCCTCATTTTTCTCATAGTAGG
>Jo_Daviess_CWD_free area_2020_ID26
ATGGTGAAAAGCCACATAGGCAGCTGGATCCTAGTTCTCTTTGTGGCCATGTGGAGTGAY
GTGGGCCTCTGCAAGAAGCGACCAAAACCTGGAGGAGGATGGAACACTGGGGGGAGCCGA
TACCCGGGACAGGGAAGTCCTGGAGGCAACCGCTATCCACCTCAGGGAGGGGGTGGCTGG
GGTCAGCCCCATGGAGGTGGCTGGGGCCAACCTCATGGAGGTGGCTGGGGTCAGCCCCAT
GGTGGTGGCTGGGGGCAGCCACATGGTGGTGGAGGCTGGGGTCAMRGTGGTACCCACAGT
CAGTGGAACAAGCCCAGTAAACCAAAAACCAACATGAAGCATGTGGCAGGAGCTGCTGCC
GCTGGAGCAGTGGTAGGGGGCCTTGGTGGCTACATGCTGGGAAGTGCCATGAGCAGACCT
CTTATACATTTTGGCAACGACTATGAGGACCGTTACTATCGTGAAAACATGTACCGTTAC
CCCAACCAAGTGTACTACAGGCCAGTGGATCAGTATAATAACCAGAACACCTTTGTGCAT
GACTGTGTCAACATYACAGTCAAGCAACACACAGTCACCACCACCACCAAGGGGGAGAAC
TTCACCGAAACTGACATTAAGATGATGGAGCGAGTTGTGGAGCAAATGTGCATCACCCAG
TACCAGAGAGAATCCCAGGCTTATTACCAAAGAGGGGCAAGTGTGATCCTCTTCTCCTCC
CCTCCTGTGATCCTCCTCATCTCTTTCCTCATTTTTCTCATAGTAGG
>Jo_Daviess_CWD_free area_2020_ID27
ATGGTGAAAAGCCACATAGGCAGCTGGATCCTAGTTCTCTTTGTGGCCATGTGGAGTGAC
GTGGGCCTCTGCAAGAAGCGACCAAAACCTGGAGGAGGATGGAACACTGGGGGGAGCCGA
TACCCGGGACAGGGAAGTCCTGGAGGCAACCGCTATCCACCTCAGGGAGGGGGTGGCTGG
GGTCAGCCCCATGGAGGTGGCTGGGGCCAACCTCATGGAGGTGGCTGGGGTCAGCCCCAT
GGTGGTGGCTGGGGGCAGCCACATGGTGGTGGAGGCTGGGGTCAAGGTGGTACCCACAGT
CAGTGGAACAAGCCCAGTAAACCAAAAACCAACATGAAGCATGTGGCAGGAGCTGCTGCC
GCTGGAGCAGTGGTAGGGGGCCTTGGTGGCTACATGCTGGGAAGTGCCATGAGCAGACCT
CTTATACATTTTGGCAACGACTATGAGGACCGTTACTATCGTGAAAACATGTACCGTTAC
CCCAACCAAGTGTACTACAGGCCAGTGGATCAGTATAATAACCAGAACACCTTTGTGCAT
GACTGTGTCAACATYACAGTCAAGCAACACACAGTCACCACCACCACCAAGGGGGAGAAC
TTCACCGAAACTGACATTAAGATGATGGAGCGAGTTGTGGAGCAAATGTGCATCACCCAG
TACCAGAGAGAATCCCAGGCTTATTACCAAAGAGGGGCAAGTGTGATCCTCTTCTCCTCC
CCTCCTGTGATCCTCCTCATCTCTTTCCTCATTTTTCTCATAGTAGG
>Jo_Daviess_CWD_free area_2020_ID28
ATGGTGAAAAGCCACATAGGCAGCTGGATCCTAGTTCTCTTTGTGGCCATGTGGAGTGAC
GTGGGCCTCTGCAAGAAGCGACCAAAACCTGGAGGAGGATGGAACACTGGGGGGAGCCGA
TACCCGGGACAGGGAAGTCCTGGAGGCAACCGCTATCCACCTCAGGGAGGGGGTGGCTGG
GGTCAGCCCCATGGAGGTGGCTGGGGCCAACCTCATGGAGGTGGCTGGGGTCAGCCCCAT
GGTGGTGGCTGGGGGCAGCCACATGGTGGTGGAGGCTGGGGTCAAGGTGGTACCCACAGT
CAGTGGAACAAGCCCAGTAAACCAAAAACCAACATGAAGCATGTGGCAGGAGCTGCTGCC
GCTGGAGCAGTGGTAGGGGGCCTTGGTGGCTACATGCTGGGAAGTGCCATGAGCAGACCT
CTTATACATTTTGGCAAYGACTATGAGGACCGTTACTATCGTGAAAACATGTACCGTTAC
CCCAACCAAGTGTACTACAGGCCAGTGGATCAGTATAATAACCAGAACACCTTTGTGCAT
GACTGTGTCAACATYACAGTCAAGCAACACACAGTCACCACCACCACCAAGGGGGAGAAC
TTCACCGAAACTGACATTAAGATGATGGAGCGAGTTGTGGAGCAAATGTGCATCACCCAG
TACCAGAGAGAATCCCAGGCTTATTACCAAAGAGGGGCAAGTGTGATCCTCTTCTCCTCC
CCTCCTGTGATCCTCCTCATCTCTTTCCTCATTTTTCTCATAGTAGG
>Jo_Daviess_CWD_free area_2020_ID29
ATGGTGAAAAGCCACATAGGCAGCTGGATCCTAGTTCTCTTTGTGGCCATGTGGAGTGAC
GTGGGCCTCTGCAAGAAGCGACCAAAACCTGGAGGAGGATGGAACACTGGGGGGAGCCGA
TACCCGGGACAGGGAAGTCCTGGAGGCAACCGCTATCCACCTCAGGGAGGGGGTGGCTGG
GGTCAGCCCCATGGAGGTGGCTGGGGCCAACCTCATGGAGGTGGCTGGGGTCAGCCCCAT
GGTGGTGGCTGGGGGCAGCCACATGGTGGTGGAGGCTGGGGTCAARGTGGTACCCACAGT
CAGTGGAACAAGCCCAGTAAACCAAAAACCAACATGAAGCATGTGGCAGGAGCTGCTGCC
GCTGGAGCAGTGGTAGGGGGCCTTGGTGGCTACATGCTGGGAAGTGCCATGAGCAGACCT
CTTATACATTTTGGCAACGACTATGAGGACCGTTACTATCGTGAAAACATGTACCGTTAC
CCCAACCAAGTGTACTACAGGCCAGTGGATCAGTATAATAACCAGAACACCTTTGTGCAT
GACTGTGTCAACATYACAGTCAAGCAACACACAGTCACCACCACCACCAAGGGGGAGAAC
TTCACCGAAACTGACATTAAGATGATGGAGCGAGTTGTGGAGCAAATGTGCATCACCCAG
TACCAGAGAGAATCCCAGGCTTATTACCAAAGAGGGGCAAGTGTGATCCTCTTCTCCTCC
CCTCCTGTGATCCTCCTCATCTCTTTCCTCATTTTTCTCATAGTAGG
>Jo_Daviess_CWD_free area_2020_ID30
ATGGTGAAAAGCCACATAGGCAGCTGGATCCTAGTTCTCTTTGTGGCCATGTGGAGTGAY
GTGGGCCTCTGCAAGAAGCGACCAAAACCTGGAGGAGGATGGAACACTGGGGGGAGCCGA
TACCCGGGACAGGGAAGTCCTGGAGGCAACCGCTATCCACCTCAGGGAGGGGGTGGCTGG
GGTCAGCCCCATGGAGGTGGCTGGGGCCAACCTCATGGAGGTGGCTGGGGTCAGCCCCAT
GGTGGTGGCTGGGGGCAGCCACATGGTGGTGGAGGCTGGGGTCAAGGTGGTACCCACAGT
CAGTGGAACAAGCCCAGTAAACCAAAAACCAACATGAAGCATGTGGCAGGAGCTGCTGCC
GCTGGAGCAGTGGTAGGGGGCCTTGGTGGCTACATGCTGGGAAGTGCCATGAGCAGACCT
CTTATACATTTTGGCAACGACTATGAGGACCGTTACTATCGTGAAAACATGTACCGTTAC
CCCAACCAAGTGTACTACAGGCCAGTGGATCAGTATAATAACCAGAACACCTTTGTGCAT
GACTGTGTCAACATYACAGTCAAGCAACACACAGTCACCACCACCACCAAGGGGGAGAAC
TTCACCGAAACTGACATTAAGATGATGGAGCGAGTTGTGGAGCAAATGTGCATCACCCAG
TACCAGAGAGAATCCCAGGCTTATTACCAAAGAGGGGCAAGTGTGATCCTCTTCTCCTCC
CCTCCTGTGATCCTCCTCATCTCTTTCCTCATTTTTCTCATAGTAGG
>Jo_Daviess_CWD_free area_2020_ID31
ATGGTGAAAAGCCACATAGGCAGCTGGATCCTAGTTCTCTTTGTGGCCATGTGGAGTGAC
GTGGGCCTCTGCAAGAAGCGACCAAAACCTGGAGGAGGATGGAACACTGGGGGGAGCCGA
TACCCGGGACAGGGAAGTCCTGGAGGCAACCGCTATCCACCTCAGGGAGGGGGTGGCTGG
GGTCAGCCCCATGGAGGTGGCTGGGGCCAACCTCATGGAGGTGGCTGGGGTCAGCCCCAT
GGTGGTGGCTGGGGGCAGCCACATGGTGGTGGAGGCTGGGGTCAAGGTGGTACCCACAGT
CAGTGGAACAAGCCCAGTAAACCAAAAACCAACATGAAGCATGTGGCAGGAGCTGCTGCC
GCTGGAGCAGTGGTAGGGGGCCTTGGTGGCTACATGCTGGGAAGTGCCATGAGCAGACCT
CTTATACATTTTGGCAACGACTATGAGGACCGTTACTATCGTGAAAACATGTACCGTTAC
CCCAACCAAGTGTACTACAGGCCAGTGGATCAGTATAATAACCAGAACACCTTTGTGCAT
GACTGTGTCAACATCACAGTCAAGCAACACACAGTCACCACCACCACCAAGGGGGAGAAC
TTCACCGAAACTGACATTAAGATGATGGAGCGAGTTGTGGAGCAAATGTGCATCACCCAG
TACCAGAGAGAATCCCAGGCTTATTACCAAAGAGGGGCAAGTGTGATCCTCTTCTCCTCC
CCTCCTGTGATCCTCCTCATCTCTTTCCTCATTTTTCTCATAGTAGG
>Jo_Daviess_CWD_free area_2020_ID32
ATGGTGAAAAGCCACATAGGCAGCTGGATCCTAGTTCTCTTTGTGGCCATGTGGAGTGAC
GTGGGCCTCTGCAAGAAGCGACCAAAACCTGGAGGAGGATGGAACACTGGGGGGAGCCGA
TACCCGGGACAGGGAAGTCCTGGAGGCAACCGCTATCCACCTCAGGGAGGGGGTGGCTGG
GGTCAGCCCCATGGAGGTGGCTGGGGCCAACCTCATGGAGGTGGCTGGGGTCAGCCCCAT
GGTGGTGGCTGGGGGCAGCCACATGGTGGTGGAGGCTGGGGTCAAGGTGGTACCCACAGT
CAGTGGAACAAGCCCAGTAAACCAAAAACCAACATGAAGCATGTGGCAGGAGCTGCTGCC
GCTGGAGCAGTGGTAGGGGGCCTTGGTGGCTACATGCTGGGAAGTGCCATGAGCAGACCT
CTTATACATTTTGGCAACGACTATGAGGACCGTTACTATCGTGAAAACATGTACCGTTAC
CCCAACCAAGTGTACTACAGGCCAGTGGATCAGTATAATAACCAGAACACCTTTGTGCAT
GACTGTGTCAACATYACAGTCAAGCAACACACAGTCACCACCACCACCAAGGGGGAGAAC
TTCACCGAAACTGACATTAAGATGATGGAGCGAGTTGTGGAGCAAATGTGCATCACCCAG
TACCAGAGAGAATCCCAGGCTTATTACCAAAGAGGGGCAAGTGTGATCCTCTTCTCCTCC
CCTCCTGTGATCCTCCTCATCTCTTTCCTCATTTTTCTCATAGTAGG
>Jo_Daviess_CWD_free area_2020_ID33
ATGGTGAAAAGCCACATAGGCAGCTGGATCCTAGTTCTCTTTGTGGCCATGTGGAGTGAC
GTGGGCCTCTGCAAGAAGCGACCAAAACCTGGAGGAGGATGGAACACTGGGGGGAGCCGA
TACCCGGGACAGGGAAGTCCTGGAGGCAACCGCTATCCACCTCAGGGAGGGGGTGGCTGG
GGTCAGCCCCATGGAGGTGGCTGGGGCCAACCTCATGGAGGTGGCTGGGGTCAGCCCCAT
GGTGGTGGCTGGGGGCAGCCACATGGTGGTGGAGGCTGGGGTCAARGTGGTACCCACAGT
CAGTGGAACAAGCCCAGTAAACCAAAAACCAACATGAAGCATGTGGCAGGAGCTGCTGCC
GCTGGAGCAGTGGTAGGGGGCCTTGGTGGCTACATGCTGGGAAGTGCCATGAGCAGACCT
CTTATACATTTTGGCAAYGACTATGAGGACCGTTACTATCGTGAAAACATGTACCGTTAC
CCCAACCAAGTGTACTACAGGCCAGTGGATCAGTATAATAACCAGAACACCTTTGTGCAT
GACTGTGTCAACATYACAGTCAAGCAACACACAGTCACCACCACCACCAAGGGGGAGAAC
TTCACCGAAACTGACATTAAGATGATGGAGCGAGTTGTGGAGCAAATGTGCATCACCCAG
TACCAGAGAGAATCCCAGGCTTATTACCAAAGAGGGGCAAGTGTGATCCTCTTCTCCTCC
CCTCCTGTGATCCTCCTCATCTCTTTCCTCATTTTTCTCATAGTAGG
>Jo_Daviess_CWD_free area_2020_ID34
ATGGTGAAAAGCCACATAGGCAGCTGGATCCTAGTTCTCTTTGTGGCCATGTGGAGTGAC
GTGGGCCTCTGCAAGAAGCGACCAAAACCTGGAGGAGGATGGAACACTGGGGGGAGCCGA
TACCCGGGACAGGGAAGTCCTGGAGGCAACCGCTATCCACCTCAGGGAGGGGGTGGCTGG
GGTCAGCCCCATGGAGGTGGCTGGGGCCAACCTCATGGAGGTGGCTGGGGTCAGCCCCAT
GGTGGTGGCTGGGGGCAGCCACATGGTGGTGGAGGCTGGGGTCAAGGTGGTACCCACAGT
CAGTGGAACAAGCCCAGTAAACCAAAAACCAACATGAAGCATGTGGCAGGAGCTGCTGCC
GCTGGAGCAGTGGTAGGGGGCCTTGGTGGCTACATGCTGGGAAGTGCCATGAGCAGACCT
CTTATACATTTTGGCAACGACTATGAGGACCGTTACTATCGTGAAAACATGTACCGTTAC
CCCAACCAAGTGTACTACAGGCCAGTGGATCAGTATAATAACCAGAACACCTTTGTGCAT
GACTGTGTCAACATTACAGTCAAGCAACACACAGTCACCACCACCACCAAGGGGGAGAAC
TTCACCGAAACTGACATTAAGATGATGGAGCGAGTTGTGGAGCAAATGTGCATCACCCAG
TACCAGAGAGAATCCCAGGCTTATTACCAAAGAGGGGCAAGTGTGATCCTCTTCTCCTCC
CCTCCTGTGATCCTCCTCATCTCTTTCCTCATTTTTCTCATAGTAGG
>Jo_Daviess_CWD_free area_2020_ID35
ATGGTGAAAAGCCACATAGGCAGCTGGATCCTAGTTCTCTTTGTGGCCATGTGGAGTGAC
GTGGGCCTCTGCAAGAAGCGACCAAAACCTGGAGGAGGATGGAACACTGGGGGGAGCCGA
TACCCGGGACAGGGAAGTCCTGGAGGCAACCGCTATCCACCTCAGGGAGGGGGTGGCTGG
GGTCAGCCCCATGGAGGTGGCTGGGGCCAACCTCATGGAGGTGGCTGGGGTCAGCCCCAT
GGTGGTGGCTGGGGGCAGCCACATGGTGGTGGAGGCTGGGGTCAAAGTGGTACCCACAGT
CAGTGGAACAAGCCCAGTAAACCAAAAACCAACATGAAGCATGTGGCAGGAGCTGCTGCC
GCTGGAGCAGTGGTAGGGGGCCTTGGTGGCTACATGCTGGGAAGTGCCATGAGCAGACCT
CTTATACATTTTGGCAACGACTATGAGGACCGTTACTATCGTGAAAACATGTACCGTTAC
CCCAACCAAGTGTACTACAGGCCAGTGGATCAGTATAATAACCAGAACACCTTTGTGCAT
GACTGTGTCAACATTACAGTCAAGCAACACACAGTCACCACCACCACCAAGGGGGAGAAC
TTCACCGAAACTGACATTAAGATGATGGAGCGAGTTGTGGAGCAAATGTGCATCACCCAG
TACCAGAGAGAATCCCAGGCTTATTACCAAAGAGGGGCAAGTGTGATCCTCTTCTCCTCC
CCTCCTGTGATCCTCCTCATCTCTTTCCTCATTTTTCTCATAGTAGG
>Jo_Daviess_CWD_free area_2020_ID36
ATGGTGAAAAGCCACATAGGCAGCTGGATCCTAGTTCTCTTTGTGGCCATGTGGAGTGAC
GTGGGCCTCTGCAAGAAGCGACCAAAACCTGGAGGAGGATGGAACACTGGGGGGAGCCGA
TACCCGGGACAGGGAAGTCCTGGAGGCAACCGCTATCCACCTCAGGGAGGGGGTGGCTGG
GGTCAGCCCCATGGAGGTGGCTGGGGCCAACCTCATGGAGGTGGCTGGGGTCAGCCCCAT
GGTGGTGGCTGGGGGCAGCCACATGGTGGTGGAGGCTGGGGTCAAGGTGGTACCCACAGT
CAGTGGAACAAGCCCAGTAAACCAAAAACCAACATGAAGCATGTGGCAGGAGCTGCTGCC
GCTGGAGCAGTGGTAGGGGGCCTTGGTGGCTACATGCTGGGAAGTGCCATGAGCAGACCT
CTTATACATTTTGGCAACGACTATGAGGACCGTTACTATCGTGAAAACATGTACCGTTAC
CCCAACCAAGTGTACTACAGGCCAGTGGATCAGTATAATAACCAGAACACCTTTGTGCAT
GACTGTGTCAACATCACAGTCAAGCAACACACAGTCACCACCACCACCAAGGGGGAGAAC
TTCACCGAAACTGACATTAAGATGATGGAGCGAGTTGTGGAGCAAATGTGCATCACCCAG
TACCAGAGAGAATCCCAGGCTTATTACCAAAGAGGGGCAAGTGTGATCCTCTTCTCCTCC
CCTCCTGTGATCCTCCTCATCTCTTTCCTCATTTTTCTCATAGTAGG
>Jo_Daviess_CWD_free area_2020_ID37
ATGGTGAAAAGCCACATAGGCAGCTGGATCCTAGTTCTCTTTGTGGCCATGTGGAGTGAC
GTGGGCCTCTGCAAGAAGCGACCAAAACCTGGAGGAGGATGGAACACTGGGGGGAGCCGA
TACCCGGGACAGGGAAGTCCTGGAGGCAACCGCTATCCACCTCAGGGAGGGGGTGGCTGG
GGTCAGCCCCATGGAGGTGGCTGGGGCCAACCTCATGGAGGTGGCTGGGGTCAGCCCCAT
GGTGGTGGCTGGGGGCAGCCACATGGTGGTGGAGGCTGGGGTCAAGGTGGTACCCACAGT
CAGTGGAACAAGCCCAGTAAACCAAAAACCAACATGAAGCATGTGGCAGGAGCTGCTGCC
GCTGGAGCAGTGGTAGGGGGCCTTGGTGGCTACATGCTGGGAAGTGCCATGAGCAGACCT
CTTATACATTTTGGCAACGACTATGAGGACCGTTACTATCGTGAAAACATGTACCGTTAC
CCCAACCAAGTGTACTACAGGCCAGTGGATCAGTATAATAACCAGAACACCTTTGTGCAT
GACTGTGTCAACATYACAGTCAAGCAACACACAGTCACCACCACCACCAAGGGGGAGAAC
TTCACCGAAACTGACATTAAGATGATGGAGCGAGTTGTGGAGCAAATGTGCATCACCCAG
TACCAGAGAGAATCCCAGGCTTATTACCAAAGAGGGGCAAGTGTGATCCTCTTCTCCTCC
CCTCCTGTGATCCTCCTCATCTCTTTCCTCATTTTTCTCATAGTAGG
>Jo_Daviess_CWD_free area_2020_ID38
ATGGTGAAAAGCCACATAGGCAGCTGGATCCTAGTTCTCTTTGTGGCCATGTGGAGTGAC
GTGGGCCTCTGCAAGAAGCGACCAAAACCTGGAGGAGGATGGAACACTGGGGGGAGCCGA
TACCCGGGACAGGGAAGTCCTGGAGGCAACCGCTATCCACCTCAGGGAGGGGGTGGCTGG
GGTCAGCCCCATGGAGGTGGCTGGGGCCAACCTCATGGAGGTGGCTGGGGTCAGCCCCAT
GGTGGTGGCTGGGGGCAGCCACATGGTGGTGGAGGCTGGGGTCAAGGTGGTACCCACAGT
CAGTGGAACAAGCCCAGTAAACCAAAAACCAACATGAAGCATGTGGCAGGAGCTGCTGCC
GCTGGAGCAGTGGTAGGGGGCCTTGGTGGCTACATGCTGGGAAGTGCCATGAGCAGACCT
CTTATACATTTTGGCAACGACTATGAGGACCGTTACTATCGTGAAAACATGTACCGTTAC
CCCAACCAAGTGTACTACAGGCCAGTGGATCAGTATAATAACCAGAACACCTTTGTGCAT
GACTGTGTCAACATYACAGTCAAGCAACACACAGTCACCACCACCACCAAGGGGGAGAAC
TTCACCGAAACTGACATTAAGATGATGGAGCGAGTTGTGGAGCAAATGTGCATCACCCAG
TACCAGAGAGAATCCCAGGCTTATTACCAAAGAGGGGCAAGTGTGATCCTCTTCTCCTCC
CCTCCTGTGATCCTCCTCATCTCTTTCCTCATTTTTCTCATAGTAGG
>Jo_Daviess_CWD_free area_2020_ID39
ATGGTGAAAAGCCACATAGGCAGCTGGATCCTAGTTCTCTTTGTGGCCATGTGGAGTGAC
GTGGGCCTCTGCAAGAAGCGACCAAAACCTGGAGGAGGATGGAACACTGGGGGGAGCCGA
TACCCGGGACAGGGAAGTCCTGGAGGCAACCGCTATCCACCTCAGGGAGGGGGTGGCTGG
GGTCAGCCCCATGGAGGTGGCTGGGGCCAACCTCATGGAGGTGGCTGGGGTCAGCCCCAT
GGTGGTGGCTGGGGGCAGCCACATGGTGGTGGAGGCTGGGGTCAARGTGGTACCCACAGT
CAGTGGAACAAGCCCAGTAAACCAAAAACCAACATGAAGCATGTGGCAGGAGCTGCTGCC
GCTGGAGCAGTGGTAGGGGGCCTTGGTGGCTACATGCTGGGAAGTGCCATGAGCAGACCT
CTTATACATTTTGGCAACGACTATGAGGACCGTTACTATCGTGAAAACATGTACCGTTAC
CCCAACCAAGTGTACTACAGGCCAGTGGATCAGTATAATAACCAGAACACCTTTGTGCAT
GACTGTGTCAACATTACAGTCAAGCAACACACAGTCACCACCACCACCAAGGGGGAGAAC
TTCACCGAAACTGACATTAAGATGATGGAGCGAGTTGTGGAGCAAATGTGCATCACCCAG
TACCAGAGAGAATCCCAGGCTTATTACCAAAGAGGGGCAAGTGTGATCCTCTTCTCCTCC
CCTCCTGTGATCCTCCTCATCTCTTTCCTCATTTTTCTCATAGTAGG
>Jo_Daviess_CWD_free area_2020_ID40
ATGGTGAAAAGCCACATAGGCAGCTGGATCCTAGTTCTCTTTGTGGCCATGTGGAGTGAC
GTGGGCCTCTGCAAGAAGCGACCAAAACCTGGAGGAGGATGGAACACTGGGGGGAGCCGA
TACCCGGGACAGGGAAGTCCTGGAGGCAACCGYTATCCACCTCAGGGAGGGGGTGGCTGG
GGTCAGCCCCATGGAGGTGGCTGGGGCCAACCTCATGGAGGTGGCTGGGGTCAGCCCCAT
GGTGGTGGCTGGGGGCAGCCACATGGTGGTGGAGGCTGGGGTCAAGGTGGTACCCACAGT
CAGTGGAACAAGCCCAGTAAACCAAAAACCAACATGAAGCATGTGGCAGGAGCTGCTGCC
GCTGGAGCAGTGGTAGGGGGCCTTGGTGGCTACATGCTGGGAAGTGCCATGAGCAGACCT
CTTATACATTTTGGCAACGACTATGAGGACCGTTACTATCGTGAAAACATGTACCGTTAC
CCCAACCAAGTGTACTACAGGCCAGTGGATCAGTATAATAACCAGAACACCTTTGTGCAT
GACTGTGTCAACATCACAGTCAAGCAACACACAGTCACCACCACCACCAAGGGGGAGAAC
TTCACCGAAACTGACATTAAGATGATGGAGCGAGTTGTGGAGCAAATGTGCATCACCCAG
TACCAGAGAGAATCCCAGGCTTATTACCAAAGAGGGGCAAGTGTGATCCTCTTCTCCTCC
CCTCCTGTGATCCTCCTCATCTCTTTCCTCATTTTTCTCATAGTAGG
>Jo_Daviess_CWD_free area_2020_ID41
ATGGTGAAAAGCCACATAGGCAGCTGGATCCTAGTTCTCTTTGTGGCCATGTGGAGTGAC
GTGGGCCTCTGCAAGAAGCGACCAAAACCTGGAGGAGGATGGAACACTGGGGGGAGCCGA
TACCCGGGACAGGGAAGTCCTGGAGGCAACCGCTATCCACCTCAGGGAGGGGGTGGCTGG
GGTCAGCCCCATGGAGGTGGCTGGGGCCAACCTCATGGAGGTGGCTGGGGTCAGCCCCAT
GGTGGTGGCTGGGGGCAGCCACATGGTGGTGGAGGCTGGGGTCAAGGTGGTACCCACAGT
CAGTGGAACAAGCCCAGTAAACCAAAAACCAACATGAAGCATGTGGCAGGAGCTGCTGCC
GCTGGAGCAGTGGTAGGGGGCCTTGGTGGCTACATGCTGGGAAGTGCCATGAGCAGACCT
CTTATACATTTTGGCAACGACTATGAGGACCGTTACTATCGTGAAAACATGTACCGTTAC
CCCAACCAAGTGTACTACAGGCCAGTGGATCAGTATAATAACCAGAACACCTTTGTGCAT
GACTGTGTCAACATTACAGTCAAGCAACACACAGTCACCACCACCACCAAGGGGGAGAAC
TTCACCGAAACTGACATTAAGATGATGGAGCGAGTTGTGGAGCAAATGTGCATCACCCAG
TACCAGAGAGAATCCCAGGCTTATTACCAAAGAGGGGCAAGTGTGATCCTCTTCTCCTCC
CCTCCTGTGATCCTCCTCATCTCTTTCCTCATTTTTCTCATAGTAGG
>Jo_Daviess_CWD_free area_2020_ID42
ATGGTGAAAAGCCACATAGGCAGCTGGATCCTAGTTCTCTTTGTGGCCATGTGGAGTGAY
GTGGGCCTCTGCAAGAAGCGACCAAAACCTGGAGGAGGATGGAACACTGGGGGGAGCCGA
TACCCGGGACAGGGAAGTCCTGGAGGCAACCGCTATCCACCTCAGGGAGGGGGTGGCTGG
GGTCAGCCCCATGGAGGTGGCTGGGGCCAACCTCATGGAGGTGGCTGGGGTCAGCCCCAT
GGTGGTGGCTGGGGGCAGCCACATGGTGGTGGAGGCTGGGGTCAMGGTGGTACCCACAGT
CAGTGGAACAAGCCCAGTAAACCAAAAACCAACATGAAGCATGTGGCAGGAGCTGCTGCC
GCTGGAGCAGTGGTAGGGGGCCTTGGTGGCTACATGCTGGGAAGTGCCATGAGCAGACCT
CTTATACATTTTGGCAACGACTATGAGGACCGTTACTATCGTGAAAACATGTACCGTTAC
CCCAACCAAGTGTACTACAGGCCAGTGGATCAGTATAATAACCAGAACACCTTTGTGCAT
GACTGTGTCAACATYACAGTCAAGCAACACACAGTCACCACCACCACCAAGGGGGAGAAC
TTCACCGAAACTGACATTAAGATGATGGAGCGAGTTGTGGAGCAAATGTGCATCACCCAG
TACCAGAGAGAATCCCAGGCTTATTACCAAAGAGGGGCAAGTGTGATCCTCTTCTCCTCC
CCTCCTGTGATCCTCCTCATCTCTTTCCTCATTTTTCTCATAGTAGG
>Jo_Daviess_CWD_free area_2020_ID43
ATGGTGAAAAGCCACATAGGCAGCTGGATCCTAGTTCTCTTTGTGGCCATGTGGAGTGAC
GTGGGCCTCTGCAAGAAGCGACCAAAACCTGGAGGAGGATGGAACACTGGGGGGAGCCGA
TACCCGGGACAGGGAAGTCCTGGAGGCAACCGCTATCCACCTCAGGGAGGGGGTGGCTGG
GGTCAGCCCCATGGAGGTGGCTGGGGCCAACCTCATGGAGGTGGCTGGGGTCAGCCCCAT
GGTGGTGGCTGGGGGCAGCCACATGGTGGTGGAGGCTGGGGTCAAGGTGGTACCCACAGT
CAGTGGAACAAGCCCAGTAAACCAAAAACCAACATGAAGCATGTGGCAGGAGCTGCTGCC
GCTGGAGCAGTGGTAGGGGGCCTTGGTGGCTACATGCTGGGAAGTGCCATGAGCAGACCT
CTTATACATTTTGGCAAYGACTATGAGGACCGTTACTATCGTGAAAACATGTACCGTTAC
CCCAACCAAGTGTACTACAGGCCAGTGGATCAGTATAATAACCAGAACACCTTTGTGCAT
GACTGTGTCAACATCACAGTCAAGCAACACACAGTCACCACCACCACCAAGGGGGAGAAC
TTCACCGAAACTGACATTAAGATGATGGAGCGAGTTGTGGAGCAAATGTGCATCACCCAG
TACCAGAGAGAATCCCAGGCTTATTACCAAAGAGGGGCAAGTGTGATCCTCTTCTCCTCC
CCTCCTGTGATCCTCCTCATCTCTTTCCTCATTTTTCTCATAGTAGG
>Jo_Daviess_CWD_free area_2020_ID44
ATGGTGAAAAGCCACATAGGCAGCTGGATCCTAGTTCTCTTTGTGGCCATGTGGAGTGAC
GTGGGCCTCTGCAAGAAGCGACCAAAACCTGGAGGAGGATGGAACACTGGGGGGAGCCGA
TACCCGGGACAGGGAAGTCCTGGAGGCAACCGCTATCCACCTCAGGGAGGGGGTGGCTGG
GGTCAGCCCCATGGAGGTGGCTGGGGCCAACCTCATGGAGGTGGCTGGGGTCAGCCCCAT
GGTGGTGGCTGGGGGCAGCCACATGGTGGTGGAGGCTGGGGTCAAGGTGGTACCCACAGT
CAGTGGAACAAGCCCAGTAAACCAAAAACCAACATGAAGCATGTGGCAGGAGCTGCTGCC
GCTGGAGCAGTGGTAGGGGGCCTTGGTGGCTACATGCTGGGAAGTGCCATGAGCAGACCT
CTTATACATTTTGGCAACGACTATGAGGACCGTTACTATCGTGAAAACATGTACCGTTAC
CCCAACCAAGTGTACTACAGGCCAGTGGATCAGTATAATAACCAGAACACCTTTGTGCAT
GACTGTGTCAACATTACAGTCAAGCAACACACAGTCACCACCACCACCAAGGGGGAGAAC
TTCACCGAAACTGACATTAAGATGATGGAGCGAGTTGTGGAGCAAATGTGCATCACCCAG
TACCAGAGAGAATCCCAGGCTTATTACCAAAGAGGGGCAAGTGTGATCCTCTTCTCCTCC
CCTCCTGTGATCCTCCTCATCTCTTTCCTCATTTTTCTCATAGTAGG
>Jo_Daviess_CWD_free area_2020_ID45
ATGGTGAAAAGCCACATAGGCAGCTGGATCCTAGTTCTCTTTGTGGCCATGTGGAGTGAY
GTGGGCCTCTGCAAGAAGCGACCAAAACCTGGAGGAGGATGGAACACTGGGGGGAGCCGA
TACCCGGGACAGGGAAGTCCTGGAGGCAACCGCTATCCACCTCAGGGAGGGGGTGGCTGG
GGTCAGCCCCATGGAGGTGGCTGGGGCCAACCTCATGGAGGTGGCTGGGGTCAGCCCCAT
GGTGGTGGCTGGGGGCAGCCACATGGTGGTGGAGGCTGGGGTCAMGGTGGTACCCACAGT
CAGTGGAACAAGCCCAGTAAACCAAAAACCAACATGAAGCATGTGGCAGGAGCTGCTGCC
GCTGGAGCAGTGGTAGGGGGCCTTGGTGGCTACATGCTGGGAAGTGCCATGAGCAGACCT
CTTATACATTTTGGCAACGACTATGAGGACCGTTACTATCGTGAAAACATGTACCGTTAC
CCCAACCAAGTGTACTACAGGCCAGTGGATCAGTATAATAACCAGAACACCTTTGTGCAT
GACTGTGTCAACATYACAGTCAAGCAACACACAGTCACCACCACCACCAAGGGGGAGAAC
TTCACCGAAACTGACATTAAGATGATGGAGCGAGTTGTGGAGCAAATGTGCATCACCCAG
TACCAGAGAGAATCCCAGGCTTATTACCAAAGAGGGGCAAGTGTGATCCTCTTCTCCTCC
CCTCCTGTGATCCTCCTCATCTCTTTCCTCATTTTTCTCATAGTAGG
>Jo_Daviess_CWD_free area_2020_ID46
ATGGTGAAAAGCCACATAGGCAGCTGGATCCTAGTTCTCTTTGTGGCCATGTGGAGTGAC
GTGGGCCTCTGCAAGAAGCGACCAAAACCTGGAGGAGGATGGAACACTGGGGGGAGCCGA
TACCCGGGACAGGGAAGTCCTGGAGGCAACCGCTATCCACCTCAGGGAGGGGGTGGCTGG
GGTCAGCCCCATGGAGGTGGCTGGGGCCAACCTCATGGAGGTGGCTGGGGTCAGCCCCAT
GGTGGTGGCTGGGGGCAGCCACATGGTGGTGGAGGCTGGGGTCAAGGTGGTACCCACAGT
CAGTGGAACAAGCCCAGTAAACCAAAAACCAACATGAAGCATGTGGCAGGAGCTGCTGCC
GCTGGAGCAGTGGTAGGGGGCCTTGGTGGCTACATGCTGGGAAGTGCCATGAGCAGACCT
CTTATACATTTTGGCAAYGACTATGAGGACCGTTACTATCGTGAAAACATGTACCGTTAC
CCCAACCAAGTGTACTACAGGCCAGTGGATCAGTATAATAACCAGAACACCTTTGTGCAT
GACTGTGTCAACATCACAGTCAAGCAACACACAGTCACCACCACCACCAAGGGGGAGAAC
TTCACCGAAACTGACATTAAGATGATGGAGCGAGTTGTGGAGCAAATGTGCATCACCCAG
TACCAGAGAGAATCCCAGGCTTATTACCAAAGAGGGGCAAGTGTGATCCTCTTCTCCTCC
CCTCCTGTGATCCTCCTCATCTCTTTCCTCATTTTTCTCATAGTAGG
>Jo_Daviess_CWD_free area_2020_ID47
ATGGTGAAAAGCCACATAGGCAGCTGGATCCTAGTTCTCTTTGTGGCCATGTGGAGTGAC
GTGGGCCTCTGCAAGAAGCGACCAAAACCTGGAGGAGGATGGAACACTGGGGGGAGCCGA
TACCCGGGACAGGGAAGTCCTGGAGGCAACCGCTATCCACCTCAGGGAGGGGGTGGCTGG
GGTCAGCCCCATGGAGGTGGCTGGGGCCAACCTCATGGAGGTGGCTGGGGTCAGCCCCAT
GGTGGTGGCTGGGGGCAGCCACATGGTGGTGGAGGCTGGGGTCAAGGTGGTACCCACAGT
CAGTGGAACAAGCCCAGTAAACCAAAAACCAACATGAAGCATGTGGCAGGAGCTGCTGCC
GCTGGAGCAGTGGTAGGGGGCCTTGGTGGCTACATGCTGGGAAGTGCCATGAGCAGACCT
CTTATACATTTTGGCAACGACTATGAGGACCGTTACTATCGTGAAAACATGTACCGTTAC
CCCAACCAAGTGTACTACAGGCCAGTGGATCAGTATAATAACCAGAACACCTTTGTGCAT
GACTGTGTCAACATTACAGTCAAGCAACACACAGTCACCACCACCACCAAGGGGGAGAAC
TTCACCGAAACTGACATTAAGATGATGGAGCGAGTTGTGGAGCAAATGTGCATCACCCAG
TACCAGAGAGAATCCCAGGCTTATTACCAAAGAGGGGCAAGTGTGATCCTCTTCTCCTCC
CCTCCTGTGATCCTCCTCATCTCTTTCCTCATTTTTCTCATAGTAGG
>Jo_Daviess_CWD_free area_2020_ID48
ATGGTGAAAAGCCACATAGGCAGCTGGATCCTAGTTCTCTTTGTGGCCATGTGGAGTGAY
GTGGGCCTCTGCAAGAAGCGACCAAAACCTGGAGGAGGATGGAACACTGGGGGGAGCCGA
TACCCGGGACAGGGAAGTCCTGGAGGCAACCGCTATCCACCTCAGGGAGGGGGTGGCTGG
GGTCAGCCCCATGGAGGTGGCTGGGGCCAACCTCATGGAGGTGGCTGGGGTCAGCCCCAT
GGTGGTGGCTGGGGGCAGCCACATGGTGGTGGAGGCTGGGGTCAAGGTGGTACCCACAGT
CAGTGGAACAAGCCCAGTAAACCAAAAACCAACATGAAGCATGTGGCAGGAGCTGCTGCC
GCTGGAGCAGTGGTAGGGGGCCTTGGTGGCTACATGCTGGGAAGTGCCATGAGCAGACCT
CTTATACATTTTGGCAAYGACTATGAGGACCGTTACTATCGTGAAAACATGTACCGTTAC
CCCAACCAAGTGTACTACAGGCCAGTGGATCAGTATAATAACCAGAACACCTTTGTGCAT
GACTGTGTCAACATCACAGTCAAGCAACACACAGTCACCACCACCACCAAGGGGGAGAAC
TTCACCGAAACTGACATTAAGATGATGGAGCGAGTTGTGGAGCAAATGTGCATCACCCAG
TACCAGAGAGAATCCCAGGCTTATTACCAAAGAGGGGCAAGTGTGATCCTCTTCTCCTCC
CCTCCTGTGATCCTCCTCATCTCTTTCCTCATTTTTCTCATAGTAGG
>Winnebago_2010_ID1
ATGGTGAAAAGCCACATAGGCAGCTGGATCCTAGTTCTCTTTGTGGCCATGTGGAGTGAC
GTGGGCCTCTGCAAGAAGCGACCAAAACCTGGAGGAGGATGGAACACTGGGGGGAGCCGA
TACCCGGGACAGGGAAGTCCTGGAGGCAACCGCTATCCACCTCAGGGAGGGGGTGGCTGG
GGTCAGCCCCATGGAGGTGGCTGGGGCCAACCTCATGGAGGTGGCTGGGGTCAGCCCCAT
GGTGGTGGCTGGGGGCAGCCACATGGTGGTGGAGGCTGGGGTCAAGGTGGTACCCACAGT
CAGTGGAACAAGCCCAGTAAACCAAAAACCAACATGAAGCATGTGGCAGGAGCTGCTGCC
GCTGGAGCAGTGGTAGGGGGCCTTGGTGGCTACATGCTGGGAAGTGCCATGAGCAGACCT
CTTATACATTTTGGCAACGACTATGAGGACCGTTACTATCGTGAAAACATGTACCGTTAC
CCCAACCAAGTGTACTACAGGCCAGTGGATCAGTATAATAACCAGAACACCTTTGTGCAT
GACTGTGTCAACATYACAGTCAAGCAACACACAGTCACCACCACCACCAAGGGGGAGAAC
TTCACCGAAACTGACATTAAGATGATGGAGCGAGTTGTGGAGCAAATGTGCATCACCCAG
TACCAGAGAGAATCCCAGGCTTATTACCAAAGAGGGGCAAGTGTGATCCTCTTCTCCTCC
CCTCCTGTGATCCTCCTCATCTCTTTCCTCATTTTTCTCATAGTAGGATAG
>Winnebago_2010_ID2
ATGGTGAAAAGCCACATAGGCAGCTGGATCCTAGTTCTCTTTGTGGCCATGTGGAGTGAC
GTGGGCCTCTGCAAGAAGCGACCAAAACCTGGAGGAGGATGGAACACTGGGGGGAGCCGA
TACCCGGGACAGGGAAGTCCTGGAGGCAACCGYTATCCACCTCAGGGAGGGGGTGGCTGG
GGTCAGCCCCATGGAGGTGGCTGGGGCCAACCTCATGGAGGTGGCTGGGGTCAGCCCCAT
GGTGGTGGCTGGGGGCAGCCACATGGTGGTGGAGGCTGGGGTCAARGTGGTACCCACAGT
CAGTGGAACAAGCCCAGTAAACCAAAAACCAACATGAAGCATGTGGCAGGAGCTGCTGCC
GCTGGAGCAGTGGTAGGGGGCCTTGGTGGCTACATGCTGGGAAGTGCCATGAGCAGACCT
CTTATACATTTTGGCAACGACTATGAGGACCGTTACTATCGTGAAAACATGTACCGTTAC
CCCAACCAAGTGTACTACAGGCCAGTGGATCAGTATAATAACCAGAACACCTTTGTGCAT
GACTGTGTCAACATYACAGTCAAGCAACACACAGTCACCACCACCACCAAGGGGGAGAAC
TTCACCGAAACTGACATTAAGATGATGGAGCGAGTTGTGGAGCAAATGTGCATCACCCAG
TACCAGAGAGAATCCCAGGCTTATTACCAAAGAGGGGCAAGTGTGATCCTCTTCTCCTCC
CCTCCTGTGATCCTCCTCATCTCTTTCCTCATTTTTCTCATAGTAGGATAG
>Winnebago_2010_ID3
ATGGTGAAAAGCCACATAGGCAGCTGGATCCTAGTTCTCTTTGTGGCCATGTGGAGTGAC
GTGGGCCTCTGCAAGAAGCGACCAAAACCTGGAGGAGGATGGAACACTGGGGGGAGCCGA
TACCCGGGACAGGGAAGTCCTGGAGGCAACCGYTATCCACCTCAGGGAGGGGGTGGCTGG
GGTCAGCCCCATGGAGGTGGCTGGGGCCAACCTCATGGAGGTGGCTGGGGTCAGCCCCAT
GGTGGTGGCTGGGGGCAGCCACATGGTGGTGGAGGCTGGGGTCAAGGTGGTACCCACAGT
CAGTGGAACAAGCCCAGTAAACCAAAAACCAACATGAAGCATGTGGCAGGAGCTGCTGCC
GCTGGAGCAGTGGTAGGGGGCCTTGGTGGCTACATGCTGGGAAGTGCCATGAGCAGACCT
CTTATACATTTTGGCAACGACTATGAGGACCGTTACTATCGTGAAAACATGTACCGTTAC
CCCAACCAAGTGTACTACAGGCCAGTGGATCAGTATAATAACCAGAACACCTTTGTGCAT
GACTGTGTCAACATCACAGTCAAGCAACACACAGTCACCACCACCACCAAGGGGGAGAAC
TTCACCGAAACTGACATTAAGATGATGGAGCGAGTTGTGGAGCAAATGTGCATCACCCAG
TACCAGAGAGAATCCCAGGCTTATTACCAAAGAGGGGCAAGTGTGATCCTCTTCTCCTCC
CCTCCTGTGATCCTCCTCATCTCTTTCCTCATTTTTCTCATAGTAGGATAG
>Winnebago_2010_ID4
ATGGTGAAAAGCCACATAGGCAGCTGGATCCTAGTTCTCTTTGTGGCCATGTGGAGTGAC
GTGGGCCTCTGCAAGAAGCGACCAAAACCTGGAGGAGGATGGAACACTGGGGGGAGCCGA
TACCCGGGACAGGGAAGTCCTGGAGGCAACCGCTATCCACCTCAGGGAGGGGGTGGCTGG
GGTCAGCCCCATGGAGGTGGCTGGGGCCAACCTCATGGAGGTGGCTGGGGTCAGCCCCAT
GGTGGTGGCTGGGGGCAGCCACATGGTGGTGGAGGCTGGGGTCAAGGTGGTACCCACAGT
CAGTGGAACAAGCCCAGTAAACCAAAAACCAACATGAAGCATGTGGCAGGAGCTGCTGCC
GCTGGAGCAGTGGTAGGGGGCCTTGGTGGCTACATGCTGGGAAGTGCCATGAGCAGACCT
CTTATACATTTTGGCAATGACTATGAGGACCGTTACTATCGTGAAAACATGTACCGTTAC
CCCAACCAAGTGTACTACAGGCCAGTGGATCAGTATAATAACCAGAACACCTTTGTGCAT
GACTGTGTCAACATCACAGTCAAGCAACACACAGTCACCACCACCACCAAGGGGGAGAAC
TTCACCGAAACTGACATTAAGATGATGGAGCGAGTTGTGGAGCAAATGTGCATCACCCAG
TACCAGAGAGAATCCCAGGCTTATTACCAAAGAGGGGCAAGTGTGATCCTCTTCTCCTCC
CCTCCTGTGATCCTCCTCATCTCTTTCCTCATTTTTCTCATAGTAGGATAG
>Winnebago_2010_ID5
ATGGTGAAAAGCCACATAGGCAGCTGGATCCTAGTTCTCTTTGTGGCCATGTGGAGTGAC
GTGGGCCTCTGCAAGAAGCGACCAAAACCTGGAGGAGGATGGAACACTGGGGGGAGCCGA
TACCCGGGACAGGGAAGTCCTGGAGGCAACCGCTATCCACCTCAGGGAGGGGGTGGCTGG
GGTCAGCCCCATGGAGGTGGCTGGGGCCAACCTCATGGAGGTGGCTGGGGTCAGCCCCAT
GGTGGTGGCTGGGGGCAGCCACATGGTGGTGGAGGCTGGGGTCAARGTGGTACCCACAGT
CAGTGGAACAAGCCCAGTAAACCAAAAACCAACATGAAGCATGTGGCAGGAGCTGCTGCC
GCTGGAGCAGTGGTAGGGGGCCTTGGTGGCTACATGCTGGGAAGTGCCATGAGCAGACCT
CTTATACATTTTGGCAACGACTATGAGGACCGTTACTATCGTGAAAACATGTACCGTTAC
CCCAACCAAGTGTACTACAGGCCAGTGGATCAGTATAATAACCAGAACACCTTTGTGCAT
GACTGTGTCAACATYACAGTCAAGCAACACACAGTCACCACCACCACCAAGGGGGAGAAC
TTCACCGAAACTGACATTAAGATGATGGAGCGAGTTGTGGAGCAAATGTGCATCACCCAG
TACCAGAGAGAATCCCAGGCTTATTACCAAAGAGGGGCAAGTGTGATCCTCTTCTCCTCC
CCTCCTGTGATCCTCCTCATCTCTTTCCTCATTTTTCTCATAGTAGGATAG
>Winnebago_2010_ID6
ATGGTGAAAAGCCACATAGGCAGCTGGATCCTAGTTCTCTTTGTGGCCATGTGGAGTGAC
GTGGGCCTCTGCAAGAAGCGACCAAAACCTGGAGGAGGATGGAACACTGGGGGGAGCCGA
TACCCGGGACAGGGAAGTCCTGGAGGCAACCGYTATCCACCTCAGGGAGGGGGTGGCTGG
GGTCAGCCCCATGGAGGTGGCTGGGGCCAACCTCATGGAGGTGGCTGGGGTCAGCCCCAT
GGTGGTGGCTGGGGGCAGCCACATGGTGGTGGAGGCTGGGGTCAAGGTGGTACCCACAGT
CAGTGGAACAAGCCCAGTAAACCAAAAACCAACATGAAGCATGTGGCAGGAGCTGCTGCC
GCTGGAGCAGTGGTAGGGGGCCTTGGTGGCTACATGCTGGGAAGTGCCATGAGCAGACCT
CTTATACATTTTGGCAACGACTATGAGGACCGTTACTATCGTGAAAACATGTACCGTTAC
CCCAACCAAGTGTACTACAGGCCAGTGGATCAGTATAATAACCAGAACACCTTTGTGCAT
GACTGTGTCAACATCACAGTCAAGCAACACACAGTCACCACCACCACCAAGGGGGAGAAC
TTCACCGAAACTGACATTAAGATGATGGAGCGAGTTGTGGAGCAAATGTGCATCACCCAG
TACCAGAGAGAATCCCAGGCTTATTACCAAAGAGGGGCAAGTGTGATCCTCTTCTCCTCC
CCTCCTGTGATCCTCCTCATCTCTTTCCTCATTTTTCTCATAGTAGGATAG
>Winnebago_2010_ID7
ATGGTGAAAAGCCACATAGGCAGCTGGATCCTAGTTCTCTTTGTGGCCATGTGGAGTGAC
GTGGGCCTCTGCAAGAAGCGACCAAAACCTGGAGGAGGATGGAACACTGGGGGGAGCCGA
TACCCGGGACAGGGAAGTCCTGGAGGCAACCGCTATCCACCTCAGGGAGGGGGTGGCTGG
GGTCAGCCCCATGGAGGTGGCTGGGGCCAACCTCATGGAGGTGGCTGGGGTCAGCCCCAT
GGTGGTGGCTGGGGGCAGCCACATGGTGGTGGAGGCTGGGGTCAAGGTGGTACCCACAGT
CAGTGGAACAAGCCCAGTAAACCAAAAACCAACATGAAGCATGTGGCAGGAGCTGCTGCC
GCTGGAGCAGTGGTAGGGGGCCTTGGTGGCTACATGCTGGGAAGTGCCATGAGCAGACCT
CTTATACATTTTGGCAACGACTATGAGGACCGTTACTATCGTGAAAACATGTACCGTTAC
CCCAACCAAGTGTACTACAGGCCAGTGGATCAGTATAATAACCAGAACACCTTTGTGCAT
GACTGTGTCAACATCACAGTCAAGCAACACACAGTCACCACCACCACCAAGGGGGAGAAC
TTCACCGAAACTGACATTAAGATGATGGAGCGAGTTGTGGAGCAAATGTGCATCACCCAG
TACCAGAGAGAATCCCAGGCTTATTACCAAAGAGGGGCAAGTGTGATCCTCTTCTCCTCC
CCTCCTGTGATCCTCCTCATCTCTTTCCTCATTTTTCTCATAGTAGGATAG
>Winnebago_2010_ID8
ATGGTGAAAAGCCACATAGGCAGCTGGATCCTAGTTCTCTTTGTGGCCATGTGGAGTGAC
GTGGGCCTCTGCAAGAAGCGACCAAAACCTGGAGGAGGATGGAACACTGGGGGGAGCCGA
TACCCGGGACAGGGAAGTCCTGGAGGCAACCGCTATCCACCTCAGGGAGGGGGTGGCTGG
GGTCAGCCCCATGGAGGTGGCTGGGGCCAACCTCATGGAGGTGGCTGGGGTCAGCCCCAT
GGTGGTGGCTGGGGGCAGCCACATGGTGGTGGAGGCTGGGGTCAARGTGGTACCCACAGT
CAGTGGAACAAGCCCAGTAAACCAAAAACCAACATGAAGCATGTGGCAGGAGCTGCTGCC
GCTGGAGCAGTGGTAGGGGGCCTTGGTGGCTACATGCTGGGAAGTGCCATGAGCAGACCT
CTTATACATTTTGGCAAYGACTATGAGGACCGTTACTATCGTGAAAACATGTACCGTTAC
CCCAACCAAGTGTACTACAGGCCAGTGGATCAGTATAATAACCAGAACACCTTTGTGCAT
GACTGTGTCAACATYACAGTCAAGCAACACACAGTCACCACCACCACCAAGGGGGAGAAC
TTCACCGAAACTGACATTAAGATGATGGAGCGAGTTGTGGAGCAAATGTGCATCACCCAG
TACCAGAGAGAATCCCAGGCTTATTACCAAAGAGGGGCAAGTGTGATCCTCTTCTCCTCC
CCTCCTGTGATCCTCCTCATCTCTTTCCTCATTTTTCTCATAGTAGGATAG
>Winnebago_2010_ID9
ATGGTGAAAAGCCACATAGGCAGCTGGATCCTAGTTCTCTTTGTGGCCATGTGGAGTGAY
GTGGGCCTCTGCAAGAAGCGACCAAAACCTGGAGGAGGATGGAACACTGGGGGGAGCCGA
TACCCGGGACAGGGAAGTCCTGGAGGCAACCGCTATCCACCTCAGGGAGGGGGTGGCTGG
GGTCAGCCCCATGGAGGTGGCTGGGGCCAACCTCATGGAGGTGGCTGGGGTCAGCCCCAT
GGTGGTGGCTGGGGGCAGCCACATGGTGGTGGAGGCTGGGGTCAMGGTGGTACCCACAGT
CAGTGGAACAAGCCCAGTAAACCAAAAACCAACATGAAGCATGTGGCAGGAGCTGCTGCC
GCTGGAGCAGTGGTAGGGGGCCTTGGTGGCTACATGCTGGGAAGTGCCATGAGCAGACCT
CTTATACATTTTGGCAACGACTATGAGGACCGTTACTATCGTGAAAACATGTACCGTTAC
CCCAACCAAGTGTACTACAGGCCAGTGGATCAGTATAATAACCAGAACACCTTTGTGCAT
GACTGTGTCAACATYACAGTCAAGCAACACACAGTCACCACCACCACCAAGGGGGAGAAC
TTCACCGAAACTGACATTAAGATGATGGAGCGAGTTGTGGAGCAAATGTGCATCACCCAG
TACCAGAGAGAATCCCAGGCTTATTACCAAAGAGGGGCAAGTGTGATCCTCTTCTCCTCC
CCTCCTGTGATCCTCCTCATCTCTTTCCTCATTTTTCTCATAGTAGGATAG
>Winnebago_2010_ID10
ATGGTGAAAAGCCACATAGGCAGCTGGATCCTAGTTCTCTTTGTGGCCATGTGGAGTGAC
GTGGGCCTCTGCAAGAAGCGACCAAAACCTGGAGGAGGATGGAACACTGGGGGGAGCCGA
TACCCGGGACAGGGAAGTCCTGGAGGCAACCGYTATCCACCTCAGGGAGGGGGTGGCTGG
GGTCAGCCCCATGGAGGTGGCTGGGGCCAACCTCATGGAGGTGGCTGGGGTCAGCCCCAT
GGTGGTGGCTGGGGGCAGCCACATGGTGGTGGAGGCTGGGGTCAAGGTGGTACCCACAGT
CAGTGGAACAAGCCCAGTAAACCAAAAACCAACATGAAGCATGTGGCAGGAGCTGCTGCC
GCTGGAGCAGTGGTAGGGGGCCTTGGTGGCTACATGCTGGGAAGTGCCATGAGCAGACCT
CTTATACATTTTGGCAACGACTATGAGGACCGTTACTATCGTGAAAACATGTACCGTTAC
CCCAACCAAGTGTACTACAGGCCAGTGGATCAGTATAATAACCAGAACACCTTTGTGCAT
GACTGTGTCAACATYACAGTCAAGCAACACACAGTCACCACCACCACCAAGGGGGAGAAC
TTCACCGAAACTGACATTAAGATGATGGAGCGAGTTGTGGAGCAAATGTGCATCACCCAG
TACCAGAGAGAATCCCAGGCTTATTACCAAAGAGGGGCAAGTGTGATCCTCTTCTCCTCC
CCTCCTGTGATCCTCCTCATCTCTTTCCTCATTTTTCTCATAGTAGGATAG
>Winnebago_2010_ID11
ATGGTGAAAAGCCACATAGGCAGCTGGATCCTAGTTCTCTTTGTGGCCATGTGGAGTGAC
GTGGGCCTCTGCAAGAAGCGACCAAAACCTGGAGGAGGATGGAACACTGGGGGGAGCCGA
TACCCGGGACAGGGAAGTCCTGGAGGCAACCGCTATCCACCTCAGGGAGGGGGTGGCTGG
GGTCAGCCCCATGGAGGTGGCTGGGGCCAACCTCATGGAGGTGGCTGGGGTCAGCCCCAT
GGTGGTGGCTGGGGGCAGCCACATGGTGGTGGAGGCTGGGGTCAAGGTGGTACCCACAGT
CAGTGGAACAAGCCCAGTAAACCAAAAACCAACATGAAGCATGTGGCAGGAGCTGCTGCC
GCTGGAGCAGTGGTAGGGGGCCTTGGTGGCTACATGCTGGGAAGTGCCATGAGCAGACCT
CTTATACATTTTGGCAACGACTATGAGGACCGTTACTATCGTGAAAACATGTACCGTTAC
CCCAACCAAGTGTACTACAGGCCAGTGGATCAGTATAATAACCAGAACACCTTTGTGCAT
GACTGTGTCAACATTACAGTCAAGCAACACACAGTCACCACCACCACCAAGGGGGAGAAC
TTCACCGAAACTGACATTAAGATGATGGAGCGAGTTGTGGAGCAAATGTGCATCACCCAG
TACCAGAGAGAATCCCAGGCTTATTACCAAAGAGGGGCAAGTGTGATCCTCTTCTCCTCC
CCTCCTGTGATCCTCCTCATCTCTTTCCTCATTTTTCTCATAGTAGGATAG
>Winnebago_2010_ID12
ATGGTGAAAAGCCACATAGGCAGCTGGATCCTAGTTCTCTTTGTGGCCATGTGGAGTGAC
GTGGGCCTCTGCAAGAAGCGACCAAAACCTGGAGGAGGATGGAACACTGGGGGGAGCCGA
TACCCGGGACAGGGAAGTCCTGGAGGCAACCGCTATCCACCTCAGGGAGGGGGTGGCTGG
GGTCAGCCCCATGGAGGTGGCTGGGGCCAACCTCATGGAGGTGGCTGGGGTCAGCCCCAT
GGTGGTGGCTGGGGGCAGCCACATGGTGGTGGAGGCTGGGGTCAARGTGGTACCCACAGT
CAGTGGAACAAGCCCAGTAAACCAAAAACCAACATGAAGCATGTGGCAGGAGCTGCTGCC
GCTGGAGCAGTGGTAGGGGGCCTTGGTGGCTACATGCTGGGAAGTGCCATGAGCAGACCT
CTTATACATTTTGGCAACGACTATGAGGACCGTTACTATCGTGAAAACATGTACCGTTAC
CCCAACCAAGTGTACTACAGGCCAGTGGATCAGTATAATAACCAGAACACCTTTGTGCAT
GACTGTGTCAACATYACAGTCAAGCAACACACAGTCACCACCACCACCAAGGGGGAGAAC
TTCACCGAAACTGACATTAAGATGATGGAGCGAGTTGTGGAGCAAATGTGCATCACCCAG
TACCAGAGAGAATCCCAGGCTTATTACCAAAGAGGGGCAAGTGTGATCCTCTTCTCCTCC
CCTCCTGTGATCCTCCTCATCTCTTTCCTCATTTTTCTCATAGTAGGATAG
>Winnebago_2010_ID13
ATGGTGAAAAGCCACATAGGCAGCTGGATCCTAGTTCTCTTTGTGGCCATGTGGAGTGAC
GTGGGCCTCTGCAAGAAGCGACCAAAACCTGGAGGAGGATGGAACACTGGGGGGAGCCGA
TACCCGGGACAGGGAAGTCCTGGAGGCAACCGCTATCCACCTCAGGGAGGGGGTGGCTGG
GGTCAGCCCCATGGAGGTGGCTGGGGCCAACCTCATGGAGGTGGCTGGGGTCAGCCCCAT
GGTGGTGGCTGGGGGCAGCCACATGGTGGTGGAGGCTGGGGTCAAGGTGGTACCCACAGT
CAGTGGAACAAGCCCAGTAAACCAAAAACCAACATGAAGCATGTGGCAGGAGCTGCTGCC
GCTGGAGCAGTGGTAGGGGGCCTTGGTGGCTACATGCTGGGAAGTGCCATGAGCAGACCT
CTTATACATTTTGGCAACGACTATGAGGACCGTTACTATCGTGAAAACATGTACCGTTAC
CCCAACCAAGTGTACTACAGGCCAGTGGATCAGTATAATAACCAGAACACCTTTGTGCAT
GACTGTGTCAACATTACAGTCAAGCAACACACAGTCACCACCACCACCAAGGGGGAGAAC
TTCACCGAAACTGACATTAAGATGATGGAGCGAGTTGTGGAGCAAATGTGCATCACCCAG
TACCAGAGAGAATCCCAGGCTTATTACCAAAGAGGGGCAAGTGTGATCCTCTTCTCCTCC
CCTCCTGTGATCCTCCTCATCTCTTTCCTCATTTTTCTCATAGTAGGATAG
>Winnebago_2010_ID14
ATGGTGAAAAGCCACATAGGCAGCTGGATCCTAGTTCTCTTTGTGGCCATGTGGAGTGAC
GTGGGCCTCTGCAAGAAGCGACCAAAACCTGGAGGAGGATGGAACACTGGGGGGAGCCGA
TACCCGGGACAGGGAAGTCCTGGAGGCAACCGYTATCCACCTCAGGGAGGGGGTGGCTGG
GGTCAGCCCCATGGAGGTGGCTGGGGCCAACCTCATGGAGGTGGCTGGGGTCAGCCCCAT
GGTGGTGGCTGGGGGCAGCCACATGGTGGTGGAGGCTGGGGTCAAGGTGGTACCCACAGT
CAGTGGAACAAGCCCAGTAAACCAAAAACCAACATGAAGCATGTGGCAGGAGCTGCTGCC
GCTGGAGCAGTGGTAGGGGGCCTTGGTGGCTACATGCTGGGAAGTGCCATGAGCAGACCT
CTTATACATTTTGGCAACGACTATGAGGACCGTTACTATCGTGAAAACATGTACCGTTAC
CCCAACCAAGTGTACTACAGGCCAGTGGATCAGTATAATAACCAGAACACCTTTGTGCAT
GACTGTGTCAACATCACAGTCAAGCAACACACAGTCACCACCACCACCAAGGGGGAGAAC
TTCACCGAAACTGACATTAAGATGATGGAGCGAGTTGTGGAGCAAATGTGCATCACCCAG
TACCAGAGAGAATCCCAGGCTTATTACCAAAGAGGGGCAAGTGTGATCCTCTTCTCCTCC
CCTCCTGTGATCCTCCTCATCTCTTTCCTCATTTTTCTCATAGTAGGATAG
>Winnebago_2010_ID15
ATGGTGAAAAGCCACATAGGCAGCTGGATCCTAGTTCTCTTTGTGGCCATGTGGAGTGAC
GTGGGCCTCTGCAAGAAGCGACCAAAACCTGGAGGAGGATGGAACACTGGGGGGAGCCGA
TACCCGGGACAGGGAAGTCCTGGAGGCAACCGCTATCCACCTCAGGGAGGGGGTGGCTGG
GGTCAGCCCCATGGAGGTGGCTGGGGCCAACCTCATGGAGGTGGCTGGGGTCAGCCCCAT
GGTGGTGGCTGGGGGCAGCCACATGGTGGTGGAGGCTGGGGTCAAGGTGGTACCCACAGT
CAGTGGAACAAGCCCAGTAAACCAAAAACCAACATGAAGCATGTGGCAGGAGCTGCTGCC
GCTGGAGCAGTGGTAGGGGGCCTTGGTGGCTACATGCTGGGAAGTGCCATGAGCAGACCT
CTTATACATTTTGGCAACGACTATGAGGACCGTTACTATCGTGAAAACATGTACCGTTAC
CCCAACCAAGTGTACTACAGGCCAGTGGATCAGTATAATAACCAGAACACCTTTGTGCAT
GACTGTGTCAACATYACAGTCAAGCAACACACAGTCACCACCACCACCAAGGGGGAGAAC
TTCACCGAAACTGACATTAAGATGATGGAGCGAGTTGTGGAGCAAATGTGCATCACCCAG
TACCAGAGAGAATCCCAGGCTTATTACCAAAGAGGGGCAAGTGTGATCCTCTTCTCCTCC
CCTCCTGTGATCCTCCTCATCTCTTTCCTCATTTTTCTCATAGTAGGATAG
>Winnebago_2010_ID16
ATGGTGAAAAGCCACATAGGCAGCTGGATCCTAGTTCTCTTTGTGGCCATGTGGAGTGAY
GTGGGCCTCTGCAAGAAGCGACCAAAACCTGGAGGAGGATGGAACACTGGGGGGAGCCGA
TACCCGGGACAGGGAAGTCCTGGAGGCAACCGCTATCCACCTCAGGGAGGGGGTGGCTGG
GGTCAGCCCCATGGAGGTGGCTGGGGCCAACCTCATGGAGGTGGCTGGGGTCAGCCCCAT
GGTGGTGGCTGGGGGCAGCCACATGGTGGTGGAGGCTGGGGTCAAGGTGGTACCCACAGT
CAGTGGAACAAGCCCAGTAAACCAAAAACCAACATGAAGCATGTGGCAGGAGCTGCTGCC
GCTGGAGCAGTGGTAGGGGGCCTTGGTGGCTACATGCTGGGAAGTGCCATGAGCAGACCT
CTTATACATTTTGGCAACGACTATGAGGACCGTTACTATCGTGAAAACATGTACCGTTAC
CCCAACCAAGTGTACTACAGGCCAGTGGATCAGTATAATAACCAGAACACCTTTGTGCAT
GACTGTGTCAACATYACAGTCAAGCAACACACAGTCACCACCACCACCAAGGGGGAGAAC
TTCACCGAAACTGACATTAAGATGATGGAGCGAGTTGTGGAGCAAATGTGCATCACCCAG
TACCAGAGAGAATCCCAGGCTTATTACCAAAGAGGGGCAAGTGTGATCCTCTTCTCCTCC
CCTCCTGTGATCCTCCTCATCTCTTTCCTCATTTTTCTCATAGTAGGATAG
>Winnebago_2010_ID17
ATGGTGAAAAGCCACATAGGCAGCTGGATCCTAGTTCTCTTTGTGGCCATGTGGAGTGAC
GTGGGCCTCTGCAAGAAGCGACCAAAACCTGGAGGAGGATGGAACACTGGGGGGAGCCGA
TACCCGGGACAGGGAAGTCCTGGAGGCAACCGCTATCCACCTCAGGGAGGGGGTGGCTGG
GGTCAGCCCCATGGAGGTGGCTGGGGCCAACCTCATGGAGGTGGCTGGGGTCAGCCCCAT
GGTGGTGGCTGGGGGCAGCCACATGGTGGTGGAGGCTGGGGTCAARGTGGTACCCACAGT
CAGTGGAACAAGCCCAGTAAACCAAAAACCAACATGAAGCATGTGGCAGGAGCTGCTGCC
GCTGGAGCAGTGGTAGGGGGCCTTGGTGGCTACATGCTGGGAAGTGCCATGAGCAGACCT
CTTATACATTTTGGCAAYGACTATGAGGACCGTTACTATCGTGAAAACATGTACCGTTAC
CCCAACCAAGTGTACTACAGGCCAGTGGATCAGTATAATAACCAGAACACCTTTGTGCAT
GACTGTGTCAACATYACAGTCAAGCAACACACAGTCACCACCACCACCAAGGGGGAGAAC
TTCACCGAAACTGACATTAAGATGATGGAGCGAGTTGTGGAGCAAATGTGCATCACCCAG
TACCAGAGAGAATCCCAGGCTTATTACCAAAGAGGGGCAAGTGTGATCCTCTTCTCCTCC
CCTCCTGTGATCCTCCTCATCTCTTTCCTCATTTTTCTCATAGTAGGATAG
>Winnebago_2010_ID18
ATGGTGAAAAGCCACATAGGCAGCTGGATCCTAGTTCTCTTTGTGGCCATGTGGAGTGAC
GTGGGCCTCTGCAAGAAGCGACCAAAACCTGGAGGAGGATGGAACACTGGGGGGAGCCGA
TACCCGGGACAGGGAAGTCCTGGAGGCAACCGCTATCCACCTCAGGGAGGGGGTGGCTGG
GGTCAGCCCCATGGAGGTGGCTGGGGCCAACCTCATGGAGGTGGCTGGGGTCAGCCCCAT
GGTGGTGGCTGGGGGCAGCCACATGGTGGTGGAGGCTGGGGTCAAGGTGGTACCCACAGT
CAGTGGAACAAGCCCAGTAAACCAAAAACCAACATGAAGCATGTGGCAGGAGCTGCTGCC
GCTGGAGCAGTGGTAGGGGGCCTTGGTGGCTACATGCTGGGAAGTGCCATGAGCAGACCT
CTTATACATTTTGGCAACGACTATGAGGACCGTTACTATCGTGAAAACATGTACCGTTAC
CCCAACCAAGTGTACTACAGGCCAGTGGATCAGTATAATAACCAGAACACCTTTGTGCAT
GACTGTGTCAACATYACAGTCAAGCAACACACAGTCACCACCACCACCAAGGGGGAGAAC
TTCACCGAAACTGACATTAAGATGATGGAGCGAGTTGTGGAGCAAATGTGCATCACCCAG
TACCAGAGAGAATCCCAGGCTTATTACCAAAGAGGGGCAAGTGTGATCCTCTTCTCCTCC
CCTCCTGTGATCCTCCTCATCTCTTTCCTCATTTTTCTCATAGTAGGATAG
>Winnebago_2010_ID19
ATGGTGAAAAGCCACATAGGCAGCTGGATCCTAGTTCTCTTTGTGGCCATGTGGAGTGAC
GTGGGCCTCTGCAAGAAGCGACCAAAACCTGGAGGAGGATGGAACACTGGGGGGAGCCGA
TACCCGGGACAGGGAAGTCCTGGAGGCAACCGCTATCCACCTCAGGGAGGGGGTGGCTGG
GGTCAGCCCCATGGAGGTGGCTGGGGCCAACCTCATGGAGGTGGCTGGGGTCAGCCCCAT
GGTGGTGGCTGGGGGCAGCCACATGGTGGTGGAGGCTGGGGTCAARGTGGTACCCACAGT
CAGTGGAACAAGCCCAGTAAACCRAAAACCAACATGAAGCATGTGGCAGGAGCTGCTGCC
GCTGGAGCAGTGGTAGGGGGCCTTGGTGGCTACATGCTGGGAAGTGCCATGAGCAGACCT
CTTATACATTTTGGCAACGACTATGAGGACCGTTACTATCGTGAAAACATGTACCGTTAC
CCCAACCAAGTGTACTACAGGCCAGTGGATCAGTATAATAACCAGAACACCTTTGTGCAT
GACTGTGTCAACATYACAGTCAAGCAACACACAGTCACCACCACCACCAAGGGGGAGAAC
TTCACCGAAACTGACATTAAGATGATGGAGCGAGTTGTGGAGCAAATGTGCATCACCCAG
TACCAGAGAGAATCCCAGGCTTATTACCAAAGAGGGGCAAGTGTGATCCTCTTCTCCTCC
CCTCCTGTGATCCTCCTCATCTCTTTCCTCATTTTTCTCATAGTAGGATAG
>Winnebago_2010_ID20
ATGGTGAAAAGCCACATAGGCAGCTGGATCCTAGTTCTCTTTGTGGCCATGTGGAGTGAC
GTGGGCCTCTGCAAGAAGCGACCAAAACCTGGAGGAGGATGGAACACTGGGGGGAGCCGA
TACCCGGGACAGGGAAGTCCTGGAGGCAACCGCTATCCACCTCAGGGAGGGGGTGGCTGG
GGTCAGCCCCATGGAGGTGGCTGGGGCCAACCTCATGGAGGTGGCTGGGGTCAGCCCCAT
GGTGGTGGCTGGGGGCAGCCACATGGTGGTGGAGGCTGGGGTCAAGGTGGTACCCACAGT
CAGTGGAACAAGCCCAGTAAACCAAAAACCAACATGAAGCATGTGGCAGGAGCTGCTGCC
GCTGGAGCAGTGGTAGGGGGCCTTGGTGGCTACATGCTGGGAAGTGCCATGAGCAGACCT
CTTATACATTTTGGCAACGACTATGAGGACCGTTACTATCGTGAAAACATGTACCGTTAC
CCCAACCAAGTGTACTACAGGCCAGTGGATCAGTATAATAACCAGAACACCTTTGTGCAT
GACTGTGTCAACATCACAGTCAAGCAACACACAGTCACCACCACCACCAAGGGGGAGAAC
TTCACCGAAACTGACATTAAGATGATGGAGCGAGTTGTGGAGCAAATGTGCATCACCCAG
TACCAGAGAGAATCCCAGGCTTATTACCAAAGAGGGGCAAGTGTGATCCTCTTCTCCTCC
CCTCCTGTGATCCTCCTCATCTCTTTCCTCATTTTTCTCATAGTAGGATAG
>Winnebago_2010_ID21
ATGGTGAAAAGCCACATAGGCAGCTGGATCCTAGTTCTCTTTGTGGCCATGTGGAGTGAC
GTGGGCCTCTGCAAGAAGCGACCAAAACCTGGAGGAGGATGGAACACTGGGGGGAGCCGA
TACCCGGGACAGGGAAGTCCTGGAGGCAACCGCTATCCACCTCAGGGAGGGGGTGGCTGG
GGTCAGCCCCATGGAGGTGGCTGGGGCCAACCTCATGGAGGTGGCTGGGGTCAGCCCCAT
GGTGGTGGCTGGGGGCAGCCACATGGTGGTGGAGGCTGGGGTCAAAGTGGTACCCACAGT
CAGTGGAACAAGCCCAGTAAACCAAAAACCAACATGAAGCATGTGGCAGGAGCTGCTGCC
GCTGGAGCAGTGGTAGGGGGCCTTGGTGGCTACATGCTGGGAAGTGCCATGAGCAGACCT
CTTATACATTTTGGCAACGACTATGAGGACCGTTACTATCGTGAAAACATGTACCGTTAC
CCCAACCAAGTGTACTACAGGCCAGTGGATCAGTATAATAACCAGAACACCTTTGTGCAT
GACTGTGTCAACATTACAGTCAAGCAACACACAGTCACCACCACCACCAAGGGGGAGAAC
TTCACCGAAACTGACATTAAGATGATGGAGCGAGTTGTGGAGCAAATGTGCATCACCCAG
TACCAGAGAGAATCCCAGGCTTATTACCAAAGAGGGGCAAGTGTGATCCTCTTCTCCTCC
CCTCCTGTGATCCTCCTCATCTCTTTCCTCATTTTTCTCATAGTAGGATAG
>Winnebago_2010_ID22
ATGGTGAAAAGCCACATAGGCAGCTGGATCCTAGTTCTCTTTGTGGCCATGTGGAGTGAC
GTGGGCCTCTGCAAGAAGCGACCAAAACCTGGAGGAGGATGGAACACTGGGGGGAGCCGA
TACCCGGGACAGGGAAGTCCTGGAGGCAACCGCTATCCACCTCAGGGAGGGGGTGGCTGG
GGTCAGCCCCATGGAGGTGGCTGGGGCCAACCTCATGGAGGTGGCTGGGGTCAGCCCCAT
GGTGGTGGCTGGGGGCAGCCACATGGTGGTGGAGGCTGGGGTCAAGGTGGTACCCACAGT
CAGTGGAACAAGCCCAGTAAACCAAAAACCAACATGAAGCATGTGGCAGGAGCTGCTGCC
GCTGGAGCAGTGGTAGGGGGCCTTGGTGGCTACATGCTGGGAAGTGCCATGAGCAGACCT
CTTATACATTTTGGCAACGACTATGAGGACCGTTACTATCGTGAAAACATGTACCGTTAC
CCCAACCAAGTGTACTACAGGCCAGTGGATCAGTATAATAACCAGAACACCTTTGTGCAT
GACTGTGTCAACATYACAGTCAAGCAACACACAGTCACCACCACCACCAAGGGGGAGAAC
TTCACCGAAACTGACATTAAGATGATGGAGCGAGTTGTGGAGCAAATGTGCATCACCCAG
TACCAGAGAGAATCCCAGGCTTATTACCAAAGAGGGGCAAGTGTGATCCTCTTCTCCTCC
CCTCCTGTGATCCTCCTCATCTCTTTCCTCATTTTTCTCATAGTAGGATAG
>Winnebago_2010_ID23
ATGGTGAAAAGCCACATAGGCAGCTGGATCCTAGTTCTCTTTGTGGCCATGTGGAGTGAY
GTGGGCCTCTGCAAGAAGCGACCAAAACCTGGAGGAGGATGGAACACTGGGGGGAGCCGA
TACCCGGGACAGGGAAGTCCTGGAGGCAACCGCTATCCACCTCAGGGAGGGGGTGGCTGG
GGTCAGCCCCATGGAGGTGGCTGGGGCCAACCTCATGGAGGTGGCTGGGGTCAGCCCCAT
GGTGGTGGCTGGGGGCAGCCACATGGTGGTGGAGGCTGGGGTCAARGTGGTACCCACAGT
CAGTGGAACAAGCCCAGTAAACCAAAAACCAACATGAAGCATGTGGCAGGAGCTGCTGCC
GCTGGAGCAGTGGTAGGGGGCCTTGGTGGCTACATGCTGGGAAGTGCCATGAGCAGACCT
CTTATACATTTTGGCAACGACTATGAGGACCGTTACTATCGTGAAAACATGTACCGTTAC
CCCAACCAAGTGTACTACAGGCCAGTGGATCAGTATAATAACCAGAACACCTTTGTGCAT
GACTGTGTCAACATYACAGTCAAGCAACACACAGTCACCACCACCACCAAGGGGGAGAAC
TTCACCGAAACTGACATTAAGATGATGGAGCGAGTTGTGGAGCAAATGTGCATCACCCAG
TACCAGAGAGAATCCCAGGCTTATTACCAAAGAGGGGCAAGTGTGATCCTCTTCTCCTCC
CCTCCTGTGATCCTCCTCATCTCTTTCCTCATTTTTCTCATAGTAGGATAG
>Winnebago_2010_ID24
ATGGTGAAAAGCCACATAGGCAGCTGGATCCTAGTTCTCTTTGTGGCCATGTGGAGTGAC
GTGGGCCTCTGCAAGAAGCGACCAAAACCTGGAGGAGGATGGAACACTGGGGGGAGCCGA
TACCCGGGACAGGGAAGTCCTGGAGGCAACCGCTATCCACCTCAGGGAGGGGGTGGCTGG
GGTCAGCCCCATGGAGGTGGCTGGGGCCAACCTCATGGAGGTGGCTGGGGTCAGCCCCAT
GGTGGTGGCTGGGGGCAGCCACATGGTGGTGGAGGCTGGGGTCAAGGTGGTACCCACAGT
CAGTGGAACAAGCCCAGTAAACCAAAAACCAACATGAAGCATGTGGCAGGAGCTGCTGCC
GCTGGAGCAGTGGTAGGGGGCCTTGGTGGCTACATGCTGGGAAGTGCCATGAGCAGACCT
CTTATACATTTTGGCAACGACTATGAGGACCGTTACTATCGTGAAAACATGTACCGTTAC
CCCAACCAAGTGTACTACAGGCCAGTGGATCAGTATAATAACCAGAACACCTTTGTGCAT
GACTGTGTCAACATCACAGTCAAGCAACACACAGTCACCACCACCACCAAGGGGGAGAAC
TTCACCGAAACTGACATTAAGATGATGGAGCGAGTTGTGGAGCAAATGTGCATCACCCAG
TACCAGAGAGAATCCCAGGCTTATTACCAAAGAGGGGCAAGTGTGATCCTCTTCTCCTCC
CCTCCTGTGATCCTCCTCATCTCTTTCCTCATTTTTCTCATAGTAGGATAG
>Winnebago_2010_ID25
ATGGTGAAAAGCCACATAGGCAGCTGGATCCTAGTTCTCTTTGTGGCCATGTGGAGTGAC
GTGGGCCTCTGCAAGAAGCGACCAAAACCTGGAGGAGGATGGAACACTGGGGGGAGCCGA
TACCCGGGACAGGGAAGTCCTGGAGGCAACCGCTATCCACCTCAGGGAGGGGGTGGCTGG
GGTCAGCCCCATGGAGGTGGCTGGGGCCAACCTCATGGAGGTGGCTGGGGTCAGCCCCAT
GGTGGTGGCTGGGGGCAGCCACATGGTGGTGGAGGCTGGGGTCAAAGTGGTACCCACAGT
CAGTGGAACAAGCCCAGTAAACCAAAAACCAACATGAAGCATGTGGCAGGAGCTGCTGCC
GCTGGAGCAGTGGTAGGGGGCCTTGGTGGCTACATGCTGGGAAGTGCCATGAGCAGACCT
CTTATACATTTTGGCAACGACTATGAGGACCGTTACTATCGTGAAAACATGTACCGTTAC
CCCAACCAAGTGTACTACAGGCCAGTGGATCAGTATAATAACCAGAACACCTTTGTGCAT
GACTGTGTCAACATTACAGTCAAGCAACACACAGTCACCACCACCACCAAGGGGGAGAAC
TTCACCGAAACTGACATTAAGATGATGGAGCGAGTTGTGGAGCAAATGTGCATCACCCAG
TACCAGAGAGAATCCCAGGCTTATTACCAAAGAGGGGCAAGTGTGATCCTCTTCTCCTCC
CCTCCTGTGATCCTCCTCATCTCTTTCCTCATTTTTCTCATAGTAGGATAG
>Winnebago_2010_ID26
ATGGTGAAAAGCCACATAGGCAGCTGGATCCTAGTTCTCTTTGTGGCCATGTGGAGTGAC
GTGGGCCTCTGCAAGAAGCGACCAAAACCTGGAGGAGGATGGAACACTGGGGGGAGCCGA
TACCCGGGACAGGGAAGTCCTGGAGGCAACCGCTATCCACCTCAGGGAGGGGGTGGCTGG
GGTCAGCCCCATGGAGGTGGCTGGGGCCAACCTCATGGAGGTGGCTGGGGTCAGCCCCAT
GGTGGTGGCTGGGGGCAGCCACATGGTGGTGGAGGCTGGGGTCAARGTGGTACCCACAGT
CAGTGGAACAAGCCCAGTAAACCAAAAACCAACATGAAGCATGTGGCAGGAGCTGCTGCC
GCTGGAGCAGTGGTAGGGGGCCTTGGTGGCTACATGCTGGGAAGTGCCATGAGCAGACCT
CTTATACATTTTGGCAACGACTATGAGGACCGTTACTATCGTGAAAACATGTACCGTTAC
CCCAACCAAGTGTACTACAGGCCAGTGGATCAGTATAATAACCAGAACACCTTTGTGCAT
GACTGTGTCAACATYACAGTCAAGCAACACACAGTCACCACCACCACCAAGGGGGAGAAC
TTCACCGAAACTGACATTAAGATGATGGAGCGAGTTGTGGAGCAAATGTGCATCACCCAG
TACCAGAGAGAATCCCAGGCTTATTACCAAAGAGGGGCAAGTGTGATCCTCTTCTCCTCC
CCTCCTGTGATCCTCCTCATCTCTTTCCTCATTTTTCTCATAGTAGGATAG
>Winnebago_2010_ID27
ATGGTGAAAAGCCACATAGGCAGCTGGATCCTAGTTCTCTTTGTGGCCATGTGGAGTGAC
GTGGGCCTCTGCAAGAAGCGACCAAAACCTGGAGGAGGATGGAACACTGGGGGGAGCCGA
TACCCGGGACAGGGAAGTCCTGGAGGCAACCGYTATCCACCTCAGGGAGGGGGTGGCTGG
GGTCAGCCCCATGGAGGTGGCTGGGGCCAACCTCATGGAGGTGGCTGGGGTCAGCCCCAT
GGTGGTGGCTGGGGGCAGCCACATGGTGGTGGAGGCTGGGGTCAAGGTGGTACCCACAGT
CAGTGGAACAAGCCCAGTAAACCAAAAACCAACATGAAGCATGTGGCAGGAGCTGCTGCC
GCTGGAGCAGTGGTAGGGGGCCTTGGTGGCTACATGCTGGGAAGTGCCATGAGCAGACCT
CTTATACATTTTGGCAACGACTATGAGGACCGTTACTATCGTGAAAACATGTACCGTTAC
CCCAACCAAGTGTACTACAGGCCAGTGGATCAGTATAATAACCAGAACACCTTTGTGCAT
GACTGTGTCAACATYACAGTCAAGCAACACACAGTCACCACCACCACCAAGGGGGAGAAC
TTCACCGAAACTGACATTAAGATGATGGAGCGAGTTGTGGAGCAAATGTGCATCACCCAG
TACCAGAGAGAATCCCAGGCTTATTACCAAAGAGGGGCAAGTGTGATCCTCTTCTCCTCC
CCTCCTGTGATCCTCCTCATCTCTTTCCTCATTTTTCTCATAGTAGGATAG
>Winnebago_2010_ID28
ATGGTGAAAAGCCACATAGGCAGCTGGATCCTAGTTCTCTTTGTGGCCATGTGGAGTGAC
GTGGGCCTCTGCAAGAAGCGACCAAAACCTGGAGGAGGATGGAACACTGGGGGGAGCCGA
TACCCGGGACAGGGAAGTCCTGGAGGCAACCGCTATCCACCTCAGGGAGGGGGTGGCTGG
GGTCAGCCCCATGGAGGTGGCTGGGGCCAACCTCATGGAGGTGGCTGGGGTCAGCCCCAT
GGTGGTGGCTGGGGGCAGCCACATGGTGGTGGAGGCTGGGGTCAAGGTGGTACCCACAGT
CAGTGGAACAAGCCCAGTAAACCAAAAACCAACATGAAGCATGTGGCAGGAGCTGCTGCC
GCTGGAGCAGTGGTAGGGGGCCTTGGTGGCTACATGCTGGGAAGTGCCATGAGCAGACCT
CTTATACATTTTGGCAACGACTATGAGGACCGTTACTATCGTGAAAACATGTACCGTTAC
CCCAACCAAGTGTACTACAGGCCAGTGGATCAGTATAATAACCAGAACACCTTTGTGCAT
GACTGTGTCAACATTACAGTCAAGCAACACACAGTCACCACCACCACCAAGGGGGAGAAC
TTCACCGAAACTGACATTAAGATGATGGAGCGAGTTGTGGAGCAAATGTGCATCACCCAG
TACCAGAGAGAATCCCAGGCTTATTACCAAAGAGGGGCAAGTGTGATCCTCTTCTCCTCC
CCTCCTGTGATCCTCCTCATCTCTTTCCTCATTTTTCTCATAGTAGGATAG
>Winnebago_2010_ID29
ATGGTGAAAAGCCACATAGGCAGCTGGATCCTAGTTCTCTTTGTGGCCATGTGGAGTGAY
GTGGGCCTCTGCAAGAAGCGACCAAAACCTGGAGGAGGATGGAACACTGGGGGGAGCCGA
TACCCGGGACAGGGAAGTCCTGGAGGCAACCGCTATCCACCTCAGGGAGGGGGTGGCTGG
GGTCAGCCCCATGGAGGTGGCTGGGGCCAACCTCATGGAGGTGGCTGGGGTCAGCCCCAT
GGTGGTGGCTGGGGGCAGCCACATGGTGGTGGAGGCTGGGGTCAMGGTGGTACCCACAGT
CAGTGGAACAAGCCCAGTAAACCAAAAACCAACATGAAGCATGTGGCAGGAGCTGCTGCC
GCTGGAGCAGTGGTAGGGGGCCTTGGTGGCTACATGCTGGGAAGTGCCATGAGCAGACCT
CTTATACATTTTGGCAACGACTATGAGGACCGTTACTATCGTGAAAACATGTACCGTTAC
CCCAACCAAGTGTACTACAGGCCAGTGGATCAGTATAATAACCAGAACACCTTTGTGCAT
GACTGTGTCAACATCACAGTCAAGCAACACACAGTCACCACCACCACCAAGGGGGAGAAC
TTCACCGAAACTGACATTAAGATGATGGAGCGAGTTGTGGAGCAAATGTGCATCACCCAG
TACCAGAGAGAATCCCAGGCTTATTACCAAAGAGGGGCAAGTGTGATCCTCTTCTCCTCC
CCTCCTGTGATCCTCCTCATCTCTTTCCTCATTTTTCTCATAGTAGGATAG
>Winnebago_2010_ID30
ATGGTGAAAAGCCACATAGGCAGCTGGATCCTAGTTCTCTTTGTGGCCATGTGGAGTGAC
GTGGGCCTCTGCAAGAAGCGACCAAAACCTGGAGGAGGATGGAACACTGGGGGGAGCCGA
TACCCGGGACAGGGAAGTCCTGGAGGCAACCGCTATCCACCTCAGGGAGGGGGTGGCTGG
GGTCAGCCCCATGGAGGTGGCTGGGGCCAACCTCATGGAGGTGGCTGGGGTCAGCCCCAT
GGTGGTGGCTGGGGGCAGCCACATGGTGGTGGAGGCTGGGGTCAAGGTGGTACCCACAGT
CAGTGGAACAAGCCCAGTAAACCAAAAACCAACATGAAGCATGTGGCAGGAGCTGCTGCC
GCTGGAGCAGTGGTAGGGGGCCTTGGTGGCTACATGCTGGGAAGTGCCATGAGCAGACCT
CTTATACATTTTGGCAAYGACTATGAGGACCGTTACTATCGTGAAAACATGTACCGTTAC
CCCAACCAAGTGTACTACAGGCCAGTGGATCAGTATAATAACCAGAACACCTTTGTGCAT
GACTGTGTCAACATCACAGTCAAGCAACACACAGTCACCACCACCACCAAGGGGGAGAAC
TTCACCGAAACTGACATTAAGATGATGGAGCGAGTTGTGGAGCAAATGTGCATCACCCAG
TACCAGAGAGAATCCCAGGCTTATTACCAAAGAGGGGCAAGTGTGATCCTCTTCTCCTCC
CCTCCTGTGATCCTCCTCATCTCTTTCCTCATTTTTCTCATAGTAGGATAG
>Winnebago_2010_ID31
ATGGTGAAAAGCCACATAGGCAGCTGGATCCTAGTTCTCTTTGTGGCCATGTGGAGTGAC
GTGGGCCTCTGCAAGAAGCGACCAAAACCTGGAGGAGGATGGAACACTGGGGGGAGCCGA
TACCCGGGACAGGGAAGTCCTGGAGGCAACCGCTATCCACCTCAGGGAGGGGGTGGCTGG
GGTCAGCCCCATGGAGGTGGCTGGGGCCAACCTCATGGAGGTGGCTGGGGTCAGCCCCAT
GGTGGTGGCTGGGGGCAGCCACATGGTGGTGGAGGCTGGGGTCAAGGTGGTACCCACAGT
CAGTGGAACAAGCCCAGTAAACCAAAAACCAACATGAAGCATGTGGCAGGAGCTGCTGCC
GCTGGAGCAGTGGTAGGGGGCCTTGGTGGCTACATGCTGGGAAGTGCCATGAGCAGACCT
CTTATACATTTTGGCAACGACTATGAGGACCGTTACTATCGTGAAAACATGTACCGTTAC
CCCAACCAAGTGTACTACAGGCCAGTGGATCAGTATAATAACCAGAACACCTTTGTGCAT
GACTGTGTCAACATYACAGTCAAGCAACACACAGTCACCACCACCACCAAGGGGGAGAAC
TTCACCGAAACTGACATTAAGATGATGGAGCGAGTTGTGGAGCAAATGTGCATCACCCAG
TACCAGAGAGAATCCCAGGCTTATTACCAAAGAGGGGCAAGTGTGATCCTCTTCTCCTCC
CCTCCTGTGATCCTCCTCATCTCTTTCCTCATTTTTCTCATAGTAGGATAG
>Winnebago_2010_ID32
ATGGTGAAAAGCCACATAGGCAGCTGGATCCTAGTTCTCTTTGTGGCCATGTGGAGTGAC
GTGGGCCTCTGCAAGAAGCGACCAAAACCTGGAGGAGGATGGAACACTGGGGGGAGCCGA
TACCCGGGACAGGGAAGTCCTGGAGGCAACCGYTATCCACCTCAGGGAGGGGGTGGCTGG
GGTCAGCCCCATGGAGGTGGCTGGGGCCAACCTCATGGAGGTGGCTGGGGTCAGCCCCAT
GGTGGTGGCTGGGGGCAGCCACATGGTGGTGGAGGCTGGGGTCAAGGTGGTACCCACAGT
CAGTGGAACAAGCCCAGTAAACCAAAAACCAACATGAAGCATGTGGCAGGAGCTGCTGCC
GCTGGAGCAGTGGTAGGGGGCCTTGGTGGCTACATGCTGGGAAGTGCCATGAGCAGACCT
CTTATACATTTTGGCAACGACTATGAGGACCGTTACTATCGTGAAAACATGTACCGTTAC
CCCAACCAAGTGTACTACAGGCCAGTGGATCAGTATAATAACCAGAACACCTTTGTGCAT
GACTGTGTCAACATCACAGTCAAGCAACACACAGTCACCACCACCACCAAGGGGGAGAAC
TTCACCGAAACTGACATTAAGATGATGGAGCGAGTTGTGGAGCAAATGTGCATCACCCAG
TACCAGAGAGAATCCCAGGCTTATTACCAAAGAGGGGCAAGTGTGATCCTCTTCTCCTCC
CCTCCTGTGATCCTCCTCATCTCTTTCCTCATTTTTCTCATAGTAGGATAG
>Winnebago_2010_ID33
ATGGTGAAAAGCCACATAGGCAGCTGGATCCTAGTTCTCTTTGTGGCCATGTGGAGTGAC
GTGGGCCTCTGCAAGAAGCGACCAAAACCTGGAGGAGGATGGAACACTGGGGGGAGCCGA
TACCCGGGACAGGGAAGTCCTGGAGGCAACCGCTATCCACCTCAGGGAGGGGGTGGCTGG
GGTCAGCCCCATGGAGGTGGCTGGGGCCAACCTCATGGAGGTGGCTGGGGTCAGCCCCAT
GGTGGTGGCTGGGGGCAGCCACATGGTGGTGGAGGCTGGGGTCAAAGTGGTACCCACAGT
CAGTGGAACAAGCCCAGTAAACCAAAAACCAACATGAAGCATGTGGCAGGAGCTGCTGCC
GCTGGAGCAGTGGTAGGGGGCCTTGGTGGCTACATGCTGGGAAGTGCCATGAGCAGACCT
CTTATACATTTTGGCAACGACTATGAGGACCGTTACTATCGTGAAAACATGTACCGTTAC
CCCAACCAAGTGTACTACAGGCCAGTGGATCAGTATAATAACCAGAACACCTTTGTGCAT
GACTGTGTCAACATTACAGTCAAGCAACACACAGTCACCACCACCACCAAGGGGGAGAAC
TTCACCGAAACTGACATTAAGATGATGGAGCGAGTTGTGGAGCAAATGTGCATCACCCAG
TACCAGAGAGAATCCCAGGCTTATTACCAAAGAGGGGCAAGTGTGATCCTCTTCTCCTCC
CCTCCTGTGATCCTCCTCATCTCTTTCCTCATTTTTCTCATAGTAGGATAG
>Winnebago_2010_ID34
ATGGTGAAAAGCCACATAGGCAGCTGGATCCTAGTTCTCTTTGTGGCCATGTGGAGTGAC
GTGGGCCTCTGCAAGAAGCGACCAAAACCTGGAGGAGGATGGAACACTGGGGGGAGCCGA
TACCCGGGACAGGGAAGTCCTGGAGGCAACCGCTATCCACCTCAGGGAGGGGGTGGCTGG
GGTCAGCCCCATGGAGGTGGCTGGGGCCAACCTCATGGAGGTGGCTGGGGTCAGCCCCAT
GGTGGTGGCTGGGGGCAGCCACATGGTGGTGGAGGCTGGGGTCAARGTGGTACCCACAGT
CAGTGGAACAAGCCCAGTAAACCAAAAACCAACATGAAGCATGTGGCAGGAGCTGCTGCC
GCTGGAGCAGTGGTAGGGGGCCTTGGTGGCTACATGCTGGGAAGTGCCATGAGCAGACCT
CTTATACATTTTGGCAACGACTATGAGGACCGTTACTATCGTGAAAACATGTACCGTTAC
CCCAACCAAGTGTACTACAGGCCAGTGGATCAGTATAATAACCAGAACACCTTTGTGCAT
GACTGTGTCAACATYACAGTCAAGCAACACACAGTCACCACCACCACCAAGGGGGAGAAC
TTCACCGAAACTGACATTAAGATGATGGAGCGAGTTGTGGAGCAAATGTGCATCACCCAG
TACCAGAGAGAATCCCAGGCTTATTACCAAAGAGGGGCAAGTGTGATCCTCTTCTCCTCC
CCTCCTGTGATCCTCCTCATCTCTTTCCTCATTTTTCTCATAGTAGGATAG
>Winnebago_2010_ID35
ATGGTGAAAAGCCACATAGGCAGCTGGATCCTAGTTCTCTTTGTGGCCATGTGGAGTGAC
GTGGGCCTCTGCAAGAAGCGACCAAAACCTGGAGGAGGATGGAACACTGGGGGGAGCCGA
TACCCGGGACAGGGAAGTCCTGGAGGCAACCGYTATCCACCTCAGGGAGGGGGTGGCTGG
GGTCAGCCCCATGGAGGTGGCTGGGGCCAACCTCATGGAGGTGGCTGGGGTCAGCCCCAT
GGTGGTGGCTGGGGGCAGCCACATGGTGGTGGAGGCTGGGGTCAAGGTGGTACCCACAGT
CAGTGGAACAAGCCCAGTAAACCAAAAACCAACATGAAGCATGTGGCAGGAGCTGCTGCC
GCTGGAGCAGTGGTAGGGGGCCTTGGTGGCTACATGCTGGGAAGTGCCATGAGCAGACCT
CTTATACATTTTGGCAACGACTATGAGGACCGTTACTATCGTGAAAACATGTACCGTTAC
CCCAACCAAGTGTACTACAGGCCAGTGGATCAGTATAATAACCAGAACACCTTTGTGCAT
GACTGTGTCAACATYACAGTCAAGCAACACACAGTCACCACCACCACCAAGGGGGAGAAC
TTCACCGAAACTGACATTAAGATGATGGAGCGAGTTGTGGAGCAAATGTGCATCACCCAG
TACCAGAGAGAATCCCAGGCTTATTACCAAAGAGGGGCAAGTGTGATCCTCTTCTCCTCC
CCTCCTGTGATCCTCCTCATCTCTTTCCTCATTTTTCTCATAGTAGGATAG
>Winnebago_2010_ID36
ATGGTGAAAAGCCACATAGGCAGCTGGATCCTAGTTCTCTTTGTGGCCATGTGGAGTGAC
GTGGGCCTCTGCAAGAAGCGACCAAAACCTGGAGGAGGATGGAACACTGGGGGGAGCCGA
TACCCGGGACAGGGAAGTCCTGGAGGCAACCGCTATCCACCTCAGGGAGGGGGTGGCTGG
GGTCAGCCCCATGGAGGTGGCTGGGGCCAACCTCATGGAGGTGGCTGGGGTCAGCCCCAT
GGTGGTGGCTGGGGGCAGCCACATGGTGGTGGAGGCTGGGGTCAAGGTGGTACCCACAGT
CAGTGGAACAAGCCCAGTAAACCAAAAACCAACATGAAGCATGTGGCAGGAGCTGCTGCC
GCTGGAGCAGTGGTAGGGGGCCTTGGTGGCTACATGCTGGGAAGTGCCATGAGCAGACCT
CTTATACATTTTGGCAAYGACTATGAGGACCGTTACTATCGTGAAAACATGTACCGTTAC
CCCAACCAAGTGTACTACAGGCCAGTGGATCAGTATAATAACCAGAACACCTTTGTGCAT
GACTGTGTCAACATCACAGTCAAGCAACACACAGTCACCACCACCACCAAGGGGGAGAAC
TTCACCGAAACTGACATTAAGATGATGGAGCGAGTTGTGGAGCAAATGTGCATCACCCAG
TACCAGAGAGAATCCCAGGCTTATTACCAAAGAGGGGCAAGTGTGATCCTCTTCTCCTCC
CCTCCTGTGATCCTCCTCATCTCTTTCCTCATTTTTCTCATAGTAGGATAG
>Winnebago_2010_ID37
ATGGTGAAAAGCCACATAGGCAGCTGGATCCTAGTTCTCTTTGTGGCCATGTGGAGTGAC
GTGGGCCTCTGCAAGAAGCGACCAAAACCTGGAGGAGGATGGAACACTGGGGGGAGCCGA
TACCCGGGACAGGGAAGTCCTGGAGGCAACCGCTATCCACCTCAGGGAGGGGGTGGCTGG
GGTCAGCCCCATGGAGGTGGCTGGGGCCAACCTCATGGAGGTGGCTGGGGTCAGCCCCAT
GGTGGTGGCTGGGGGCAGCCACATGGTGGTGGAGGCTGGGGTCAAGGTGGTACCCACAGT
CAGTGGAACAAGCCCAGTAAACCAAAAACCAACATGAAGCATGTGGCAGGAGCTGCTGCC
GCTGGAGCAGTGGTAGGGGGCCTTGGTGGCTACATGCTGGGAAGTGCCATGAGCAGACCT
CTTATACATTTTGGCAAYGACTATGAGGACCGTTACTATCGTGAAAACATGTACCGTTAC
CCCAACCAAGTGTACTACAGGCCAGTGGATCAGTATAATAACCAGAACACCTTTGTGCAT
GACTGTGTCAACATCACAGTCAAGCAACACACAGTCACCACCACCACCAAGGGGGAGAAC
TTCACCGAAACTGACATTAAGATGATGGAGCGAGTTGTGGAGCAAATGTGCATCACCCAG
TACCAGAGAGAATCCCAGGCTTATTACCAAAGAGGGGCAAGTGTGATCCTCTTCTCCTCC
CCTCCTGTGATCCTCCTCATCTCTTTCCTCATTTTTCTCATAGTAGGATAG
>Winnebago_2010_ID38
ATGGTGAAAAGCCACATAGGCAGCTGGATCCTAGTTCTCTTTGTGGCCATGTGGAGTGAC
GTGGGCCTCTGCAAGAAGCGACCAAAACCTGGAGGAGGATGGAACACTGGGGGGAGCCGA
TACCCGGGACAGGGAAGTCCTGGAGGCAACCGCTATCCACCTCAGGGAGGGGGTGGCTGG
GGTCAGCCCCATGGAGGTGGCTGGGGCCAACCTCATGGAGGTGGCTGGGGTCAGCCCCAT
GGTGGTGGCTGGGGGCAGCCACATGGTGGTGGAGGCTGGGGTCAARGTGGTACCCACAGT
CAGTGGAACAAGCCCAGTAAACCAAAAACCAACATGAAGCATGTGGCAGGAGCTGCTGCC
GCTGGAGCAGTGGTAGGGGGCCTTGGTGGCTACATGCTGGGAAGTGCCATGAGCAGACCT
CTTATACATTTTGGCAACGACTATGAGGACCGTTACTATCGTGAAAACATGTACCGTTAC
CCCAACCAAGTGTACTACAGGCCAGTGGATCAGTATAATAACCAGAACACCTTTGTGCAT
GACTGTGTCAACATTACAGTCAAGCAACACACAGTCACCACCACCACCAAGGGGGAGAAC
TTCACCGAAACTGACATTAAGATGATGGAGCGAGTTGTGGAGCAAATGTGCATCACCCAG
TACCAGAGAGAATCCCAGGCTTATTACCAAAGAGGGGCAAGTGTGATCCTCTTCTCCTCC
CCTCCTGTGATCCTCCTCATCTCTTTCCTCATTTTTCTCATAGTAGGATAG
>Winnebago_2010_ID39
ATGGTGAAAAGCCACATAGGCAGCTGGATCCTAGTTCTCTTTGTGGCCATGTGGAGTGAC
GTGGGCCTCTGCAAGAAGCGACCAAAACCTGGAGGAGGATGGAACACTGGGGGGAGCCGA
TACCCGGGACAGGGAAGTCCTGGAGGCAACCGCTATCCACCTCAGGGAGGGGGTGGCTGG
GGTCAGCCCCATGGAGGTGGCTGGGGCCAACCTCATGGAGGTGGCTGGGGTCAGCCCCAT
GGTGGTGGCTGGGGGCAGCCACATGGTGGTGGAGGCTGGGGTCAAGGTGGTACCCACAGT
CAGTGGAACAAGCCCAGTAAACCAAAAACCAACATGAAGCATGTGGCAGGAGCTGCTGCC
GCTGGAGCAGTGGTAGGGGGCCTTGGTGGCTACATGCTGGGAAGTGCCATGAGCAGACCT
CTTATACATTTTGGCAACGACTATGAGGACCGTTACTATCGTGAAAACATGTACCGTTAC
CCCAACCAAGTGTACTACAGGCCAGTGGATCAGTATAATAACCAGAACACCTTTGTGCAT
GACTGTGTCAACATCACAGTCAAGCAACACACAGTCACCACCACCACCAAGGGGGAGAAC
TTCACCGAAACTGACATTAAGATGATGGAGCGAGTTGTGGAGCAAATGTGCATCACCCAG
TACCAGAGAGAATCCCAGGCTTATTACCAAAGAGGGGCAAGTGTGATCCTCTTCTCCTCC
CCTCCTGTGATCCTCCTCATCTCTTTCCTCATTTTTCTCATAGTAGGATAG
>Winnebago_2010_ID40
ATGGTGAAAAGCCACATAGGCAGCTGGATCCTAGTTCTCTTTGTGGCCATGTGGAGTGAC
GTGGGCCTCTGCAAGAAGCGACCAAAACCTGGAGGAGGATGGAACACTGGGGGGAGCCGA
TACCCGGGACAGGGAAGTCCTGGAGGCAACCGCTATCCACCTCAGGGAGGGGGTGGCTGG
GGTCAGCCCCATGGAGGTGGCTGGGGCCAACCTCATGGAGGTGGCTGGGGTCAGCCCCAT
GGTGGTGGCTGGGGGCAGCCACATGGTGGTGGAGGCTGGGGTCAARGTGGTACCCACAGT
CAGTGGAACAAGCCCAGTAAACCAAAAACCAACATGAAGCATGTGGCAGGAGCTGCTGCC
GCTGGAGCAGTGGTAGGGGGCCTTGGTGGCTACATGCTGGGAAGTGCCATGAGCAGACCT
CTTATACATTTTGGCAACGACTATGAGGACCGTTACTATCGTGAAAACATGTACCGTTAC
CCCAACCAAGTGTACTACAGGCCAGTGGATCAGTATAATAACCAGAACACCTTTGTGCAT
GACTGTGTCAACATYACAGTCAAGCAACACACAGTCACCACCACCACCAAGGGGGAGAAC
TTCACCGAAACTGACATTAAGATGATGGAGCGAGTTGTGGAGCAAATGTGCATCACCCAG
TACCAGAGAGAATCCCAGGCTTATTACCAAAGAGGGGCAAGTGTGATCCTCTTCTCCTCC
CCTCCTGTGATCCTCCTCATCTCTTTCCTCATTTTTCTCATAGTAGGATAG
>Winnebago_2010_ID41
ATGGTGAAAAGCCACATAGGCAGCTGGATCCTAGTTCTCTTTGTGGCCATGTGGAGTGAC
GTGGGCCTCTGCAAGAAGCGACCAAAACCTGGAGGAGGATGGAACACTGGGGGGAGCCGA
TACCCGGGACAGGGAAGTCCTGGAGGCAACCGCTATCCACCTCAGGGAGGGGGTGGCTGG
GGTCAGCCCCATGGAGGTGGCTGGGGCCAACCTCATGGAGGTGGCTGGGGTCAGCCCCAT
GGTGGTGGCTGGGGGCAGCCACATGGTGGTGGAGGCTGGGGTCAAAGTGGTACCCACAGT
CAGTGGAACAAGCCCAGTAAACCAAAAACCAACATGAAGCATGTGGCAGGAGCTGCTGCC
GCTGGAGCAGTGGTAGGGGGCCTTGGTGGCTACATGCTGGGAAGTGCCATGAGCAGACCT
CTTATACATTTTGGCAACGACTATGAGGACCGTTACTATCGTGAAAACATGTACCGTTAC
CCCAACCAAGTGTACTACAGGCCAGTGGATCAGTATAATAACCAGAACACCTTTGTGCAT
GACTGTGTCAACATTACAGTCAAGCAACACACAGTCACCACCACCACCAAGGGGGAGAAC
TTCACCGAAACTGACATTAAGATGATGGAGCGAGTTGTGGAGCAAATGTGCATCACCCAG
TACCAGAGAGAATCCCAGGCTTATTACCAAAGAGGGGCAAGTGTGATCCTCTTCTCCTCC
CCTCCTGTGATCCTCCTCATCTCTTTCCTCATTTTTCTCATAGTAGGATAG
>Winnebago_2010_ID42
ATGGTGAAAAGCCACATAGGCAGCTGGATCCTAGTTCTCTTTGTGGCCATGTGGAGTGAC
GTGGGCCTCTGCAAGAAGCGACCAAAACCTGGAGGAGGATGGAACACTGGGGGGAGCCGA
TACCCGGGACAGGGAAGTCCTGGAGGCAACCGCTATCCACCTCAGGGAGGGGGTGGCTGG
GGTCAGCCCCATGGAGGTGGCTGGGGCCAACCTCATGGAGGTGGCTGGGGTCAGCCCCAT
GGTGGTGGCTGGGGGCAGCCACATGGTGGTGGAGGCTGGGGTCAARGTGGTACCCACAGT
CAGTGGAACAAGCCCAGTAAACCAAAAACCAACATGAAGCATGTGGCAGGAGCTGCTGCC
GCTGGAGCAGTGGTAGGGGGCCTTGGTGGCTACATGCTGGGAAGTGCCATGAGCAGACCT
CTTATACATTTTGGCAACGACTATGAGGACCGTTACTATCGTGAAAACATGTACCGTTAC
CCCAACCAAGTGTACTACAGGCCAGTGGATCAGTATAATAACCAGAACACCTTTGTGCAT
GACTGTGTCAACATTACAGTCAAGCAACACACAGTCACCACCACCACCAAGGGGGAGAAC
TTCACCGAAACTGACATTAAGATGATGGAGCGAGTTGTGGAGCAAATGTGCATCACCCAG
TACCAGAGAGAATCCCAGGCTTATTACCAAAGAGGGGCAAGTGTGATCCTCTTCTCCTCC
CCTCCTGTGATCCTCCTCATCTCTTTCCTCATTTTTCTCATAGTAGGATAG
>Winnebago_2010_ID43
ATGGTGAAAAGCCACATAGGCAGCTGGATCCTAGTTCTCTTTGTGGCCATGTGGAGTGAC
GTGGGCCTCTGCAAGAAGCGACCAAAACCTGGAGGAGGATGGAACACTGGGGGGAGCCGA
TACCCGGGACAGGGAAGTCCTGGAGGCAACCGCTATCCACCTCAGGGAGGGGGTGGCTGG
GGTCAGCCCCATGGAGGTGGCTGGGGCCAACCTCATGGAGGTGGCTGGGGTCAGCCCCAT
GGTGGTGGCTGGGGGCAGCCACATGGTGGTGGAGGCTGGGGTCAARGTGGTACCCACAGT
CAGTGGAACAAGCCCAGTAAACCAAAAACCAACATGAAGCATGTGGCAGGAGCTGCTGCC
GCTGGAGCAGTGGTAGGGGGCCTTGGTGGCTACATGCTGGGAAGTGCCATGAGCAGACCT
CTTATACATTTTGGCAACGACTATGAGGACCGTTACTATCGTGAAAACATGTACCGTTAC
CCCAACCAAGTGTACTACAGGCCAGTGGATCAGTATAATAACCAGAACACCTTTGTGCAT
GACTGTGTCAACATTACAGTCAAGCAACACACAGTCACCACCACCACCAAGGGGGAGAAC
TTCACCGAAACTGACATTAAGATGATGGAGCGAGTTGTGGAGCAAATGTGCATCACCCAG
TACCAGAGAGAATCCCAGGCTTATTACCAAAGAGGGGCAAGTGTGATCCTCTTCTCCTCC
CCTCCTGTGATCCTCCTCATCTCTTTCCTCATTTTTCTCATAGTAGGATAG
>Winnebago_2010_ID44
ATGGTGAAAAGCCACATAGGCAGCTGGATCCTAGTTCTCTTTGTGGCCATGTGGAGTGAC
GTGGGCCTCTGCAAGAAGCGACCAAAACCTGGAGGAGGATGGAACACTGGGGGGAGCCGA
TACCCGGGACAGGGAAGTCCTGGAGGCAACCGYTATCCACCTCAGGGAGGGGGTGGCTGG
GGTCAGCCCCATGGAGGTGGCTGGGGCCAACCTCATGGAGGTGGCTGGGGTCAGCCCCAT
GGTGGTGGCTGGGGGCAGCCACATGGTGGTGGAGGCTGGGGTCAAGGTGGTACCCACAGT
CAGTGGAACAAGCCCAGTAAACCAAAAACCAACATGAAGCATGTGGCAGGAGCTGCTGCC
GCTGGAGCAGTGGTAGGGGGCCTTGGTGGCTACATGCTGGGAAGTGCCATGAGCAGACCT
CTTATACATTTTGGCAACGACTATGAGGACCGTTACTATCGTGAAAACATGTACCGTTAC
CCCAACCAAGTGTACTACAGGCCAGTGGATCAGTATAATAACCAGAACACCTTTGTGCAT
GACTGTGTCAACATCACAGTCAAGCAACACACAGTCACCACCACCACCAAGGGGGAGAAC
TTCACCGAAACTGACATTAAGATGATGGAGCGAGTTGTGGAGCAAATGTGCATCACCCAG
TACCAGAGAGAATCCCAGGCTTATTACCAAAGAGGGGCAAGTGTGATCCTCTTCTCCTCC
CCTCCTGTGATCCTCCTCATCTCTTTCCTCATTTTTCTCATAGTAGGATAG
>Winnebago_2010_ID45
ATGGTGAAAAGCCACATAGGCAGCTGGATCCTAGTTCTCTTTGTGGCCATGTGGAGTGAC
GTGGGCCTCTGCAAGAAGCGACCAAAACCTGGAGGAGGATGGAACACTGGGGGGAGCCGA
TACCCGGGACAGGGAAGTCCTGGAGGCAACCGCTATCCACCTCAGGGAGGGGGTGGCTGG
GGTCAGCCCCATGGAGGTGGCTGGGGCCAACCTCATGGAGGTGGCTGGGGTCAGCCCCAT
GGTGGTGGCTGGGGGCAGCCACATGGTGGTGGAGGCTGGGGTCAAGGTGGTACCCACAGT
CAGTGGAACAAGCCCAGTAAACCAAAAACCAACATGAAGCATGTGGCAGGAGCTGCTGCC
GCTGGAGCAGTGGTAGGGGGCCTTGGTGGCTACATGCTGGGAAGTGCCATGAGCAGACCT
CTTATACATTTTGGCAACGACTATGAGGACCGTTACTATCGTGAAAACATGTACCGTTAC
CCCAACCAAGTGTACTACAGGCCAGTGGATCAGTATAATAACCAGAACACCTTTGTGCAT
GACTGTGTCAACATCACAGTCAAGCAACACACAGTCACCACCACCACCAAGGGGGAGAAC
TTCACCGAAACTGACATTAAGATGATGGAGCGAGTTGTGGAGCAAATGTGCATCACCCAG
TACCAGAGAGAATCCCAGGCTTATTACCAAAGAGGGGCAAGTGTGATCCTCTTCTCCTCC
CCTCCTGTGATCCTCCTCATCTCTTTCCTCATTTTTCTCATAGTAGGATAG
>Winnebago_2010_ID46
ATGGTGAAAAGCCACATAGGCAGCTGGATCCTAGTTCTCTTTGTGGCCATGTGGAGTGAC
GTGGGCCTCTGCAAGAAGCGACCAAAACCTGGAGGAGGATGGAACACTGGGGGGAGCCGA
TACCCGGGACAGGGAAGTCCTGGAGGCAACCGCTATCCACCTCAGGGAGGGGGTGGCTGG
GGTCAGCCCCATGGAGGTGGCTGGGGCCAACCTCATGGAGGTGGCTGGGGTCAGCCCCAT
GGTGGTGGCTGGGGGCAGCCACATGGTGGTGGAGGCTGGGGTCAAAGTGGTACCCACAGT
CAGTGGAACAAGCCCAGTAAACCAAAAACCAACATGAAGCATGTGGCAGGAGCTGCTGCC
GCTGGAGCAGTGGTAGGGGGCCTTGGTGGCTACATGCTGGGAAGTGCCATGAGCAGACCT
CTTATACATTTTGGCAACGACTATGAGGACCGTTACTATCGTGAAAACATGTACCGTTAC
CCCAACCAAGTGTACTACAGGCCAGTGGATCAGTATAATAACCAGAACACCTTTGTGCAT
GACTGTGTCAACATTACAGTCAAGCAACACACAGTCACCACCACCACCAAGGGGGAGAAC
TTCACCGAAACTGACATTAAGATGATGGAGCGAGTTGTGGAGCAAATGTGCATCACCCAG
TACCAGAGAGAATCCCAGGCTTATTACCAAAGAGGGGCAAGTGTGATCCTCTTCTCCTCC
CCTCCTGTGATCCTCCTCATCTCTTTCCTCATTTTTCTCATAGTAGGATAG
>Winnebago_2010_ID47
ATGGTGAAAAGCCACATAGGCAGCTGGATCCTAGTTCTCTTTGTGGCCATGTGGAGTGAC
GTGGGCCTCTGCAAGAAGCGACCAAAACCTGGAGGAGGATGGAACACTGGGGGGAGCCGA
TACCCGGGACAGGGAAGTCCTGGAGGCAACCGCTATCCACCTCAGGGAGGGGGTGGCTGG
GGTCAGCCCCATGGAGGTGGCTGGGGCCAACCTCATGGAGGTGGCTGGGGTCAGCCCCAT
GGWGGTGGCTGGGGGCAGCCACATGGTGGTGGAGGCTGGGGTCAARGTGGTACCCACAGT
CAGTGGAACAAGCCCAGTAAACCAAAAACCAACATGAAGCATGTGGCAGGAGCTGCTGCC
GCTGGAGCAGTGGTAGGGGGCCTTGGTGGCTACATGCTGGGAAGTGCCATGAGCAGACCT
CTTATACATTTTGGCAAYGACTATGAGGACCGTTACTATCGTGAAAACATGTACCGTTAC
CCCAACCAAGTGTACTACAGGCCAGTGGATCAGTATAATAACCAGAACACCTTTGTGCAT
GACTGTGTCAACATYACAGTCAAGCAACACACAGTCACCACCACCACCAAGGGGGAGAAC
TTCACCGAAACTGACATTAAGATGATGGAGCGAGTTGTGGAGCAAATGTGCATCACCCAG
TACCAGAGAGAATCCCAGGCTTATTACCAAAGAGGGGCAAGTGTGATCCTCTTCTCCTCC
CCTCCTGTGATCCTCCTCATCTCTTTCCTCATTTTTCTCATAGTAGGATAG
>Winnebago_2010_ID48
ATGGTGAAAAGCCACATAGGCAGCTGGATCCTAGTTCTCTTTGTGGCCATGTGGAGTGAC
GTGGGCCTCTGCAAGAAGCGACCAAAACCTGGAGGAGGATGGAACACTGGGGGGAGCCGA
TACCCGGGACAGGGAAGTCCTGGAGGCAACCGYTATCCACCTCAGGGAGGGGGTGGCTGG
GGTCAGCCCCATGGAGGTGGCTGGGGCCAACCTCATGGAGGTGGCTGGGGTCAGCCCCAT
GGTGGTGGCTGGGGGCAGCCACATGGTGGTGGAGGCTGGGGTCAAGGTGGTACCCACAGT
CAGTGGAACAAGCCCAGTAAACCAAAAACCAACATGAAGCATGTGGCAGGAGCTGCTGCC
GCTGGAGCAGTGGTAGGGGGCCTTGGTGGCTACATGCTGGGAAGTGCCATGAGCAGACCT
CTTATACATTTTGGCAACGACTATGAGGACCGTTACTATCGTGAAAACATGTACCGTTAC
CCCAACCAAGTGTACTACAGGCCAGTGGATCAGTATAATAACCAGAACACCTTTGTGCAT
GACTGTGTCAACATYACAGTCAAGCAACACACAGTCACCACCACCACCAAGGGGGAGAAC
TTCACCGAAACTGACATTAAGATGATGGAGCGAGTTGTGGAGCAAATGTGCATCACCCAG
TACCAGAGAGAATCCCAGGCTTATTACCAAAGAGGGGCAAGTGTGATCCTCTTCTCCTCC
CCTCCTGTGATCCTCCTCATCTCTTTCCTCATTTTTCTCATAGTAGGATAG
>Winnebago_2010_ID49
ATGGTGAAAAGCCACATAGGCAGCTGGATCCTAGTTCTCTTTGTGGCCATGTGGAGTGAY
GTGGGCCTCTGCAAGAAGCGACCAAAACCTGGAGGAGGATGGAACACTGGGGGGAGCCGA
TACCCGGGACAGGGAAGTCCTGGAGGCAACCGCTATCCACCTCAGGGAGGGGGTGGCTGG
GGTCAGCCCCATGGAGGTGGCTGGGGCCAACCTCATGGAGGTGGCTGGGGTCAGCCCCAT
GGTGGTGGCTGGGGGCAGCCACATGGTGGTGGAGGCTGGGGTCAAGGTGGTACCCACAGT
CAGTGGAACAAGCCCAGTAAACCAAAAACCAACATGAAGCATGTGGCAGGAGCTGCTGCC
GCTGGAGCAGTGGTAGGGGGCCTTGGTGGCTACATGCTGGGAAGTGCCATGAGCAGACCT
CTTATACATTTTGGCAACGACTATGAGGACCGTTACTATCGTGAAAACATGTACCGTTAC
CCCAACCAAGTGTACTACAGGCCAGTGGATCAGTATAATAACCAGAACACCTTTGTGCAT
GACTGTGTCAACATCACAGTCAAGCAACACACAGTCACCACCACCACCAAGGGGGAGAAC
TTCACCGAAACTGACATTAAGATGATGGAGCGAGTTGTGGAGCAAATGTGCATCACCCAG
TACCAGAGAGAATCCCAGGCTTATTACCAAAGAGGGGCAAGTGTGATCCTCTTCTCCTCC
CCTCCTGTGATCCTCCTCATCTCTTTCCTCATTTTTCTCATAGTAGGATAG
>Winnebago_2010_ID50
ATGGTGAAAAGCCACATAGGCAGCTGGATCCTAGTTCTCTTTGTGGCCATGTGGAGTGAC
GTGGGCCTCTGCAAGAAGCGACCAAAACCTGGAGGAGGATGGAACACTGGGGGGAGCCGA
TACCCGGGACAGGGAAGTCCTGGAGGCAACCGYTATCCACCTCAGGGAGGGGGTGGCTGG
GGTCAGCCCCATGGAGGTGGCTGGGGCCAACCTCATGGAGGTGGCTGGGGTCAGCCCCAT
GGTGGTGGCTGGGGGCAGCCACATGGTGGTGGAGGCTGGGGTCAAGGTGGTACCCACAGT
CAGTGGAACAAGCCCAGTAAACCRAAAACCAACATGAAGCATGTGGCAGGAGCTGCTGCC
GCTGGAGCAGTGGTAGGGGGCCTTGGTGGCTACATGCTGGGAAGTGCCATGAGCAGACCT
CTTATACATTTTGGCAACGACTATGAGGACCGTTACTATCGTGAAAACATGTACCGTTAC
CCCAACCAAGTGTACTACAGGCCAGTGGATCAGTATAATAACCAGAACACCTTTGTGCAT
GACTGTGTCAACATCACAGTCAAGCAACACACAGTCACCACCACCACCAAGGGGGAGAAC
TTCACCGAAACTGACATTAAGATGATGGAGCGAGTTGTGGAGCAAATGTGCATCACCCAG
TACCAGAGAGAATCCCAGGCTTATTACCAAAGAGGGGCAAGTGTGATCCTCTTCTCCTCC
CCTCCTGTGATCCTCCTCATCTCTTTCCTCATTTTTCTCATAGTAGGATAG
>Winnebago_2010_ID51
ATGGTGAAAAGCCACATAGGCAGCTGGATCCTAGTTCTCTTTGTGGCCATGTGGAGTGAC
GTGGGCCTCTGCAAGAAGCGACCAAAACCTGGAGGAGGATGGAACACTGGGGGGAGCCGA
TACCCGGGACAGGGAAGTCCTGGAGGCAACCGCTATCCACCTCAGGGAGGGGGTGGCTGG
GGTCAGCCCCATGGAGGTGGCTGGGGCCAACCTCATGGAGGTGGCTGGGGTCAGCCCCAT
GGTGGTGGCTGGGGGCAGCCACATGGTGGTGGAGGCTGGGGTCAARGTGGTACCCACAGT
CAGTGGAACAAGCCCAGTAAACCAAAAACCAACATGAAGCATGTGGCAGGAGCTGCTGCC
GCTGGAGCAGTGGTAGGGGGCCTTGGTGGCTACATGCTGGGAAGTGCCATGAGCAGACCT
CTTATACATTTTGGCAAYGACTATGAGGACCGTTACTATCGTGAAAACATGTACCGTTAC
CCCAACCAAGTGTACTACAGGCCAGTGGATCAGTATAATAACCAGAACACCTTTGTGCAT
GACTGTGTCAACATYACAGTCAAGCAACACACAGTCACCACCACCACCAAGGGGGAGAAC
TTCACCGAAACTGACATTAAGATGATGGAGCGAGTTGTGGAGCAAATGTGCATCACCCAG
TACCAGAGAGAATCCCAGGCTTATTACCAAAGAGGGGCAAGTGTGATCCTCTTCTCCTCC
CCTCCTGTGATCCTCCTCATCTCTTTCCTCATTTTTCTCATAGTAGGATAG
>Winnebago_2010_ID52
ATGGTGAAAAGCCACATAGGCAGCTGGATCCTAGTTCTCTTTGTGGCCATGTGGAGTGAY
GTGGGCCTCTGCAAGAAGCGACCAAAACCTGGAGGAGGATGGAACACTGGGGGGAGCCGA
TACCCGGGACAGGGAAGTCCTGGAGGCAACCGCTATCCACCTCAGGGAGGGGGTGGCTGG
GGTCAGCCCCATGGAGGTGGCTGGGGCCAACCTCATGGAGGTGGCTGGGGTCAGCCCCAT
GGTGGTGGCTGGGGGCAGCCACATGGTGGTGGAGGCTGGGGTCAARGTGGTACCCACAGT
CAGTGGAACAAGCCCAGTAAACCAAAAACCAACATGAAGCATGTGGCAGGAGCTGCTGCC
GCTGGAGCAGTGGTAGGGGGCCTTGGTGGCTACATGCTGGGAAGTGCCATGAGCAGACCT
CTTATACATTTTGGCAACGACTATGAGGACCGTTACTATCGTGAAAACATGTACCGTTAC
CCCAACCAAGTGTACTACAGGCCAGTGGATCAGTATAATAACCAGAACACCTTTGTGCAT
GACTGTGTCAACATYACAGTCAAGCAACACACAGTCACCACCACCACCAAGGGGGAGAAC
TTCACCGAAACTGACATTAAGATGATGGAGCGAGTTGTGGAGCAAATGTGCATCACCCAG
TACCAGAGAGAATCCCAGGCTTATTACCAAAGAGGGGCAAGTGTGATCCTCTTCTCCTCC
CCTCCTGTGATCCTCCTCATCTCTTTCCTCATTTTTCTCATAGTAGGATAG
>Winnebago_2010_ID53
ATGGTGAAAAGCCACATAGGCAGCTGGATCCTAGTTCTCTTTGTGGCCATGTGGAGTGAC
GTGGGCCTCTGCAAGAAGCGACCAAAACCTGGAGGAGGATGGAACACTGGGGGGAGCCGA
TACCCGGGACAGGGAAGTCCTGGAGGCAACCGCTATCCACCTCAGGGAGGGGGTGGCTGG
GGTCAGCCCCATGGAGGTGGCTGGGGCCAACCTCATGGAGGTGGCTGGGGTCAGCCCCAT
GGTGGTGGCTGGGGGCAGCCACATGGTGGTGGAGGCTGGGGTCAAGGTGGTACCCACAGT
CAGTGGAACAAGCCCAGTAAACCAAAAACCAACATGAAGCATGTGGCAGGAGCTGCTGCC
GCTGGAGCAGTGGTAGGGGGCCTTGGTGGCTACATGCTGGGAAGTGCCATGAGCAGACCT
CTTATACATTTTGGCAAYGACTATGAGGACCGTTACTATCGTGAAAACATGTACCGTTAC
CCCAACCAAGTGTACTACAGGCCAGTGGATCAGTATAATAACCAGAACACCTTTGTGCAT
GACTGTGTCAACATCACAGTCAAGCAACACACAGTCACCACCACCACCAAGGGGGAGAAC
TTCACCGAAACTGACATTAAGATGATGGAGCGAGTTGTGGAGCAAATGTGCATCACCCAG
TACCAGAGAGAATCCCAGGCTTATTACCAAAGAGGGGCAAGTGTGATCCTCTTCTCCTCC
CCTCCTGTGATCCTCCTCATCTCTTTCCTCATTTTTCTCATAGTAGGATAG
>Winnebago_2010_ID54
ATGGTGAAAAGCCACATAGGCAGCTGGATCCTAGTTCTCTTTGTGGCCATGTGGAGTGAC
GTGGGCCTCTGCAAGAAGCGACCAAAACCTGGAGGAGGATGGAACACTGGGGGGAGCCGA
TACCCGGGACAGGGAAGTCCTGGAGGCAACCGCTATCCACCTCAGGGAGGGGGTGGCTGG
GGTCAGCCCCATGGAGGTGGCTGGGGCCAACCTCATGGAGGTGGCTGGGGTCAGCCCCAT
GGTGGTGGCTGGGGGCAGCCACATGGTGGTGGAGGCTGGGGTCAARGTGGTACCCACAGT
CAGTGGAACAAGCCCAGTAAACCAAAAACCAACATGAAGCATGTGGCAGGAGCTGCTGCC
GCTGGAGCAGTGGTAGGGGGCCTTGGTGGCTACATGCTGGGAAGTGCCATGAGCAGACCT
CTTATACATTTTGGCAACGACTATGAGGACCGTTACTATCGTGAAAACATGTACCGTTAC
CCCAACCAAGTGTACTACAGGCCAGTGGATCAGTATAATAACCAGAACACCTTTGTGCAT
GACTGTGTCAACATTACAGTCAAGCAACACACAGTCACCACCACCACCAAGGGGGAGAAC
TTCACCGAAACTGACATTAAGATGATGGAGCGAGTTGTGGAGCAAATGTGCATCACCCAG
TACCAGAGAGAATCCCAGGCTTATTACCAAAGAGGGGCAAGTGTGATCCTCTTCTCCTCC
CCTCCTGTGATCCTCCTCATCTCTTTCCTCATTTTTCTCATAGTAGGATAG
>Winnebago_2010_ID55
ATGGTGAAAAGCCACATAGGCAGCTGGATCCTAGTTCTCTTTGTGGCCATGTGGAGTGAC
GTGGGCCTCTGCAAGAAGCGACCAAAACCTGGAGGAGGATGGAACACTGGGGGGAGCCGA
TACCCGGGACAGGGAAGTCCTGGAGGCAACCGTTATCCACCTCAGGGAGGGGGTGGCTGG
GGTCAGCCCCATGGAGGTGGCTGGGGCCAACCTCATGGAGGTGGCTGGGGTCAGCCCCAT
GGTGGTGGCTGGGGGCAGCCACATGGTGGTGGAGGCTGGGGTCAAGGTGGTACCCACAGT
CAGTGGAACAAGCCCAGTAAACCAAAAACCAACATGAAGCATGTGGCAGGAGCTGCTGCC
GCTGGAGCAGTGGTAGGGGGCCTTGGTGGCTACATGCTGGGAAGTGCCATGAGCAGACCT
CTTATACATTTTGGCAACGACTATGAGGACCGTTACTATCGTGAAAACATGTACCGTTAC
CCCAACCAAGTGTACTACAGGCCAGTGGATCAGTATAATAACCAGAACACCTTTGTGCAT
GACTGTGTCAACATCACAGTCAAGCAACACACAGTCACCACCACCACCAAGGGGGAGAAC
TTCACCGAAACTGACATTAAGATGATGGAGCGAGTTGTGGAGCAAATGTGCATCACCCAG
TACCAGAGAGAATCCCAGGCTTATTACCAAAGAGGGGCAAGTGTGATCCTCTTCTCCTCC
CCTCCTGTGATCCTCCTCATCTCTTTCCTCATTTTTCTCATAGTAGGATAG
>Winnebago_2010_ID56
ATGGTGAAAAGCCACATAGGCAGCTGGATCCTAGTTCTCTTTGTGGCCATGTGGAGTGAC
GTGGGCCTCTGCAAGAAGCGACCAAAACCTGGAGGAGGATGGAACACTGGGGGGAGCCGA
TACCCGGGACAGGGAAGTCCTGGAGGCAACCGCTATCCACCTCAGGGAGGGGGTGGCTGG
GGTCAGCCCCATGGAGGTGGCTGGGGCCAACCTCATGGAGGTGGCTGGGGTCAGCCCCAT
GGTGGTGGCTGGGGGCAGCCACATGGTGGTGGAGGCTGGGGTCAAGGTGGTACCCACAGT
CAGTGGAACAAGCCCAGTAAACCAAAAACCAACATGAAGCATGTGGCAGGAGCTGCTGCC
GCTGGAGCAGTGGTAGGGGGCCTTGGTGGCTACATGCTGGGAAGTGCCATGAGCAGACCT
CTTATACATTTTGGCAACGACTATGAGGACCGTTACTATCGTGAAAACATGTACCGTTAC
CCCAACCAAGTGTACTACAGGCCAGTGGATCAGTATAATAACCAGAACACCTTTGTGCAT
GACTGTGTCAACATYACAGTCAAGCAACACACAGTCACCACCACCACCAAGGGGGAGAAC
TTCACCGAAACTGACATTAAGATGATGGAGCGAGTTGTGGAGCAAATGTGCATCACCCAG
TACCAGAGAGAATCCCAGGCTTATTACCAAAGAGGGGCAAGTGTGATCCTCTTCTCCTCC
CCTCCTGTGATCCTCCTCATCTCTTTCCTCATTTTTCTCATAGTAGGATAG
>Winnebago_2010_ID57
ATGGTGAAAAGCCACATAGGCAGCTGGATCCTAGTTCTCTTTGTGGCCATGTGGAGTGAC
GTGGGCCTCTGCAAGAAGCGACCAAAACCTGGAGGAGGATGGAACACTGGGGGGAGCCGA
TACCCGGGACAGGGAAGTCCTGGAGGCAACCGCTATCCACCTCAGGGAGGGGGTGGCTGG
GGTCAGCCCCATGGAGGTGGCTGGGGCCAACCTCATGGAGGTGGCTGGGGTCAGCCCCAT
GGTGGTGGCTGGGGGCAGCCACATGGTGGTGGAGGCTGGGGTCAAGGTGGTACCCACAGT
CAGTGGAACAAGCCCAGTAAACCAAAAACCAACATGAAGCATGTGGCAGGAGCTGCTGCC
GCTGGAGCAGTGGTAGGGGGCCTTGGTGGCTACATGCTGGGAAGTGCCATGAGCAGACCT
CTTATACATTTTGGCAACGACTATGAGGACCGTTACTATCGTGAAAACATGTACCGTTAC
CCCAACCAAGTGTACTACAGGCCAGTGGATCAGTATAATAACCAGAACACCTTTGTGCAT
GACTGTGTCAACATTACAGTCAAGCAACACACAGTCACCACCACCACCAAGGGGGAGAAC
TTCACCGAAACTGACATTAAGATGATGGAGCGAGTTGTGGAGCAAATGTGCATCACCCAG
TACCAGAGAGAATCCCAGGCTTATTACCAAAGAGGGGCAAGTGTGATCCTCTTCTCCTCC
CCTCCTGTGATCCTCCTCATCTCTTTCCTCATTTTTCTCATAGTAGGATAG
>Winnebago_2010_ID58
ATGGTGAAAAGCCACATAGGCAGCTGGATCCTAGTTCTCTTTGTGGCCATGTGGAGTGAC
GTGGGCCTCTGCAAGAAGCGACCAAAACCTGGAGGAGGATGGAACACTGGGGGGAGCCGA
TACCCGGGACAGGGAAGTCCTGGAGGCAACCGCTATCCACCTCAGGGAGGGGGTGGCTGG
GGTCAGCCCCATGGAGGTGGCTGGGGCCAACCTCATGGAGGTGGCTGGGGTCAGCCCCAT
GGTGGTGGCTGGGGGCAGCCACATGGTGGTGGAGGCTGGGGTCAAGGTGGTACCCACAGT
CAGTGGAACAAGCCCAGTAAACCAAAAACCAACATGAAGCATGTGGCAGGAGCTGCTGCC
GCTGGAGCAGTGGTAGGGGGCCTTGGTGGCTACATGCTGGGAAGTGCCATGAGCAGACCT
CTTATACATTTTGGCAACGACTATGAGGACCGTTACTATCGTGAAAACATGTACCGTTAC
CCCAACCAAGTGTACTACAGGCCAGTGGATCAGTATAATAACCAGAACACCTTTGTGCAT
GACTGTGTCAACATYACAGTCAAGCAACACACAGTCACCACCACCACCAAGGGGGAGAAC
TTCACCGAAACTGACATTAAGATGATGGAGCGAGTTGTGGAGCAAATGTGCATCACCCAG
TACCAGAGAGAATCCCAGGCTTATTACCAAAGAGGGGCAAGTGTGATCCTCTTCTCCTCC
CCTCCTGTGATCCTCCTCATCTCTTTCCTCATTTTTCTCATAGTAGGATAG
>Winnebago_2010_ID59
ATGGTGAAAAGCCACATAGGCAGCTGGATCCTAGTTCTCTTTGTGGCCATGTGGAGTGAC
GTGGGCCTCTGCAAGAAGCGACCAAAACCTGGAGGAGGATGGAACACTGGGGGGAGCCGA
TACCCGGGACAGGGAAGTCCTGGAGGCAACCGCTATCCACCTCAGGGAGGGGGTGGCTGG
GGTCAGCCCCATGGAGGTGGCTGGGGCCAACCTCATGGAGGTGGCTGGGGTCAGCCCCAT
GGTGGTGGCTGGGGGCAGCCACATGGTGGTGGAGGCTGGGGTCAAGGTGGTACCCACAGT
CAGTGGAACAAGCCCAGTAAACCAAAAACCAACATGAAGCATGTGGCAGGAGCTGCTGCC
GCTGGAGCAGTGGTAGGGGGCCTTGGTGGCTACATGCTGGGAAGTGCCATGAGCAGACCT
CTTATACATTTTGGCAAYGACTATGAGGACCGTTACTATCGTGAAAACATGTACCGTTAC
CCCAACCAAGTGTACTACAGGCCAGTGGATCAGTATAATAACCAGAACACCTTTGTGCAT
GACTGTGTCAACATCACAGTCAAGCAACACACAGTCACCACCACCACCAAGGGGGAGAAC
TTCACCGAAACTGACATTAAGATGATGGAGCGAGTTGTGGAGCAAATGTGCATCACCCAG
TACCAGAGAGAATCCCAGGCTTATTACCAAAGAGGGGCAAGTGTGATCCTCTTCTCCTCC
CCTCCTGTGATCCTCCTCATCTCTTTCCTCATTTTTCTCATAGTAGGATAG
>Winnebago_2010_ID60
ATGGTGAAAAGCCACATAGGCAGCTGGATCCTAGTTCTCTTTGTGGCCATGTGGAGTGAC
GTGGGCCTCTGCAAGAAGCGACCAAAACCTGGAGGAGGATGGAACACTGGGGGGAGCCGA
TACCCGGGACAGGGAAGTCCTGGAGGCAACCGCTATCCACCTCAGGGAGGGGGTGGCTGG
GGTCAGCCCCATGGAGGTGGCTGGGGCCAACCTCATGGAGGTGGCTGGGGTCAGCCCCAT
GGTGGTGGCTGGGGGCAGCCACATGGTGGTGGAGGCTGGGGTCAAGGTGGTACCCACAGT
CAGTGGAACAAGCCCAGTAAACCAAAAACCAACATGAAGCATGTGGCAGGAGCTGCTGCC
GCTGGAGCAGTGGTAGGGGGCCTTGGTGGCTACATGCTGGGAAGTGCCATGAGCAGACCT
CTTATACATTTTGGCAACGACTATGAGGACCGTTACTATCGTGAAAACATGTACCGTTAC
CCCAACCAAGTGTACTACAGGCCAGTGGATCAGTATAATAACCAGAACACCTTTGTGCAT
GACTGTGTCAACATTACAGTCAAGCAACACACAGTCACCACCACCACCAAGGGGGAGAAC
TTCACCGAAACTGACATTAAGATGATGGAGCGAGTTGTGGAGCAAATGTGCATCACCCAG
TACCAGAGAGAATCCCAGGCTTATTACCAAAGAGGGGCAAGTGTGATCCTCTTCTCCTCC
CCTCCTGTGATCCTCCTCATCTCTTTCCTCATTTTTCTCATAGTAGGATAG
>Winnebago_2010_ID61
ATGGTGAAAAGCCACATAGGCAGCTGGATCCTAGTTCTCTTTGTGGCCATGTGGAGTGAC
GTGGGCCTCTGCAAGAAGCGACCAAAACCTGGAGGAGGATGGAACACTGGGGGGAGCCGA
TACCCGGGACAGGGAAGTCCTGGAGGCAACCGCTATCCACCTCAGGGAGGGGGTGGCTGG
GGTCAGCCCCATGGAGGTGGCTGGGGCCAACCTCATGGAGGTGGCTGGGGTCAGCCCCAT
GGTGGTGGCTGGGGGCAGCCACATGGTGGTGGAGGCTGGGGTCAAGGTGGTACCCACAGT
CAGTGGAACAAGCCCAGTAAACCAAAAACCAACATGAAGCATGTGGCAGGAGCTGCTGCC
GCTGGAGCAGTGGTAGGGGGCCTTGGTGGCTACATGCTGGGAAGTGCCATGAGCAGACCT
CTTATACATTTTGGCAACGACTATGAGGACCGTTACTATCGTGAAAACATGTACCGTTAC
CCCAACCAAGTGTACTACAGGCCAGTGGATCAGTATAATAACCAGAACACCTTTGTGCAT
GACTGTGTCAACATYACAGTCAAGCAACACACAGTCACCACCACCACCAAGGGGGAGAAC
TTCACCGAAACTGACATTAAGATGATGGAGCGAGTTGTGGAGCAAATGTGCATCACCCAG
TACCAGAGAGAATCCCAGGCTTATTACCAAAGAGGGGCAAGTGTGATCCTCTTCTCCTCC
CCTCCTGTGATCCTCCTCATCTCTTTCCTCATTTTTCTCATAGTAGGATAG
>Winnebago_2010_ID62
ATGGTGAAAAGCCACATAGGCAGCTGGATCCTAGTTCTCTTTGTGGCCATGTGGAGTGAY
GTGGGCCTCTGCAAGAAGCGACCAAAACCTGGAGGAGGATGGAACACTGGGGGGAGCCGA
TACCCGGGACAGGGAAGTCCTGGAGGCAACCGCTATCCACCTCAGGGAGGGGGTGGCTGG
GGTCAGCCCCATGGAGGTGGCTGGGGCCAACCTCATGGAGGTGGCTGGGGTCAGCCCCAT
GGTGGTGGCTGGGGGCAGCCACATGGTGGTGGAGGCTGGGGTCAAGGTGGTACCCACAGT
CAGTGGAACAAGCCCAGTAAACCAAAAACCAACATGAAGCATGTGGCAGGAGCTGCTGCC
GCTGGAGCAGTGGTAGGGGGCCTTGGTGGCTACATGCTGGGAAGTGCCATGAGCAGACCT
CTTATACATTTTGGCAACGACTATGAGGACCGTTACTATCGTGAAAACATGTACCGTTAC
CCCAACCAAGTGTACTACAGGCCAGTGGATCAGTATAATAACCAGAACACCTTTGTGCAT
GACTGTGTCAACATCACAGTCAAGCAACACACAGTCACCACCACCACCAAGGGGGAGAAC
TTCACCGAAACTGACATTAAGATGATGGAGCGAGTTGTGGAGCAAATGTGCATCACCCAG
TACCAGAGAGAATCCCAGGCTTATTACCAAAGAGGGGCAAGTGTGATCCTCTTCTCCTCC
CCTCCTGTGATCCTCCTCATCTCTTTCCTCATTTTTCTCATAGTAGGATAG
>Winnebago_2010_ID63
ATGGTGAAAAGCCACATAGGCAGCTGGATCCTAGTTCTCTTTGTGGCCATGTGGAGTGAC
GTGGGCCTCTGCAAGAAGCGACCAAAACCTGGAGGAGGATGGAACACTGGGGGGAGCCGA
TACCCGGGACAGGGAAGTCCTGGAGGCAACCGCTATCCACCTCAGGGAGGGGGTGGCTGG
GGTCAGCCCCATGGAGGTGGCTGGGGCCAACCTCATGGAGGTGGCTGGGGTCAGCCCCAT
GGTGGTGGCTGGGGGCAGCCACATGGTGGTGGAGGCTGGGGTCAAGGTGGTACCCACAGT
CAGTGGAACAAGCCCAGTAAACCAAAAACCAACATGAAGCATGTGGCAGGAGCTGCTGCC
GCTGGAGCAGTGGTAGGGGGCCTTGGTGGCTACATGCTGGGAAGTGCCATGAGCAGACCT
CTTATACATTTTGGCAACGACTATGAGGACCGTTACTATCGTGAAAACATGTACCGTTAC
CCCAACCAAGTGTACTACAGGCCAGTGGATCAGTATAATAACCAGAACACCTTTGTGCAT
GACTGTGTCAACATYACAGTCAAGCAACACACAGTCACCACCACCACCAAGGGGGAGAAC
TTCACCGAAACTGACATTAAGATGATGGAGCGAGTTGTGGAGCAAATGTGCATCACCCAG
TACCAGAGAGAATCCCAGGCTTATTACCAAAGAGGGGCAAGTGTGATCCTCTTCTCCTCC
CCTCCTGTGATCCTCCTCATCTCTTTCCTCATTTTTCTCATAGTAGGATAG
>Winnebago_2010_ID64
ATGGTGAAAAGCCACATAGGCAGCTGGATCCTAGTTCTCTTTGTGGCCATGTGGAGTGAC
GTGGGCCTCTGCAAGAAGCGACCAAAACCTGGAGGAGGATGGAACACTGGGGGGAGCCGA
TACCCGGGACAGGGAAGTCCTGGAGGCAACCGCTATCCACCTCAGGGAGGGGGTGGCTGG
GGTCAGCCCCATGGAGGTGGCTGGGGCCAACCTCATGGAGGTGGCTGGGGTCAGCCCCAT
GGTGGTGGCTGGGGGCAGCCACATGGTGGTGGAGGCTGGGGTCAAGGTGGTACCCACAGT
CAGTGGAACAAGCCCAGTAAACCAAAAACCAACATGAAGCATGTGGCAGGAGCTGCTGCC
GCTGGAGCAGTGGTAGGGGGCCTTGGTGGCTACATGCTGGGAAGTGCCATGAGCAGACCT
CTTATACATTTTGGCAACGACTATGAGGACCGTTACTATCGTGAAAACATGTACCGTTAC
CCCAACCAAGTGTACTACAGGCCAGTGGATCAGTATAATAACCAGAACACCTTTGTGCAT
GACTGTGTCAACATCACAGTCAAGCAACACACAGTCACCACCACCACCAAGGGGGAGAAC
TTCACCGAAACTGACATTAAGATGATGGAGCGAGTTGTGGAGCAAATGTGCATCACCCAG
TACCAGAGAGAATCCCAGGCTTATTACCAAAGAGGGGCAAGTGTGATCCTCTTCTCCTCC
CCTCCTGTGATCCTCCTCATCTCTTTCCTCATTTTTCTCATAGTAGGATAG
>Winnebago_2010_ID65
ATGGTGAAAAGCCACATAGGCAGCTGGATCCTAGTTCTCTTTGTGGCCATGTGGAGTGAC
GTGGGCCTCTGCAAGAAGCGACCAAAACCTGGAGGAGGATGGAACACTGGGGGGAGCCGA
TACCCGGGACAGGGAAGTCCTGGAGGCAACCGCTATCCACCTCAGGGAGGGGGTGGCTGG
GGTCAGCCCCATGGAGGTGGCTGGGGCCAACCTCATGGAGGTGGCTGGGGTCAGCCCCAT
GGTGGTGGCTGGGGGCAGCCACATGGTGGTGGAGGCTGGGGTCAAGGTGGTACCCACAGT
CAGTGGAACAAGCCCAGTAAACCRAAAACCAACATGAAGCATGTGGCAGGAGCTGCTGCC
GCTGGAGCAGTGGTAGGGGGCCTTGGTGGCTACATGCTGGGAAGTGCCATGAGCAGACCT
CTTATACATTTTGGCAACGACTATGAGGACCGTTACTATCGTGAAAACATGTACCGTTAC
CCCAACCAAGTGTACTACAGGCCAGTGGATCAGTATAATAACCAGAACACCTTTGTGCAT
GACTGTGTCAACATYACAGTCAAGCAACACACAGTCACCACCACCACCAAGGGGGAGAAC
TTCACCGAAACTGACATTAAGATGATGGAGCGAGTTGTGGAGCAAATGTGCATCACCCAG
TACCAGAGAGAATCCCAGGCTTATTACCAAAGAGGGGCAAGTGTGATCCTCTTCTCCTCC
CCTCCTGTGATCCTCCTCATCTCTTTCCTCATTTTTCTCATAGTAGGATAG
>Winnebago_2010_ID66
ATGGTGAAAAGCCACATAGGCAGCTGGATCCTAGTTCTCTTTGTGGCCATGTGGAGTGAC
GTGGGCCTCTGCAAGAAGCGACCAAAACCTGGAGGAGGATGGAACACTGGGGGGAGCCGA
TACCCGGGACAGGGAAGTCCTGGAGGCAACCGCTATCCACCTCAGGGAGGGGGTGGCTGG
GGTCAGCCCCATGGAGGTGGCTGGGGCCAACCTCATGGAGGTGGCTGGGGTCAGCCCCAT
GGTGGTGGCTGGGGGCAGCCACATGGTGGTGGAGGCTGGGGTCAARGTGGTACCCACAGT
CAGTGGAACAAGCCCAGTAAACCAAAAACCAACATGAAGCATGTGGCAGGAGCTGCTGCC
GCTGGAGCAGTGGTAGGGGGCCTTGGTGGCTACATGCTGGGAAGTGCCATGAGCAGACCT
CTTATACATTTTGGCAACGACTATGAGGACCGTTACTATCGTGAAAACATGTACCGTTAC
CCCAACCAAGTGTACTACAGGCCAGTGGATCAGTATAATAACCAGAACACCTTTGTGCAT
GACTGTGTCAACATYACAGTCAAGCAACACACAGTCACCACCACCACCAAGGGGGAGAAC
TTCACCGAAACTGACATTAAGATGATGGAGCGAGTTGTGGAGCAAATGTGCATCACCCAG
TACCAGAGAGAATCCCAGGCTTATTACCAAAGAGGGGCAAGTGTGATCCTCTTCTCCTCC
CCTCCTGTGATCCTCCTCATCTCTTTCCTCATTTTTCTCATAGTAGGATAG
>Winnebago_2010_ID67
ATGGTGAAAAGCCACATAGGCAGCTGGATCCTAGTTCTCTTTGTGGCCATGTGGAGTGAC
GTGGGCCTCTGCAAGAAGCGACCAAAACCTGGAGGAGGATGGAACACTGGGGGGAGCCGA
TACCCGGGACAGGGAAGTCCTGGAGGCAACCGYTATCCACCTCAGGGAGGGGGTGGCTGG
GGTCAGCCCCATGGAGGTGGCTGGGGCCAACCTCATGGAGGTGGCTGGGGTCAGCCCCAT
GGTGGTGGCTGGGGGCAGCCACATGGTGGTGGAGGCTGGGGTCAARGTGGTACCCACAGT
CAGTGGAACAAGCCCAGTAAACCAAAAACCAACATGAAGCATGTGGCAGGAGCTGCTGCC
GCTGGAGCAGTGGTAGGGGGCCTTGGTGGCTACATGCTGGGAAGTGCCATGAGCAGACCT
CTTATACATTTTGGCAACGACTATGAGGACCGTTACTATCGTGAAAACATGTACCGTTAC
CCCAACCAAGTGTACTACAGGCCAGTGGATCAGTATAATAACCAGAACACCTTTGTGCAT
GACTGTGTCAACATCACAGTCAAGCAACACACAGTCACCACCACCACCAAGGGGGAGAAC
TTCACCGAAACTGACATTAAGATGATGGAGCGAGTTGTGGAGCAAATGTGCATCACCCAG
TACCAGAGAGAATCCCAGGCTTATTACCAAAGAGGGGCAAGTGTGATCCTCTTCTCCTCC
CCTCCTGTGATCCTCCTCATCTCTTTCCTCATTTTTCTCATAGTAGGATAG
>Winnebago_2010_ID68
ATGGTGAAAAGCCACATAGGCAGCTGGATCCTAGTTCTCTTTGTGGCCATGTGGAGTGAC
GTGGGCCTCTGCAAGAAGCGACCAAAACCTGGAGGAGGATGGAACACTGGGGGGAGCCGA
TACCCGGGACAGGGAAGTCCTGGAGGCAACCGYTATCCACCTCAGGGAGGGGGTGGCTGG
GGTCAGCCCCATGGAGGTGGCTGGGGCCAACCTCATGGAGGTGGCTGGGGTCAGCCCCAT
GGTGGTGGCTGGGGGCAGCCACATGGTGGTGGAGGCTGGGGTCAAGGTGGTACCCACAGT
CAGTGGAACAAGCCCAGTAAACCAAAAACCAACATGAAGCATGTGGCAGGAGCTGCTGCC
GCTGGAGCAGTGGTAGGGGGCCTTGGTGGCTACATGCTGGGAAGTGCCATGAGCAGACCT
CTTATACATTTTGGCAACGACTATGAGGACCGTTACTATCGTGAAAACATGTACCGTTAC
CCCAACCAAGTGTACTACAGGCCAGTGGATCAGTATAATAACCAGAACACCTTTGTGCAT
GACTGTGTCAACATYACAGTCAAGCAACACACAGTCACCACCACCACCAAGGGGGAGAAC
TTCACCGAAACTGACATTAAGATGATGGAGCGAGTTGTGGAGCAAATGTGCATCACCCAG
TACCAGAGAGAATCCCAGGCTTATTACCAAAGAGGGGCAAGTGTGATCCTCTTCTCCTCC
CCTCCTGTGATCCTCCTCATCTCTTTCCTCATTTTTCTCATAGTAGGATAG
>Winnebago_2010_ID69
ATGGTGAAAAGCCACATAGGCAGCTGGATCCTAGTTCTCTTTGTGGCCATGTGGAGTGAC
GTGGGCCTCTGCAAGAAGCGACCAAAACCTGGAGGAGGATGGAACACTGGGGGGAGCCGA
TACCCGGGACAGGGAAGTCCTGGAGGCAACCGCTATCCACCTCAGGGAGGGGGTGGCTGG
GGTCAGCCCCATGGAGGTGGCTGGGGCCAACCTCATGGAGGTGGCTGGGGTCAGCCCCAT
GGTGGTGGCTGGGGGCAGCCACATGGTGGTGGAGGCTGGGGTCAAGGTGGTACCCACAGT
CAGTGGAACAAGCCCAGTAAACCAAAAACCAACATGAAGCATGTGGCAGGAGCTGCTGCC
GCTGGAGCAGTGGTAGGGGGCCTTGGTGGCTACATGCTGGGAAGTGCCATGAGCAGACCT
CTTATACATTTTGGCAACGACTATGAGGACCGTTACTATCGTGAAAACATGTACCGTTAC
CCCAACCAAGTGTACTACAGGCCAGTGGATCAGTATAATAACCAGAACACCTTTGTGCAT
GACTGTGTCAACATYACAGTCAAGCAACACACAGTCACCACCACCACCAAGGGGGAGAAC
TTCACCGAAACTGACATTAAGATGATGGAGCGAGTTGTGGAGCAAATGTGCATCACCCAG
TACCAGAGAGAATCCCAGGCTTATTACCAAAGAGGGGCAAGTGTGATCCTCTTCTCCTCC
CCTCCTGTGATCCTCCTCATCTCTTTCCTCATTTTTCTCATAGTAGGATAG
>Winnebago_2010_ID70
ATGGTGAAAAGCCACATAGGCAGCTGGATCCTAGTTCTCTTTGTGGCCATGTGGAGTGAC
GTGGGCCTCTGCAAGAAGCGACCAAAACCTGGAGGAGGATGGAACACTGGGGGGAGCCGA
TACCCGGGACAGGGAAGTCCTGGAGGCAACCGCTATCCACCTCAGGGAGGGGGTGGCTGG
GGTCAGCCCCATGGAGGTGGCTGGGGCCAACCTCATGGAGGTGGCTGGGGTCAGCCCCAT
GGTGGTGGCTGGGGGCAGCCACATGGTGGTGGAGGCTGGGGTCAAGGTGGTACCCACAGT
CAGTGGAACAAGCCCAGTAAACCAAAAACCAACATGAAGCATGTGGCAGGAGCTGCTGCC
GCTGGAGCAGTGGTAGGGGGCCTTGGTGGCTACATGCTGGGAAGTGCCATGAGCAGACCT
CTTATACATTTTGGCAACGACTATGAGGACCGTTACTATCGTGAAAACATGTACCGTTAC
CCCAACCAAGTGTACTACAGGCCAGTGGATCAGTATAATAACCAGAACACCTTTGTGCAT
GACTGTGTCAACATYACAGTCAAGCAACACACAGTCACCACCACCACCAAGGGGGAGAAC
TTCACCGAAACTGACATTAAGATGATGGAGCGAGTTGTGGAGCAAATGTGCATCACCCAG
TACCAGAGAGAATCCCAGGCTTATTACCAAAGAGGGGCAAGTGTGATCCTCTTCTCCTCC
CCTCCTGTGATCCTCCTCATCTCTTTCCTCATTTTTCTCATAGTAGGATAG
>Winnebago_2010_ID71
ATGGTGAAAAGCCACATAGGCAGCTGGATCCTAGTTCTCTTTGTGGCCATGTGGAGTGAC
GTGGGCCTCTGCAAGAAGCGACCAAAACCTGGAGGAGGATGGAACACTGGGGGGAGCCGA
TACCCGGGACAGGGAAGTCCTGGAGGCAACCGCTATCCACCTCAGGGAGGGGGTGGCTGG
GGTCAGCCCCATGGAGGTGGCTGGGGCCAACCTCATGGAGGTGGCTGGGGTCAGCCCCAT
GGTGGTGGCTGGGGGCAGCCACATGGTGGTGGAGGCTGGGGTCAAGGTGGTACCCACAGT
CAGTGGAACAAGCCCAGTAAACCAAAAACCAACATGAAGCATGTGGCAGGAGCTGCTGCC
GCTGGAGCAGTGGTAGGGGGCCTTGGTGGCTACATGCTGGGAAGTGCCATGAGCAGACCT
CTTATACATTTTGGCAACGACTATGAGGACCGTTACTATCGTGAAAACATGTACCGTTAC
CCCAACCAAGTGTACTACAGGCCAGTGGATCAGTATAATAACCAGAACACCTTTGTGCAT
GACTGTGTCAACATYACAGTCAAGCAACACACAGTCACCACCACCACCAAGGGGGAGAAC
TTCACCGAAACTGACATTAAGATGATGGAGCGAGTTGTGGAGCAAATGTGCATCACCCAG
TACCAGAGAGAATCCCAGGCTTATTACCAAAGAGGGGCAAGTGTGATCCTCTTCTCCTCC
CCTCCTGTGATCCTCCTCATCTCTTTCCTCATTTTTCTCATAGTAGGATAG
>Winnebago_2010_ID72
ATGGTGAAAAGCCACATAGGCAGCTGGATCCTAGTTCTCTTTGTGGCCATGTGGAGTGAC
GTGGGCCTCTGCAAGAAGCGACCAAAACCTGGAGGAGGATGGAACACTGGGGGGAGCCGA
TACCCGGGACAGGGAAGTCCTGGAGGCAACCGCTATCCACCTCAGGGAGGGGGTGGCTGG
GGTCAGCCCCATGGAGGTGGCTGGGGCCAACCTCATGGAGGTGGCTGGGGTCAGCCCCAT
GGTGGTGGCTGGGGGCAGCCACATGGTGGTGGAGGCTGGGGTCAAGGTGGTACCCACAGT
CAGTGGAACAAGCCCAGTAAACCAAAAACCAACATGAAGCATGTGGCAGGAGCTGCTGCC
GCTGGAGCAGTGGTAGGGGGCCTTGGTGGCTACATGCTGGGAAGTGCCATGAGCAGACCT
CTTATACATTTTGGCAACGACTATGAGGACCGTTACTATCGTGAAAACATGTACCGTTAC
CCCAACCAAGTGTACTACAGGCCAGTGGATCAGTATAATAACCAGAACACCTTTGTGCAT
GACTGTGTCAACATCACAGTCAAGCAACACACAGTCACCACCACCACCAAGGGGGAGAAC
TTCACCGAAACTGACATTAAGATGATGGAGCGAGTTGTGGAGCAAATGTGCATCACCCAG
TACCAGAGAGAATCCCAGGCTTATTACCAAAGAGGGGCAAGTGTGATCCTCTTCTCCTCC
CCTCCTGTGATCCTCCTCATCTCTTTCCTCATTTTTCTCATAGTAGGATAG
>Winnebago_2010_ID73
ATGGTGAAAAGCCACATAGGCAGCTGGATCCTAGTTCTCTTTGTGGCCATGTGGAGTGAC
GTGGGCCTCTGCAAGAAGCGACCAAAACCTGGAGGAGGATGGAACACTGGGGGGAGCCGA
TACCCGGGACAGGGAAGTCCTGGAGGCAACCGYTATCCACCTCAGGGAGGGGGTGGCTGG
GGTCAGCCCCATGGAGGTGGCTGGGGCCAACCTCATGGAGGTGGCTGGGGTCAGCCCCAT
GGTGGTGGCTGGGGGCAGCCACATGGTGGTGGAGGCTGGGGTCAARGTGGTACCCACAGT
CAGTGGAACAAGCCCAGTAAACCAAAAACCAACATGAAGCATGTGGCAGGAGCTGCTGCC
GCTGGAGCAGTGGTAGGGGGCCTTGGTGGCTACATGCTGGGAAGTGCCATGAGCAGACCT
CTTATACATTTTGGCAACGACTATGAGGACCGTTACTATCGTGAAAACATGTACCGTTAC
CCCAACCAAGTGTACTACAGGCCAGTGGATCAGTATAATAACCAGAACACCTTTGTGCAT
GACTGTGTCAACATYACAGTCAAGCAACACACAGTCACCACCACCACCAAGGGGGAGAAC
TTCACCGAAACTGACATTAAGATGATGGAGCGAGTTGTGGAGCAAATGTGCATCACCCAG
TACCAGAGAGAATCCCAGGCTTATTACCAAAGAGGGGCAAGTGTGATCCTCTTCTCCTCC
CCTCCTGTGATCCTCCTCATCTCTTTCCTCATTTTTCTCATAGTAGGATAG
>Winnebago_2010_ID74
ATGGTGAAAAGCCACATAGGCAGCTGGATCCTAGTTCTCTTTGTGGCCATGTGGAGTGAT
GTGGGCCTCTGCAAGAAGCGACCAAAACCTGGAGGAGGATGGAACACTGGGGGGAGCCGA
TACCCGGGACAGGGAAGTCCTGGAGGCAACCGCTATCCACCTCAGGGAGGGGGTGGCTGG
GGTCAGCCCCATGGAGGTGGCTGGGGCCAACCTCATGGAGGTGGCTGGGGTCAGCCCCAT
GGTGGTGGCTGGGGGCAGCCACATGGTGGTGGAGGCTGGGGTCAAGGTGGTACCCACAGT
CAGTGGAACAAGCCCAGTAAACCAAAAACCAACATGAAGCATGTGGCAGGAGCTGCTGCC
GCTGGAGCAGTGGTAGGGGGCCTTGGTGGCTACATGCTGGGAAGTGCCATGAGCAGACCT
CTTATACATTTTGGCAACGACTATGAGGACCGTTACTATCGTGAAAACATGTACCGTTAC
CCCAACCAAGTGTACTACAGGCCAGTGGATCAGTATAATAACCAGAACACCTTTGTGCAT
GACTGTGTCAACATCACAGTCAAGCAACACACAGTCACCACCACCACCAAGGGGGAGAAC
TTCACCGAAACTGACATTAAGATGATGGAGCGAGTTGTGGAGCAAATGTGCATCACCCAG
TACCAGAGAGAATCCAAGGCTTATTACCAAAGAGGGGCAAGTGTGATCCTCTTCTCCTCC
CCTCCTGTGATCCTCCTCATCTCTTTCCTCATTTTTCTCATAGTAGGATAG
>Winnebago_2010_ID75
ATGGTGAAAAGCCACATAGGCAGCTGGATCCTAGTTCTCTTTGTGGCCATGTGGAGTGAC
GTGGGCCTCTGCAAGAAGCGACCAAAACCTGGAGGAGGATGGAACACTGGGGGGAGCCGA
TACCCGGGACAGGGAAGTCCTGGAGGCAACCGCTATCCACCTCAGGGAGGGGGTGGCTGG
GGTCAGCCCCATGGAGGTGGCTGGGGCCAACCTCATGGAGGTGGCTGGGGTCAGCCCCAT
GGTGGTGGCTGGGGGCAGCCACATGGTGGTGGAGGCTGGGGTCAAAGTGGTACCCACAGT
CAGTGGAACAAGCCCAGTAAACCAAAAACCAACATGAAGCATGTGGCAGGAGCTGCTGCC
GCTGGAGCAGTGGTAGGGGGCCTTGGTGGCTACATGCTGGGAAGTGCCATGAGCAGACCT
CTTATACATTTTGGCAACGACTATGAGGACCGTTACTATCGTGAAAACATGTACCGTTAC
CCCAACCAAGTGTACTACAGGCCAGTGGATCAGTATAATAACCAGAACACCTTTGTGCAT
GACTGTGTCAACATTACAGTCAAGCAACACACAGTCACCACCACCACCAAGGGGGAGAAC
TTCACCGAAACTGACATTAAGATGATGGAGCGAGTTGTGGAGCAAATGTGCATCACCCAG
TACCAGAGAGAATCCCAGGCTTATTACCAAAGAGGGGCAAGTGTGATCCTCTTCTCCTCC
CCTCCTGTGATCCTCCTCATCTCTTTCCTCATTTTTCTCATAGTAGGATAG
>Winnebago_2010_ID76
ATGGTGAAAAGCCACATAGGCAGCTGGATCCTAGTTCTCTTTGTGGCCATGTGGAGTGAY
GTGGGCCTCTGCAAGAAGCGACCAAAACCTGGAGGAGGATGGAACACTGGGGGGAGCCGA
TACCCGGGACAGGGAAGTCCTGGAGGCAACCGYTATCCACCTCAGGGAGGGGGTGGCTGG
GGTCAGCCCCATGGAGGTGGCTGGGGCCAACCTCATGGAGGTGGCTGGGGTCAGCCCCAT
GGTGGTGGCTGGGGGCAGCCACATGGTGGTGGAGGCTGGGGTCAMGGTGGTACCCACAGT
CAGTGGAACAAGCCCAGTAAACCAAAAACCAACATGAAGCATGTGGCAGGAGCTGCTGCC
GCTGGAGCAGTGGTAGGGGGCCTTGGTGGCTACATGCTGGGAAGTGCCATGAGCAGACCT
CTTATACATTTTGGCAACGACTATGAGGACCGTTACTATCGTGAAAACATGTACCGTTAC
CCCAACCAAGTGTACTACAGGCCAGTGGATCAGTATAATAACCAGAACACCTTTGTGCAT
GACTGTGTCAACATCACAGTCAAGCAACACACAGTCACCACCACCACCAAGGGGGAGAAC
TTCACCGAAACTGACATTAAGATGATGGAGCGAGTTGTGGAGCAAATGTGCATCACCCAG
TACCAGAGAGAATCCCAGGCTTATTACCAAAGAGGGGCAAGTGTGATCCTCTTCTCCTCC
CCTCCTGTGATCCTCCTCATCTCTTTCCTCATTTTTCTCATAGTAGGATAG
>Winnebago_2010_ID77
ATGGTGAAAAGCCACATAGGCAGCTGGATCCTAGTTCTCTTTGTGGCCATGTGGAGTGAC
GTGGGCCTCTGCAAGAAGCGACCAAAACCTGGAGGAGGATGGAACACTGGGGGGAGCCGA
TACCCGGGACAGGGAAGTCCTGGAGGCAACCGCTATCCACCTCAGGGAGGGGGTGGCTGG
GGTCAGCCCCATGGAGGTGGCTGGGGCCAACCTCATGGAGGTGGCTGGGGTCAGCCCCAT
GGTGGTGGCTGGGGGCAGCCACATGGTGGTGGAGGCTGGGGTCAARGTGGTACCCACAGT
CAGTGGAACAAGCCCAGTAAACCAAAAACCAACATGAAGCATGTGGCAGGAGCTGCTGCC
GCTGGAGCAGTGGTAGGGGGCCTTGGTGGCTACATGCTGGGAAGTGCCATGAGCAGACCT
CTTATACATTTTGGCAACGACTATGAGGACCGTTACTATCGTGAAAACATGTACCGTTAC
CCCAACCAAGTGTACTACAGGCCAGTGGATCAGTATAATAACCAGAACACCTTTGTGCAT
GACTGTGTCAACATYACAGTCAAGCAACACACAGTCACCACCACCACCAAGGGGGAGAAC
TTCACCGAAACTGACATTAAGATGATGGAGCGAGTTGTGGAGCAAATGTGCATCACCCAG
TACCAGAGAGAATCCCAGGCTTATTACCAAAGAGGGGCAAGTGTGATCCTCTTCTCCTCC
CCTCCTGTGATCCTCCTCATCTCTTTCCTCATTTTTCTCATAGTAGGATAG
>Winnebago_2010_ID78
ATGGTGAAAAGCCACATAGGCAGCTGGATCCTAGTTCTCTTTGTGGCCATGTGGAGTGAC
GTGGGCCTCTGCAAGAAGCGACCAAAACCTGGAGGAGGATGGAACACTGGGGGGAGCCGA
TACCCGGGACAGGGAAGTCCTGGAGGCAACCGYTATCCACCTCAGGGAGGGGGTGGCTGG
GGTCAGCCCCATGGAGGTGGCTGGGGCCAACCTCATGGAGGTGGCTGGGGTCAGCCCCAT
GGTGGTGGCTGGGGGCAGCCACATGGTGGTGGAGGCTGGGGTCAAGGTGGTACCCACAGT
CAGTGGAACAAGCCCAGTAAACCAAAAACCAACATGAAGCATGTGGCAGGAGCTGCTGCC
GCTGGAGCAGTGGTAGGGGGCCTTGGTGGCTACATGCTGGGAAGTGCCATGAGCAGACCT
CTTATACATTTTGGCAACGACTATGAGGACCGTTACTATCGTGAAAACATGTACCGTTAC
CCCAACCAAGTGTACTACAGGCCAGTGGATCAGTATAATAACCAGAACACCTTTGTGCAT
GACTGTGTCAACATYACAGTCAAGCAACACACAGTCACCACCACCACCAAGGGGGAGAAC
TTCACCGAAACTGACATTAAGATGATGGAGCGAGTTGTGGAGCAAATGTGCATCACCCAG
TACCAGAGAGAATCCCAGGCTTATTACCAAAGAGGGGCAAGTGTGATCCTCTTCTCCTCC
CCTCCTGTGATCCTCCTCATCTCTTTCCTCATTTTTCTCATAGTAGGATAG
>Winnebago_2010_ID79
ATGGTGAAAAGCCACATAGGCAGCTGGATCCTAGTTCTCTTTGTGGCCATGTGGAGTGAC
GTGGGCCTCTGCAAGAAGCGACCAAAACCTGGAGGAGGATGGAACACTGGGGGGAGCCGA
TACCCGGGACAGGGAAGTCCTGGAGGCAACCGCTATCCACCTCAGGGAGGGGGTGGCTGG
GGTCAGCCCCATGGAGGTGGCTGGGGCCAACCTCATGGAGGTGGCTGGGGTCAGCCCCAT
GGTGGTGGCTGGGGGCAGCCACATGGTGGTGGAGGCTGGGGTCAAGGTGGTACCCACAGT
CAGTGGAACAAGCCCAGTAAACCAAAAACCAACATGAAGCATGTGGCAGGAGCTGCTGCC
GCTGGAGCAGTGGTAGGGGGCCTTGGTGGCTACATGCTGGGAAGTGCCATGAGCAGACCT
CTTATACATTTTGGCAACGACTATGAGGACCGTTACTATCGTGAAAACATGTACCGTTAC
CCCAACCAAGTGTACTACAGGCCAGTGGATCAGTATAATAACCAGAACACCTTTGTGCAT
GACTGTGTCAACATYACAGTCAAGCAACACACAGTCACCACCACCACCAAGGGGGAGAAC
TTCACCGAAACTGACATTAAGATGATGGAGCGAGTTGTGGAGCAAATGTGCATCACCCAG
TACCAGAGAGAATCCCAGGCTTATTACCAAAGAGGGGCAAGTGTGATCCTCTTCTCCTCC
CCTCCTGTGATCCTCCTCATCTCTTTCCTCATTTTTCTCATAGTAGGATAG
>Winnebago_2010_ID80
ATGGTGAAAAGCCACATAGGCAGCTGGATCCTAGTTCTCTTTGTGGCCATGTGGAGTGAC
GTGGGCCTCTGCAAGAAGCGACCAAAACCTGGAGGAGGATGGAACACTGGGGGGAGCCGA
TACCCGGGACAGGGAAGTCCTGGAGGCAACCGCTATCCACCTCAGGGAGGGGGTGGCTGG
GGTCAGCCCCATGGAGGTGGCTGGGGCCAACCTCATGGAGGTGGCTGGGGTCAGCCCCAT
GGTGGTGGCTGGGGGCAGCCACATGGTGGTGGAGGCTGGGGTCAAGGTGGTACCCACAGT
CAGTGGAACAAGCCCAGTAAACCAAAAACCAACATGAAGCATGTGGCAGGAGCTGCTGCC
GCTGGAGCAGTGGTAGGGGGCCTTGGTGGCTACATGCTGGGAAGTGCCATGAGCAGACCT
CTTATACATTTTGGCAACGACTATGAGGACCGTTACTATCGTGAAAACATGTACCGTTAC
CCCAACCAAGTGTACTACAGGCCAGTGGATCAGTATAATAACCAGAACACCTTTGTGCAT
GACTGTGTCAACATCACAGTCAAGCAACACACAGTCACCACCACCACCAAGGGGGAGAAC
TTCACCGAAACTGACATTAAGATGATGGAGCGAGTTGTGGAGCAAATGTGCATCACCCAG
TACCAGAGAGAATCCCAGGCTTATTACCAAAGAGGGGCAAGTGTGATCCTCTTCTCCTCC
CCTCCTGTGATCCTCCTCATCTCTTTCCTCATTTTTCTCATAGTAGGATAG
>Winnebago_2010_ID81
ATGGTGAAAAGCCACATAGGCAGCTGGATCCTAGTTCTCTTTGTGGCCATGTGGAGTGAC
GTGGGCCTCTGCAAGAAGCGACCAAAACCTGGAGGAGGATGGAACACTGGGGGGAGCCGA
TACCCGGGACAGGGAAGTCCTGGAGGCAACCGCTATCCACCTCAGGGAGGGGGTGGCTGG
GGTCAGCCCCATGGAGGTGGCTGGGGCCAACCTCATGGAGGTGGCTGGGGTCAGCCCCAT
GGTGGTGGCTGGGGGCAGCCACATGGTGGTGGAGGCTGGGGTCAAGGTGGTACCCACAGT
CAGTGGAACAAGCCCAGTAAACCAAAAACCAACATGAAGCATGTGGCAGGAGCTGCTGCC
GCTGGAGCAGTGGTAGGGGGCCTTGGTGGCTACATGCTGGGAAGTGCCATGAGCAGACCT
CTTATACATTTTGGCAACGACTATGAGGACCGTTACTATCGTGAAAACATGTACCGTTAC
CCCAACCAAGTGTACTACAGGCCAGTGGATCAGTATAATAACCAGAACACCTTTGTGCAT
GACTGTGTCAACATYACAGTCAAGCAACACACAGTCACCACCACCACCAAGGGGGAGAAC
TTCACCGAAACTGACATTAAGATGATGGAGCGAGTTGTGGAGCAAATGTGCATCACCCAG
TACCAGAGAGAATCCCAGGCTTATTACCAAAGAGGGGCAAGTGTGATCCTCTTCTCCTCC
CCTCCTGTGATCCTCCTCATCTCTTTCCTCATTTTTCTCATAGTAGGATAG
>Winnebago_2010_ID82
ATGGTGAAAAGCCACATAGGCAGCTGGATCCTAGTTCTCTTTGTGGCCATGTGGAGTGAC
GTGGGCCTCTGCAAGAAGCGACCAAAACCTGGAGGAGGATGGAACACTGGGGGGAGCCGA
TACCCGGGACAGGGAAGTCCTGGAGGCAACCGCTATCCACCTCAGGGAGGGGGTGGCTGG
GGTCAGCCCCATGGAGGTGGCTGGGGCCAACCTCATGGAGGTGGCTGGGGTCAGCCCCAT
GGTGGTGGCTGGGGGCAGCCACATGGTGGTGGAGGCTGGGGTCAARGTGGTACCCACAGT
CAGTGGAACAAGCCCAGTAAACCAAAAACCAACATGAAGCATGTGGCAGGAGCTGCTGCC
GCTGGAGCAGTGGTAGGGGGCCTTGGTGGCTACATGCTGGGAAGTGCCATGAGCAGACCT
CTTATACATTTTGGCAACGACTATGAGGACCGTTACTATCGTGAAAACATGTACCGTTAC
CCCAACCAAGTGTACTACAGGCCAGTGGATCAGTATAATAACCAGAACACCTTTGTGCAT
GACTGTGTCAACATTACAGTCAAGCAACACACAGTCACCACCACCACCAAGGGGGAGAAC
TTCACCGAAACTGACATTAAGATGATGGAGCGAGTTGTGGAGCAAATGTGCATCACCCAG
TACCAGAGAGAATCCCAGGCTTATTACCAAAGAGGGGCAAGTGTGATCCTCTTCTCCTCC
CCTCCTGTGATCCTCCTCATCTCTTTCCTCATTTTTCTCATAGTAGGATAG
>Winnebago_2010_ID83
ATGGTGAAAAGCCACATAGGCAGCTGGATCCTAGTTCTCTTTGTGGCCATGTGGAGTGAC
GTGGGCCTCTGCAAGAAGCGACCAAAACCTGGAGGAGGATGGAACACTGGGGGGAGCCGA
TACCCGGGACAGGGAAGTCCTGGAGGCAACCGCTATCCACCTCAGGGAGGGGGTGGCTGG
GGTCAGCCCCATGGAGGTGGCTGGGGCCAACCTCATGGAGGTGGCTGGGGTCAGCCCCAT
GGTGGTGGCTGGGGGCAGCCACATGGTGGTGGAGGCTGGGGTCAARGTGGTACCCACAGT
CAGTGGAACAAGCCCAGTAAACCAAAAACCAACATGAAGCATGTGGCAGGAGCTGCTGCC
GCTGGAGCAGTGGTAGGGGGCCTTGGTGGCTACATGCTGGGAAGTGCCATGAGCAGACCT
CTTATACATTTTGGCAACGACTATGAGGACCGTTACTATCGTGAAAACATGTACCGTTAC
CCCAACCAAGTGTACTACAGGCCAGTGGATCAGTATAATAACCAGAACACCTTTGTGCAT
GACTGTGTCAACATTACAGTCAAGCAACACACAGTCACCACCACCACCAAGGGGGAGAAC
TTCACCGAAACTGACATTAAGATGATGGAGCGAGTTGTGGAGCAAATGTGCATCACCCAG
TACCAGAGAGAATCCCAGGCTTATTACCAAAGAGGGGCAAGTGTGATCCTCTTCTCCTCC
CCTCCTGTGATCCTCCTCATCTCTTTCCTCATTTTTCTCATAGTAGGATAG
>Winnebago_2010_ID84
ATGGTGAAAAGCCACATAGGCAGCTGGATCCTAGTTCTCTTTGTGGCCATGTGGAGTGAC
GTGGGCCTCTGCAAGAAGCGACCAAAACCTGGAGGAGGATGGAACACTGGGGGGAGCCGA
TACCCGGGACAGGGAAGTCCTGGAGGCAACCGCTATCCACCTCAGGGAGGGGGTGGCTGG
GGTCAGCCCCATGGAGGTGGCTGGGGCCAACCTCATGGAGGTGGCTGGGGTCAGCCCCAT
GGTGGTGGCTGGGGGCAGCCACATGGTGGTGGAGGCTGGGGTCAAGGTGGTACCCACAGT
CAGTGGAACAAGCCCAGTAAACCAAAAACCAACATGAAGCATGTGGCAGGAGCTGCTGCC
GCTGGAGCAGTGGTAGGGGGCCTTGGTGGCTACATGCTGGGAAGTGCCATGAGCAGACCT
CTTATACATTTTGGCAACGACTATGAGGACCGTTACTATCGTGAAAACATGTACCGTTAC
CCCAACCAAGTGTACTACAGGCCAGTGGATCAGTATAATAACCAGAACACCTTTGTGCAT
GACTGTGTCAACATYACAGTCAAGCAACACACAGTCACCACCACCACCAAGGGGGAGAAC
TTCACCGAAACTGACATTAAGATGATGGAGCGAGTTGTGGAGCAAATGTGCATCACCCAG
TACCAGAGAGAATCCCAGGCTTATTACCAAAGAGGGGCAAGTGTGATCCTCTTCTCCTCC
CCTCCTGTGATCCTCCTCATCTCTTTCCTCATTTTTCTCATAGTAGGATAG
>Winnebago_2010_ID85
ATGGTGAAAAGCCACATAGGCAGCTGGATCCTAGTTCTCTTTGTGGCCATGTGGAGTGAC
GTGGGCCTCTGCAAGAAGCGACCAAAACCTGGAGGAGGATGGAACACTGGGGGGAGCCGA
TACCCGGGACAGGGAAGTCCTGGAGGCAACCGYTATCCACCTCAGGGAGGGGGTGGCTGG
GGTCAGCCCCATGGAGGTGGCTGGGGCCAACCTCATGGAGGTGGCTGGGGTCAGCCCCAT
GGTGGTGGCTGGGGGCAGCCACATGGTGGTGGAGGCTGGGGTCAAGGTGGTACCCACAGT
CAGTGGAACAAGCCCAGTAAACCAAAAACCAACATGAAGCATGTGGCAGGAGCTGCTGCC
GCTGGAGCAGTGGTAGGGGGCCTTGGTGGCTACATGCTGGGAAGTGCCATGAGCAGACCT
CTTATACATTTTGGCAACGACTATGAGGACCGTTACTATCGTGAAAACATGTACCGTTAC
CCCAACCAAGTGTACTACAGGCCAGTGGATCAGTATAATAACCAGAACACCTTTGTGCAT
GACTGTGTCAACATCACAGTCAAGCAACACACAGTCACCACCACCACCAAGGGGGAGAAC
TTCACCGAAACTGACATTAAGATGATGGAGCGAGTTGTGGAGCAAATGTGCATCACCCAG
TACCAGAGAGAATCCCAGGCTTATTACCAAAGAGGGGCAAGTGTGATCCTCTTCTCCTCC
CCTCCTGTGATCCTCCTCATCTCTTTCCTCATTTTTCTCATAGTAGGATAG
>Winnebago_2010_ID86
ATGGTGAAAAGCCACATAGGCAGCTGGATCCTAGTTCTCTTTGTGGCCATGTGGAGTGAC
GTGGGCCTCTGCAAGAAGCGACCAAAACCTGGAGGAGGATGGAACACTGGGGGGAGCCGA
TACCCGGGACAGGGAAGTCCTGGAGGCAACCGCTATCCACCTCAGGGAGGGGGTGGCTGG
GGTCAGCCCCATGGAGGTGGCTGGGGCCAACCTCATGGAGGTGGCTGGGGTCAGCCCCAT
GGTGGTGGCTGGGGGCAGCCACATGGTGGTGGAGGCTGGGGTCAAGGTGGTACCCACAGT
CAGTGGAACAAGCCCAGTAAACCAAAAACCAACATGAAGCATGTGGCAGGAGCTGCTGCC
GCTGGAGCAGTGGTAGGGGGCCTTGGTGGCTACATGCTGGGAAGTGCCATGAGCAGACCT
CTTATACATTTTGGCAACGACTATGAGGACCGTTACTATCGTGAAAACATGTACCGTTAC
CCCAACCAAGTGTACTACAGGCCAGTGGATCAGTATAATAACCAGAACACCTTTGTGCAT
GACTGTGTCAACATCACAGTCAAGCAACACACAGTCACCACCACCACCAAGGGGGAGAAC
TTCACCGAAACTGACATTAAGATGATGGAGCGAGTTGTGGAGCAAATGTGCATCACCCAG
TACCAGAGAGAATCCCAGGCTTATTACCAAAGAGGGGCAAGTGTGATCCTCTTCTCCTCC
CCTCCTGTGATCCTCCTCATCTCTTTCCTCATTTTTCTCATAGTAGGATAG
>Winnebago_2010_ID87
ATGGTGAAAAGCCACATAGGCAGCTGGATCCTAGTTCTCTTTGTGGCCATGTGGAGTGAC
GTGGGCCTCTGCAAGAAGCGACCAAAACCTGGAGGAGGATGGAACACTGGGGGGAGCCGA
TACCCGGGACAGGGAAGTCCTGGAGGCAACCGCTATCCACCTCAGGGAGGGGGTGGCTGG
GGTCAGCCCCATGGAGGTGGCTGGGGCCAACCTCATGGAGGTGGCTGGGGTCAGCCCCAT
GGTGGTGGCTGGGGGCAGCCACATGGTGGTGGAGGCTGGGGTCAARGTGGTACCCACAGT
CAGTGGAACAAGCCCAGTAAACCAAAAACCAACATGAAGCATGTGGCAGGAGCTGCTGCC
GCTGGAGCAGTGGTAGGGGGCCTTGGTGGCTACATGCTGGGAAGTGCCATGAGCAGACCT
CTTATACATTTTGGCAACGACTATGAGGACCGTTACTATCGTGAAAACATGTACCGTTAC
CCCAACCAAGTGTACTACAGGCCAGTGGATCAGTATAATAACCAGAACACCTTTGTGCAT
GACTGTGTCAACATTACAGTCAAGCAACACACAGTCACCACCACCACCAAGGGGGAGAAC
TTCACCGAAACTGACATTAAGATGATGGAGCGAGTTGTGGAGCAAATGTGCATCACCCAG
TACCAGAGAGAATCCCAGGCTTATTACCAAAGAGGGGCAAGTGTGATCCTCTTCTCCTCC
CCTCCTGTGATCCTCCTCATCTCTTTCCTCATTTTTCTCATAGTAGGATAG
>Winnebago_2010_ID88
ATGGTGAAAAGCCACATAGGCAGCTGGATCCTAGTTCTCTTTGTGGCCATGTGGAGTGAC
GTGGGCCTCTGCAAGAAGCGACCAAAACCTGGAGGAGGATGGAACACTGGGGGGAGCCGA
TACCCGGGACAGGGAAGTCCTGGAGGCAACCGYTATCCACCTCAGGGAGGGGGTGGCTGG
GGTCAGCCCCATGGAGGTGGCTGGGGCCAACCTCATGGAGGTGGCTGGGGTCAGCCCCAT
GGTGGTGGCTGGGGGCAGCCACATGGTGGTGGAGGCTGGGGTCAAGGTGGTACCCACAGT
CAGTGGAACAAGCCCAGTAAACCAAAAACCAACATGAAGCATGTGGCAGGAGCTGCTGCC
GCTGGAGCAGTGGTAGGGGGCCTTGGTGGCTACATGCTGGGAAGTGCCATGAGCAGACCT
CTTATACATTTTGGCAACGACTATGAGGACCGTTACTATCGTGAAAACATGTACCGTTAC
CCCAACCAAGTGTACTACAGGCCAGTGGATCAGTATAATAACCAGAACACCTTTGTGCAT
GACTGTGTCAACATYACAGTCAAGCAACACACAGTCACCACCACCACCAAGGGGGAGAAC
TTCACCGAAACTGACATTAAGATGATGGAGCGAGTTGTGGAGCAAATGTGCATCACCCAG
TACCAGAGAGAATCCCAGGCTTATTACCAAAGAGGGGCAAGTGTGATCCTCTTCTCCTCC
CCTCCTGTGATCCTCCTCATCTCTTTCCTCATTTTTCTCATAGTAGGATAG
>Winnebago_2010_ID89
ATGGTGAAAAGCCACATAGGCAGCTGGATCCTAGTTCTCTTTGTGGCCATGTGGAGTGAC
GTGGGCCTCTGCAAGAAGCGACCAAAACCTGGAGGAGGATGGAACACTGGGGGGAGCCGA
TACCCGGGACAGGGAAGTCCTGGAGGCAACCGCTATCCACCTCAGGGAGGGGGTGGCTGG
GGTCAGCCCCATGGAGGTGGCTGGGGCCAACCTCATGGAGGTGGCTGGGGTCAGCCCCAT
GGTGGTGGCTGGGGGCAGCCACATGGTGGTGGAGGCTGGGGTCAAAGTGGTACCCACAGT
CAGTGGAACAAGCCCAGTAAACCAAAAACCAACATGAAGCATGTGGCAGGAGCTGCTGCC
GCTGGAGCAGTGGTAGGGGGCCTTGGTGGCTACATGCTGGGAAGTGCCATGAGCAGACCT
CTTATACATTTTGGCAACGACTATGAGGACCGTTACTATCGTGAAAACATGTACCGTTAC
CCCAACCAAGTGTACTACAGGCCAGTGGATCAGTATAATAACCAGAACACCTTTGTGCAT
GACTGTGTCAACATTACAGTCAAGCAACACACAGTCACCACCACCACCAAGGGGGAGAAC
TTCACCGAAACTGACATTAAGATGATGGAGCGAGTTGTGGAGCAAATGTGCATCACCCAG
TACCAGAGAGAATCCCAGGCTTATTACCAAAGAGGGGCAAGTGTGATCCTCTTCTCCTCC
CCTCCTGTGATCCTCCTCATCTCTTTCCTCATTTTTCTCATAGTAGGATAG
>Winnebago_2010_ID90
ATGGTGAAAAGCCACATAGGCAGCTGGATCCTAGTTCTCTTTGTGGCCATGTGGAGTGAC
GTGGGCCTCTGCAAGAAGCGACCAAAACCTGGAGGAGGATGGAACACTGGGGGGAGCCGA
TACCCGGGACAGGGAAGTCCTGGAGGCAACCGCTATCCACCTCAGGGAGGGGGTGGCTGG
GGTCAGCCCCATGGAGGTGGCTGGGGCCAACCTCATGGAGGTGGCTGGGGTCAGCCCCAT
GGTGGTGGCTGGGGGCAGCCACATGGTGGTGGAGGCTGGGGTCAARGTGGTACCCACAGT
CAGTGGAACAAGCCCAGTAAACCAAAAACCAACATGAAGCATGTGGCAGGAGCTGCTGCC
GCTGGAGCAGTGGTAGGGGGCCTTGGTGGCTACATGCTGGGAAGTGCCATGAGCAGACCT
CTTATACATTTTGGCAACGACTATGAGGACCGTTACTATCGTGAAAACATGTACCGTTAC
CCCAACCAAGTGTACTACAGGCCAGTGGATCAGTATAATAACCAGAACACCTTTGTGCAT
GACTGTGTCAACATTACAGTCAAGCAACACACAGTCACCACCACCACCAAGGGGGAGAAC
TTCACCGAAACTGACATTAAGATGATGGAGCGAGTTGTGGAGCAAATGTGCATCACCCAG
TACCAGAGAGAATCCCAGGCTTATTACCAAAGAGGGGCAAGTGTGATCCTCTTCTCCTCC
CCTCCTGTGATCCTCCTCATCTCTTTCCTCATTTTTCTCATAGTAGGATAG
>Winnebago_2010_ID91
ATGGTGAAAAGCCACATAGGCAGCTGGATCCTAGTTCTCTTTGTGGCCATGTGGAGTGAC
GTGGGCCTCTGCAAGAAGCGACCAAAACCTGGAGGAGGATGGAACACTGGGGGGAGCCGA
TACCCGGGACAGGGAAGTCCTGGAGGCAACCGCTATCCACCTCAGGGAGGGGGTGGCTGG
GGTCAGCCCCATGGAGGTGGCTGGGGCCAACCTCATGGAGGTGGCTGGGGTCAGCCCCAT
GGTGGTGGCTGGGGGCAGCCACATGGTGGTGGAGGCTGGGGTCAARGTGGTACCCACAGT
CAGTGGAACAAGCCCAGTAAACCAAAAACCAACATGAAGCATGTGGCAGGAGCTGCTGCC
GCTGGAGCAGTGGTAGGGGGCCTTGGTGGCTACATGCTGGGAAGTGCCATGAGCAGACCT
CTTATACATTTTGGCAACGACTATGAGGACCGTTACTATCGTGAAAACATGTACCGTTAC
CCCAACCAAGTGTACTACAGGCCAGTGGATCAGTATAATAACCAGAACACCTTTGTGCAT
GACTGTGTCAACATYACAGTCAAGCAACACACAGTCACCACCACCACCAAGGGGGAGAAC
TTCACCGAAACTGACATTAAGATGATGGAGCGAGTTGTGGAGCAAATGTGCATCACCCAG
TACCAGAGAGAATCCCAGGCTTATTACCAAAGAGGGGCAAGTGTGATCCTCTTCTCCTCC
CCTCCTGTGATCCTCCTCATCTCTTTCCTCATTTTTCTCATAGTAGGATAG
>Winnebago_2010_ID92
ATGGTGAAAAGCCACATAGGCAGCTGGATCCTAGTTCTCTTTGTGGCCATGTGGAGTGAC
GTGGGCCTCTGCAAGAAGCGACCAAAACCTGGAGGAGGATGGAACACTGGGGGGAGCCGA
TACCCGGGACAGGGAAGTCCTGGAGGCAACCGCTATCCACCTCAGGGAGGGGGTGGCTGG
GGTCAGCCCCATGGAGGTGGCTGGGGCCAACCTCATGGAGGTGGCTGGGGTCAGCCCCAT
GGTGGTGGCTGGGGGCAGCCACATGGTGGTGGAGGCTGGGGTCAAAGTGGTACCCACAGT
CAGTGGAACAAGCCCAGTAAACCAAAAACCAACATGAAGCATGTGGCAGGAGCTGCTGCC
GCTGGAGCAGTGGTAGGGGGCCTTGGTGGCTACATGCTGGGAAGTGCCATGAGCAGACCT
CTTATACATTTTGGCAACGACTATGAGGACCGTTACTATCGTGAAAACATGTACCGTTAC
CCCAACCAAGTGTACTACAGGCCAGTGGATCAGTATAATAACCAGAACACCTTTGTGCAT
GACTGTGTCAACATTACAGTCAAGCAACACACAGTCACCACCACCACCAAGGGGGAGAAC
TTCACCGAAACTGACATTAAGATGATGGAGCGAGTTGTGGAGCAAATGTGCATCACCCAG
TACCAGAGAGAATCCCAGGCTTATTACCAAAGAGGGGCAAGTGTGATCCTCTTCTCCTCC
CCTCCTGTGATCCTCCTCATCTCTTTCCTCATTTTTCTCATAGTAGGATAG
>Winnebago_2010_ID93
ATGGTGAAAAGCCACATAGGCAGCTGGATCCTAGTTCTCTTTGTGGCCATGTGGAGTGAC
GTGGGCCTCTGCAAGAAGCGACCAAAACCTGGAGGAGGATGGAACACTGGGGGGAGCCGA
TACCCGGGACAGGGAAGTCCTGGAGGCAACCGCTATCCACCTCAGGGAGGGGGTGGCTGG
GGTCAGCCCCATGGAGGTGGCTGGGGCCAACCTCATGGAGGTGGCTGGGGTCAGCCCCAT
GGTGGTGGCTGGGGGCAGCCACATGGTGGTGGAGGCTGGGGTCAARGTGGTACCCACAGT
CAGTGGAACAAGCCCAGTAAACCAAAAACCAACATGAAGCATGTGGCAGGAGCTGCTGCC
GCTGGAGCAGTGGTAGGGGGCCTTGGTGGCTACATGCTGGGAAGTGCCATGAGCAGACCT
CTTATACATTTTGGCAACGACTATGAGGACCGTTACTATCGTGAAAACATGTACCGTTAC
CCCAACCAAGTGTACTACAGGCCAGTGGATCAGTATAATAACCAGAACACCTTTGTGCAT
GACTGTGTCAACATYACAGTCAAGCAACACACAGTCACCACCACCACCAAGGGGGAGAAC
TTCACCGAAACTGACATTAAGATGATGGAGCGAGTTGTGGAGCAAATGTGCATCACCCAG
TACCAGAGAGAATCCCAGGCTTATTACCAAAGAGGGGCAAGTGTGATCCTCTTCTCCTCC
CCTCCTGTGATCCTCCTCATCTCTTTCCTCATTTTTCTCATAGTAGGATAG
>Winnebago_2010_ID94
ATGGTGAAAAGCCACATAGGCAGCTGGATCCTAGTTCTCTTTGTGGCCATGTGGAGTGAC
GTGGGCCTCTGCAAGAAGCGACCAAAACCTGGAGGAGGATGGAACACTGGGGGGAGCCGA
TACCCGGGACAGGGAAGTCCTGGAGGCAACCGYTATCCACCTCAGGGAGGGGGTGGCTGG
GGTCAGCCCCATGGAGGTGGCTGGGGCCAACCTCATGGAGGTGGCTGGGGTCAGCCCCAT
GGTGGTGGCTGGGGGCAGCCACATGGTGGTGGAGGCTGGGGTCAAGGTGGTACCCACAGT
CAGTGGAACAAGCCCAGTAAACCAAAAACCAACATGAAGCATGTGGCAGGAGCTGCTGCC
GCTGGAGCAGTGGTAGGGGGCCTTGGTGGCTACATGCTGGGAAGTGCCATGAGCAGACCT
CTTATACATTTTGGCAACGACTATGAGGACCGTTACTATCGTGAAAACATGTACCGTTAC
CCCAACCAAGTGTACTACAGGCCAGTGGATCAGTATAATAACCAGAACACCTTTGTGCAT
GACTGTGTCAACATCACAGTCAAGCAACACACAGTCACCACCACCACCAAGGGGGAGAAC
TTCACCGAAACTGACATTAAGATGATGGAGCGAGTTGTGGAGCAAATGTGCATCACCCAG
TACCAGAGAGAATCCCAGGCTTATTACCAAAGAGGGGCAAGTGTGATCCTCTTCTCCTCC
CCTCCTGTGATCCTCCTCATCTCTTTCCTCATTTTTCTCATAGTAGGATAG
>Winnebago_2010_ID95
ATGGTGAAAAGCCACATAGGCAGCTGGATCCTAGTTCTCTTTGTGGCCATGTGGAGTGAC
GTGGGCCTCTGCAAGAAGCGACCAAAACCTGGAGGAGGATGGAACACTGGGGGGAGCCGA
TACCCGGGACAGGGAAGTCCTGGAGGCAACCGCTATCCACCTCAGGGAGGGGGTGGCTGG
GGTCAGCCCCATGGAGGTGGCTGGGGCCAACCTCATGGAGGTGGCTGGGGTCAGCCCCAT
GGTGGTGGCTGGGGGCAGCCACATGGTGGTGGAGGCTGGGGTCAAGGTGGTACCCACAGT
CAGTGGAACAAGCCCAGTAAACCAAAAACCAACATGAAGCATGTGGCAGGAGCTGCTGCC
GCTGGAGCAGTGGTAGGGGGCCTTGGTGGCTACATGCTGGGAAGTGCCATGAGCAGACCT
CTTATACATTTTGGCAACGACTATGAGGACCGTTACTATCGTGAAAACATGTACCGTTAC
CCCAACCAAGTGTACTACAGGCCAGTGGATCAGTATAATAACCAGAACACCTTTGTGCAT
GACTGTGTCAACATYACAGTCAAGCAACACACAGTCACCACCACCACCAAGGGGGAGAAC
TTCACCGAAACTGACATTAAGATGATGGAGCGAGTTGTGGAGCAAATGTGCATCACCCAG
TACCAGAGAGAATCCCAGGCTTATTACCAAAGAGGGGCAAGTGTGATCCTCTTCTCCTCC
CCTCCTGTGATCCTCCTCATCTCTTTCCTCATTTTTCTCATAGTAGGATAG
>Winnebago_2010_ID96
ATGGTGAAAAGCCACATAGGCAGCTGGATCCTAGTTCTCTTTGTGGCCATGTGGAGTGAC
GTGGGCCTCTGCAAGAAGCGACCAAAACCTGGAGGAGGATGGAACACTGGGGGGAGCCGA
TACCCGGGACAGGGAAGTCCTGGAGGCAACCGCTATCCACCTCAGGGAGGGGGTGGCTGG
GGTCAGCCCCATGGAGGTGGCTGGGGCCAACCTCATGGAGGTGGCTGGGGTCAGCCCCAT
GGTGGTGGCTGGGGGCAGCCACATGGTGGTGGAGGCTGGGGTCAAGGTGGTACCCACAGT
CAGTGGAACAAGCCCAGTAAACCAAAAACCAACATGAAGCATGTGGCAGGAGCTGCTGCC
GCTGGAGCAGTGGTAGGGGGCCTTGGTGGCTACATGCTGGGAAGTGCCATGAGCAGACCT
CTTATACATTTTGGCAACGACTATGAGGACCGTTACTATCGTGAAAACATGTACCGTTAC
CCCAACCAAGTGTACTACAGGCCAGTGGATCAGTATAATAACCAGAACACCTTTGTGCAT
GACTGTGTCAACATYACAGTCAAGCAACACACAGTCACCACCACCACCAAGGGGGAGAAC
TTCACCGAAACTGACATTAAGATGATGGAGCGAGTTGTGGAGCAAATGTGCATCACCCAG
TACCAGAGAGAATCCCAGGCTTATTACCAAAGAGGGGCAAGTGTGATCCTCTTCTCCTCC
CCTCCTGTGATCCTCCTCATCTCTTTCCTCATTTTTCTCATAGTAGGATAG
>Winnebago_2010_ID97
ATGGTGAAAAGCCACATAGGCAGCTGGATCCTAGTTCTCTTTGTGGCCATGTGGAGTGAC
GTGGGCCTCTGCAAGAAGCGACCAAAACCTGGAGGAGGATGGAACACTGGGGGGAGCCGA
TACCCGGGACAGGGAAGTCCTGGAGGCAACCGYTATCCACCTCAGGGAGGGGGTGGCTGG
GGTCAGCCCCATGGAGGTGGCTGGGGCCAACCTCATGGAGGTGGCTGGGGTCAGCCCCAT
GGTGGTGGCTGGGGGCAGCCACATGGTGGTGGAGGCTGGGGTCAAGGTGGTACCCACAGT
CAGTGGAACAAGCCCAGTAAACCAAAAACCAACATGAAGCATGTGGCAGGAGCTGCTGCC
GCTGGAGCAGTGGTAGGGGGCCTTGGTGGCTACATGCTGGGAAGTGCCATGAGCAGACCT
CTTATACATTTTGGCAACGACTATGAGGACCGTTACTATCGTGAAAACATGTACCGTTAC
CCCAACCAAGTGTACTACAGGCCAGTGGATCAGTATAATAACCAGAACACCTTTGTGCAT
GACTGTGTCAACATYACAGTCAAGCAACACACAGTCACCACCACCACCAAGGGGGAGAAC
TTCACCGAAACTGACATTAAGATGATGGAGCGAGTTGTGGAGCAAATGTGCATCACCCAG
TACCAGAGAGAATCCCAGGCTTATTACCAAAGAGGGGCAAGTGTGATCCTCTTCTCCTCC
CCTCCTGTGATCCTCCTCATCTCTTTCCTCATTTTTCTCATAGTAGGATAG
>Winnebago_2010_ID98
ATGGTGAAAAGCCACATAGGCAGCTGGATCCTAGTTCTCTTTGTGGCCATGTGGAGTGAC
GTGGGCCTCTGCAAGAAGCGACCAAAACCTGGAGGAGGATGGAACACTGGGGGGAGCCGA
TACCCGGGACAGGGAAGTCCTGGAGGCAACCGCTATCCACCTCAGGGAGGGGGTGGCTGG
GGTCAGCCCCATGGAGGTGGCTGGGGCCAACCTCATGGAGGTGGCTGGGGTCAGCCCCAT
GGTGGTGGCTGGGGGCAGCCACATGGTGGTGGAGGCTGGGGTCAARGTGGTACCCACAGT
CAGTGGAACAAGCCCAGTAAACCAAAAACCAACATGAAGCATGTGGCAGGAGCTGCTGCC
GCTGGAGCAGTGGTAGGGGGCCTTGGTGGCTACATGCTGGGAAGTGCCATGAGCAGACCT
CTTATACATTTTGGCAACGACTATGAGGACCGTTACTATCGTGAAAACATGTACCGTTAC
CCCAACCAAGTGTACTACAGGCCAGTGGATCAGTATAATAACCAGAACACCTTTGTGCAT
GACTGTGTCAACATTACAGTCAAGCAACACACAGTCACCACCACCACCAAGGGGGAGAAC
TTCACCGAAACTGACATTAAGATGATGGAGCGAGTTGTGGAGCAAATGTGCATCACCCAG
TACCAGAGAGAATCCCAGGCTTATTACCAAAGAGGGGCAAGTGTGATCCTCTTCTCCTCC
CCTCCTGTGATCCTCCTCATCTCTTTCCTCATTTTTCTCATAGTAGGATAG
>Winnebago_2010_ID99
ATGGTGAAAAGCCACATAGGCAGCTGGATCCTAGTTCTCTTTGTGGCCATGTGGAGTGAY
GTGGGCCTCTGCAAGAAGCGACCAAAACCTGGAGGAGGATGGAACACTGGGGGGAGCCGA
TACCCGGGACAGGGAAGTCCTGGAGGCAACCGCTATCCACCTCAGGGAGGGGGTGGCTGG
GGTCAGCCCCATGGAGGTGGCTGGGGCCAACCTCATGGAGGTGGCTGGGGTCAGCCCCAT
GGTGGTGGCTGGGGGCAGCCACATGGTGGTGGAGGCTGGGGTCAAGGTGGTACCCACAGT
CAGTGGAACAAGCCCAGTAAACCAAAAACCAACATGAAGCATGTGGCAGGAGCTGCTGCC
GCTGGAGCAGTGGTAGGGGGCCTTGGTGGCTACATGCTGGGAAGTGCCATGAGCAGACCT
CTTATACATTTTGGCAACGACTATGAGGACCGTTACTATCGTGAAAACATGTACCGTTAC
CCCAACCAAGTGTACTACAGGCCAGTGGATCAGTATAATAACCAGAACACCTTTGTGCAT
GACTGTGTCAACATCACAGTCAAGCAACACACAGTCACCACCACCACCAAGGGGGAGAAC
TTCACCGAAACTGACATTAAGATGATGGAGCGAGTTGTGGAGCAAATGTGCATCACCCAG
TACCAGAGAGAATCCCAGGCTTATTACCAAAGAGGGGCAAGTGTGATCCTCTTCTCCTCC
CCTCCTGTGATCCTCCTCATCTCTTTCCTCATTTTTCTCATAGTAGGATAG
>Winnebago_2010_ID100
ATGGTGAAAAGCCACATAGGCAGCTGGATCCTAGTTCTCTTTGTGGCCATGTGGAGTGAC
GTGGGCCTCTGCAAGAAGCGACCAAAACCTGGAGGAGGATGGAACACTGGGGGGAGCCGA
TACCCGGGACAGGGAAGTCCTGGAGGCAACCGCTATCCACCTCAGGGAGGGGGTGGCTGG
GGTCAGCCCCATGGAGGTGGCTGGGGCCAACCTCATGGAGGTGGCTGGGGTCAGCCCCAT
GGTGGTGGCTGGGGGCAGCCACATGGTGGTGGAGGCTGGGGTCAAGGTGGTACCCACAGT
CAGTGGAACAAGCCCAGTAAACCAAAAACCAACATGAAGCATGTGGCAGGAGCTGCTGCC
GCTGGAGCAGTGGTAGGGGGCCTTGGTGGCTACATGCTGGGAAGTGCCATGAGCAGACCT
CTTATACATTTTGGCAACGACTATGAGGACCGTTACTATCGTGAAAACATGTACCGTTAC
CCCAACCAAGTGTACTACAGGCCAGTGGATCAGTATAATAACCAGAACACCTTTGTGCAT
GACTGTGTCAACATYACAGTCAAGCAACACACAGTCACCACCACCACCAAGGGGGAGAAC
TTCACCGAAACTGACATTAAGATGATGGAGCGAGTTGTGGAGCAAATGTGCATCACCCAG
TACCAGAGAGAATCCCAGGCTTATTACCAAAGAGGGGCAAGTGTGATCCTCTTCTCCTCC
CCTCCTGTGATCCTCCTCATCTCTTTCCTCATTTTTCTCATAGTAGGATAG
>Winnebago_2019_ID1
ATGGTGAAAAGCCACATAGGCAGCTGGATCCTAGTTCTCTTTGTGGCCATGTGGAGTGAC
GTGGGCCTCTGCAAGAAGCGACCAAAACCTGGAGGAGGATGGAACACTGGGGGGAGCCGA
TACCCGGGACAGGGAAGTCCTGGAGGCAACCGCTATCCACCTCAGGGAGGGGGTGGCTGG
GGTCAGCCCCATGGAGGTGGCTGGGGCCAACCTCATGGAGGTGGCTGGGGTCAGCCCCAT
GGTGGTGGCTGGGGGCAGCCACATGGTGGTGGAGGCTGGGGTCAAGGTGGTACCCACAGT
CAGTGGAACAAGCCCAGTAAACCAAAAACCAACATGAAGCATGTGGCAGGAGCTGCTGCC
GCTGGAGCAGTGGTAGGGGGCCTTGGTGGCTACATGCTGGGAAGTGCCATGAGCAGACCT
CTTATACATTTTGGCAACGACTATGAGGACCGTTACTATCGTGAAAACATGTACCGTTAC
CCCAACCAAGTGTACTACAGGCCAGTGGATCAGTATAATAACCAGAACACCTTTGTGCAT
GACTGTGTCAACATYACAGTCAAGCAACACACAGTCACCACCACCACCAAGGGGGAGAAC
TTCACCGAAACTGACATTAAGATGATGGAGCGAGTTGTGGAGCAAATGTGCATCACCCAG
TACCAGAGAGAATCCCAGGCTTATTACCAAAGAGGGGCAAGTGTGATCCTCTTCTCCTCC
CCTCCTGTGATCCTCCTCATCTCTTTCCTCATTTTTCTCATAGTAGGATAG
>Winnebago_2019_ID2
ATGGTGAAAAGCCACATAGGCAGCTGGATCCTAGTTCTCTTTGTGGCCATGTGGAGTGAC
GTGGGCCTCTGCAAGAAGCGACCAAAACCTGGAGGAGGATGGAACACTGGGGGGAGCCGA
TACCCGGGACAGGGAAGTCCTGGAGGCAACCGTTATCCACCTCAGGGAGGGGGTGGCTGG
GGTCAGCCCCATGGAGGTGGCTGGGGCCAACCTCATGGAGGTGGCTGGGGTCAGCCCCAT
GGTGGTGGCTGGGGGCAGCCACATGGTGGTGGAGGCTGGGGTCAAGGTGGTACCCACAGT
CAGTGGAACAAGCCCAGTAAACCAAAAACCAACATGAAGCATGTGGCAGGAGCTGCTGCC
GCTGGAGCAGTGGTAGGGGGCCTTGGTGGCTACATGCTGGGAAGTGCCATGAGCAGACCT
CTTATACATTTTGGCAACGACTATGAGGACCGTTACTATCGTGAAAACATGTACCGTTAC
CCCAACCAAGTGTACTACAGGCCAGTGGATCAGTATAATAACCAGAACACCTTTGTGCAT
GACTGTGTCAACATCACAGTCAAGCAACACACAGTCACCACCACCACCAAGGGGGAGAAC
TTCACCGAAACTGACATTAAGATGATGGAGCGAGTTGTGGAGCAAATGTGCATCACCCAG
TACCAGAGAGAATCCCAGGCTTATTACCAAAGAGGGGCAAGTGTGATCCTCTTCTCCTCC
CCTCCTGTGATCCTCCTCATCTCTTTCCTCATTTTTCTCATAGTAGGATAG
>Winnebago_2019_ID3
ATGGTGAAAAGCCACATAGGCAGCTGGATCCTAGTTCTCTTTGTGGCCATGTGGAGTGAC
GTGGGCCTCTGCAAGAAGCGACCAAAACCTGGAGGAGGATGGAACACTGGGGGGAGCCGA
TACCCGGGACAGGGAAGTCCTGGAGGCAACCGCTATCCACCTCAGGGAGGGGGTGGCTGG
GGTCAGCCCCATGGAGGTGGCTGGGGCCAACCTCATGGAGGTGGCTGGGGTCAGCCCCAT
GGTGGTGGCTGGGGGCAGCCACATGGTGGTGGAGGCTGGGGTCAAGGTGGTACCCACAGT
CAGTGGAACAAGCCCAGTAAACCAAAAACCAACATGAAGCATGTGGCAGGAGCTGCTGCC
GCTGGAGCAGTGGTAGGGGGCCTTGGTGGCTACATGCTGGGAAGTGCCATGAGCAGACCT
CTTATACATTTTGGCAACGACTATGAGGACCGTTACTATCGTGAAAACATGTACCGTTAC
CCCAACCAAGTGTACTACAGGCCAGTGGATCAGTATAATAACCAGAACACCTTTGTGCAT
GACTGTGTCAACATCACAGTCAAGCAACACACAGTCACCACCACCACCAAGGGGGAGAAC
TTCACCGAAACTGACATTAAGATGATGGAGCGAGTTGTGGAGCAAATGTGCATCACCCAG
TACCAGAGAGAATCCCAGGCTTATTACCAAAGAGGGGCAAGTGTGATCCTCTTCTCCTCC
CCTCCTGTGATCCTCCTCATCTCTTTCCTCATTTTTCTCATAGTAGGATAG
>Winnebago_2019_ID4
ATGGTGAAAAGCCACATAGGCAGCTGGATCCTAGTTCTCTTTGTGGCCATGTGGAGTGAC
GTGGGCCTCTGCAAGAAGCGACCAAAACCTGGAGGAGGATGGAACACTGGGGGGAGCCGA
TACCCGGGACAGGGAAGTCCTGGAGGCAACCGCTATCCACCTCAGGGAGGGGGTGGCTGG
GGTCAGCCCCATGGAGGTGGCTGGGGCCAACCTCATGGAGGTGGCTGGGGTCAGCCCCAT
GGTGGTGGCTGGGGGCAGCCACATGGTGGTGGAGGCTGGGGTCAARGTGGTACCCACAGT
CAGTGGAACAAGCCCAGTAAACCAAAAACCAACATGAAGCATGTGGCAGGAGCTGCTGCC
GCTGGAGCAGTGGTAGGGGGCCTTGGTGGCTACATGCTGGGAAGTGCCATGAGCAGACCT
CTTATACATTTTGGCAAYGACTATGAGGACCGTTACTATCGTGAAAACATGTACCGTTAC
CCCAACCAAGTGTACTACAGGCCAGTGGATCAGTATAATAACCAGAACACCTTTGTGCAT
GACTGTGTCAACATCACAGTCAAGCAACACACAGTCACCACCACCACCAAGGGGGAGAAC
TTCACCGAAACTGACATTAAGATGATGGAGCGAGTTGTGGAGCAAATGTGCATCACCCAG
TACCAGAGAGAATCCCAGGCTTATTACCAAAGAGGGGCAAGTGTGATCCTCTTCTCCTCC
CCTCCTGTGATCCTCCTCATCTCTTTCCTCATTTTTCTCATAGTAGGATAG
>Winnebago_2019_ID5
ATGGTGAAAAGCCACATAGGCAGCTGGATCCTAGTTCTCTTTGTGGCCATGTGGAGTGAC
GTGGGCCTCTGCAAGAAGCGACCAAAACCTGGAGGAGGATGGAACACTGGGGGGAGCCGA
TACCCGGGACAGGGAAGTCCTGGAGGCAACCGTTATCCACCTCAGGGAGGGGGTGGCTGG
GGTCAGCCCCATGGAGGTGGCTGGGGCCAACCTCATGGAGGTGGCTGGGGTCAGCCCCAT
GGTGGTGGCTGGGGGCAGCCACATGGTGGTGGAGGCTGGGGTCAAGGTGGTACCCACAGT
CAGTGGAACAAGCCCAGTAAACCAAAAACCAACATGAAGCATGTGGCAGGAGCTGCTGCC
GCTGGAGCAGTGGTAGGGGGCCTTGGTGGCTACATGCTGGGAAGTGCCATGAGCAGACCT
CTTATACATTTTGGCAACGACTATGAGGACCGTTACTATCGTGAAAACATGTACCGTTAC
CCCAACCAAGTGTACTACAGGCCAGTGGATCAGTATAATAACCAGAACACCTTTGTGCAT
GACTGTGTCAACATCACAGTCAAGCAACACACAGTCACCACCACCACCAAGGGGGAGAAC
TTCACCGAAACTGACATTAAGATGATGGAGCGAGTTGTGGAGCAAATGTGCATCACCCAG
TACCAGAGAGAATCCCAGGCTTATTACCAAAGAGGGGCAAGTGTGATCCTCTTCTCCTCC
CCTCCTGTGATCCTCCTCATCTCTTTCCTCATTTTTCTCATAGTAGGATAG
>Winnebago_2019_ID6
ATGGTGAAAAGCCACATAGGCAGCTGGATCCTAGTTCTCTTTGTGGCCATGTGGAGTGAC
GTGGGCCTCTGCAAGAAGCGACCAAAACCTGGAGGAGGATGGAACACTGGGGGGAGCCGA
TACCCGGGACAGGGAAGTCCTGGAGGCAACCGCTATCCACCTCAGGGAGGGGGTGGCTGG
GGTCAGCCCCATGGAGGTGGCTGGGGCCAACCTCATGGAGGTGGCTGGGGTCAGCCCCAT
GGTGGTGGCTGGGGGCAGCCACATGGTGGTGGAGGCTGGGGTCAAAGTGGTACCCACAGT
CAGTGGAACAAGCCCAGTAAACCAAAAACCAACATGAAGCATGTGGCAGGAGCTGCTGCC
GCTGGAGCAGTGGTAGGGGGCCTTGGTGGCTACATGCTGGGAAGTGCCATGAGCAGACCT
CTTATACATTTTGGCAACGACTATGAGGACCGTTACTATCGTGAAAACATGTACCGTTAC
CCCAACCAAGTGTACTACAGGCCAGTGGATCAGTATAATAACCAGAACACCTTTGTGCAT
GACTGTGTCAACATTACAGTCAAGCAACACACAGTCACCACCACCACCAAGGGGGAGAAC
TTCACCGAAACTGACATTAAGATGATGGAGCGAGTTGTGGAGCAAATGTGCATCACCCAG
TACCAGAGAGAATCCCAGGCTTATTACCAAAGAGGGGCAAGTGTGATCCTCTTCTCCTCC
CCTCCTGTGATCCTCCTCATCTCTTTCCTCATTTTTCTCATAGTAGGATAG
>Winnebago_2019_ID7
ATGGTGAAAAGCCACATAGGCAGCTGGATCCTAGTTCTCTTTGTGGCCATGTGGAGTGAC
GTGGGCCTCTGCAAGAAGCGACCAAAACCTGGAGGAGGATGGAACACTGGGGGGAGCCGA
TACCCGGGACAGGGAAGTCCTGGAGGCAACCGCTATCCACCTCAGGGAGGGGGTGGCTGG
GGTCAGCCCCATGGAGGTGGCTGGGGCCAACCTCATGGAGGTGGCTGGGGTCAGCCCCAT
GGTGGTGGCTGGGGGCAGCCACATGGTGGTGGAGGCTGGGGTCAARGTGGTACCCACAGT
CAGTGGAACAAGCCCAGTAAACCAAAAACCAACATGAAGCATGTGGCAGGAGCTGCTGCC
GCTGGAGCAGTGGTAGGGGGCCTTGGTGGCTACATGCTGGGAAGTGCCATGAGCAGACCT
CTTATACATTTTGGCAACGACTATGAGGACCGTTACTATCGTGAAAACATGTACCGTTAC
CCCAACCAAGTGTACTACAGGCCAGTGGATCAGTATAATAACCAGAACACCTTTGTGCAT
GACTGTGTCAACATTACAGTCAAGCAACACACAGTCACCACCACCACCAAGGGGGAGAAC
TTCACCGAAACTGACATTAAGATGATGGAGCGAGTTGTGGAGCAAATGTGCATCACCCAG
TACCAGAGAGAATCCCAGGCTTATTACCAAAGAGGGGCAAGTGTGATCCTCTTCTCCTCC
CCTCCTGTGATCCTCCTCATCTCTTTCCTCATTTTTCTCATAGTAGGATAG
>Winnebago_2019_ID8
ATGGTGAAAAGCCACATAGGCAGCTGGATCCTAGTTCTCTTTGTGGCCATGTGGAGTGAC
GTGGGCCTCTGCAAGAAGCGACCAAAACCTGGAGGAGGATGGAACACTGGGGGGAGCCGA
TACCCGGGACAGGGAAGTCCTGGAGGCAACCGCTATCCACCTCAGGGAGGGGGTGGCTGG
GGTCAGCCCCATGGAGGTGGCTGGGGCCAACCTCATGGAGGTGGCTGGGGTCAGCCCCAT
GGTGGTGGCTGGGGGCAGCCACATGGTGGTGGAGGCTGGGGTCAAGGTGGTACCCACAGT
CAGTGGAACAAGCCCAGTAAACCAAAAACCAACATGAAGCATGTGGCAGGAGCTGCTGCC
GCTGGAGCAGTGGTAGGGGGCCTTGGTGGCTACATGCTGGGAAGTGCCATGAGCAGACCT
CTTATACATTTTGGCAACGACTATGAGGACCGTTACTATCGTGAAAACATGTACCGTTAC
CCCAACCAAGTGTACTACAGGCCAGTGGATCAGTATAATAACCAGAACACCTTTGTGCAT
GACTGTGTCAACATCACAGTCAAGCAACACACAGTCACCACCACCACCAAGGGGGAGAAC
TTCACCGAAACTGACATTAAGATGATGGAGCGAGTTGTGGAGCAAATGTGCATCACCCAG
TACCAGAGAGAATCCCAGGCTTATTACCAAAGAGGGGCAAGTGTGATCCTCTTCTCCTCC
CCTCCTGTGATCCTCCTCATCTCTTTCCTCATTTTTCTCATAGTAGGATAG
>Winnebago_2019_ID9
ATGGTGAAAAGCCACATAGGCAGCTGGATCCTAGTTCTCTTTGTGGCCATGTGGAGTGAY
GTGGGCCTCTGCAAGAAGCGACCAAAACCTGGAGGAGGATGGAACACTGGGGGGAGCCGA
TACCCGGGACAGGGAAGTCCTGGAGGCAACCGYTATCCACCTCAGGGAGGGGGTGGCTGG
GGTCAGCCCCATGGAGGTGGCTGGGGCCAACCTCATGGAGGTGGCTGGGGTCAGCCCCAT
GGTGGTGGCTGGGGGCAGCCACATGGTGGTGGAGGCTGGGGTCAMGGTGGTACCCACAGT
CAGTGGAACAAGCCCAGTAAACCAAAAACCAACATGAAGCATGTGGCAGGAGCTGCTGCC
GCTGGAGCAGTGGTAGGGGGCCTTGGTGGCTACATGCTGGGAAGTGCCATGAGCAGACCT
CTTATACATTTTGGCAACGACTATGAGGACCGTTACTATCGTGAAAACATGTACCGTTAC
CCCAACCAAGTGTACTACAGGCCAGTGGATCAGTATAATAACCAGAACACCTTTGTGCAT
GACTGTGTCAACATCACAGTCAAGCAACACACAGTCACCACCACCACCAAGGGGGAGAAC
TTCACCGAAACTGACATTAAGATGATGGAGCGAGTTGTGGAGCAAATGTGCATCACCCAG
TACCAGAGAGAATCCCAGGCTTATTACCAAAGAGGGGCAAGTGTGATCCTCTTCTCCTCC
CCTCCTGTGATCCTCCTCATCTCTTTCCTCATTTTTCTCATAGTAGGATAG
>Winnebago_2019_ID10
ATGGTGAAAAGCCACATAGGCAGCTGGATCCTAGTTCTCTTTGTGGCCATGTGGAGTGAC
GTGGGCCTCTGCAAGAAGCGACCAAAACCTGGAGGAGGATGGAACACTGGGGGGAGCCGA
TACCCGGGACAGGGAAGTCCTGGAGGCAACCGCTATCCACCTCAGGGAGGGGGTGGCTGG
GGTCAGCCCCATGGAGGTGGCTGGGGCCAACCTCATGGAGGTGGCTGGGGTCAGCCCCAT
GGTGGTGGCTGGGGGCAGCCACATGGTGGTGGAGGCTGGGGTCAAGGTGGTACCCACAGT
CAGTGGAACAAGCCCAGTAAACCAAAAACCAACATGAAGCATGTGGCAGGAGCTGCTGCC
GCTGGAGCAGTGGTAGGGGGCCTTGGTGGCTACATGCTGGGAAGTGCCATGAGCAGACCT
CTTATACATTTTGGCAAYGACTATGAGGACCGTTACTATCGTGAAAACATGTACCGTTAC
CCCAACCAAGTGTACTACAGGCCAGTGGATCAGTATAATAACCAGAACACCTTTGTGCAT
GACTGTGTCAACATCACAGTCAAGCAACACACAGTCACCACCACCACCAAGGGGGAGAAC
TTCACCGAAACTGACATTAAGATGATGGAGCGAGTTGTGGAGCAAATGTGCATCACCCAG
TACCAGAGAGAATCCCAGGCTTATTACCAAAGAGGGGCAAGTGTGATCCTCTTCTCCTCC
CCTCCTGTGATCCTCCTCATCTCTTTCCTCATTTTTCTCATAGTAGGATAG
>Winnebago_2019_ID11
ATGGTGAAAAGCCACATAGGCAGCTGGATCCTAGTTCTCTTTGTGGCCATGTGGAGTGAC
GTGGGCCTCTGCAAGAAGCGACCAAAACCTGGAGGAGGATGGAACACTGGGGGGAGCCGA
TACCCGGGACAGGGAAGTCCTGGAGGCAACCGCTATCCACCTCAGGGAGGGGGTGGCTGG
GGTCAGCCCCATGGAGGTGGCTGGGGCCAACCTCATGGAGGTGGCTGGGGTCAGCCCCAT
GGTGGTGGCTGGGGGCAGCCACATGGTGGTGGAGGCTGGGGTCAAGGTGGTACCCACAGT
CAGTGGAACAAGCCCAGTAAACCAAAAACCAACATGAAGCATGTGGCAGGAGCTGCTGCC
GCTGGAGCAGTGGTAGGGGGCCTTGGTGGCTACATGCTGGGAAGTGCCATGAGCAGACCT
CTTATACATTTTGGCAAYGACTATGAGGACCGTTACTATCGTGAAAACATGTACCGTTAC
CCCAACCAAGTGTACTACAGGCCAGTGGATCAGTATAATAACCAGAACACCTTTGTGCAT
GACTGTGTCAACATCACAGTCAAGCAACACACAGTCACCACCACCACCAAGGGGGAGAAC
TTCACCGAAACTGACATTAAGATGATGGAGCGAGTTGTGGAGCAAATGTGCATCACCCAG
TACCAGAGAGAATCCCAGGCTTATTACCAAAGAGGGGCAAGTGTGATCCTCTTCTCCTCC
CCTCCTGTGATCCTCCTCATCTCTTTCCTCATTTTTCTCATAGTAGGATAG
>Winnebago_2019_ID12
ATGGTGAAAAGCCACATAGGCAGCTGGATCCTAGTTCTCTTTGTGGCCATGTGGAGTGAC
GTGGGCCTCTGCAAGAAGCGACCAAAACCTGGAGGAGGATGGAACACTGGGGGGAGCCGA
TACCCGGGACAGGGAAGTCCTGGAGGCAACCGCTATCCACCTCAGGGAGGGGGTGGCTGG
GGTCAGCCCCATGGAGGTGGCTGGGGCCAACCTCATGGAGGTGGCTGGGGTCAGCCCCAT
GGTGGTGGCTGGGGGCAGCCACATGGTGGTGGAGGCTGGGGTCAAGGTGGTACCCACAGT
CAGTGGAACAAGCCCAGTAAACCAAAAACCAACATGAAGCATGTGGCAGGAGCTGCTGCC
GCTGGAGCAGTGGTAGGGGGCCTTGGTGGCTACATGCTGGGAAGTGCCATGAGCAGACCT
CTTATACATTTTGGCAACGACTATGAGGACCGTTACTATCGTGAAAACATGTACCGTTAC
CCCAACCAAGTGTACTACAGGCCAGTGGATCAGTATAATAACCAGAACACCTTTGTGCAT
GACTGTGTCAACATYACAGTCAAGCAACACACAGTCACCACCACCACCAAGGGGGAGAAC
TTCACCGAAACTGACATTAAGATGATGGAGCGAGTTGTGGAGCAAATGTGCATCACCCAG
TACCAGAGAGAATCCCAGGCTTATTACCAAAGAGGGGCAAGTGTGATCCTCTTCTCCTCC
CCTCCTGTGATCCTCCTCATCTCTTTCCTCATTTTTCTCATAGTAGGATAG
>Winnebago_2019_ID13
ATGGTGAAAAGCCACATAGGCAGCTGGATCCTAGTTCTCTTTGTGGCCATGTGGAGTGAC
GTGGGCCTCTGCAAGAAGCGACCAAAACCTGGAGGAGGATGGAACACTGGGGGGAGCCGA
TACCCGGGACAGGGAAGTCCTGGAGGCAACCGCTATCCACCTCAGGGAGGGGGTGGCTGG
GGTCAGCCCCATGGAGGTGGCTGGGGCCAACCTCATGGAGGTGGCTGGGGTCAGCCCCAT
GGTGGTGGCTGGGGGCAGCCACATGGTGGTGGAGGCTGGGGTCAAGGTGGTACCCACAGT
CAGTGGAACAAGCCCAGTAAACCAAAAACCAACATGAAGCATGTGGCAGGAGCTGCTGCC
GCTGGAGCAGTGGTAGGGGGCCTTGGTGGCTACATGCTGGGAAGTGCCATGAGCAGACCT
CTTATACATTTTGGCAACGACTATGAGGACCGTTACTATCGTGAAAACATGTACCGTTAC
CCCAACCAAGTGTACTACAGGCCAGTGGATCAGTATAATAACCAGAACACCTTTGTGCAT
GACTGTGTCAACATYACAGTCAAGCAACACACAGTCACCACCACCACCAAGGGGGAGAAC
TTCACCGAAACTGACATTAAGATGATGGAGCGAGTTGTGGAGCAAATGTGCATCACCCAG
TACCAGAGAGAATCCCAGGCTTATTACCAAAGAGGGGCAAGTGTGATCCTCTTCTCCTCC
CCTCCTGTGATCCTCCTCATCTCTTTCCTCATTTTTCTCATAGTAGGATAG
>Winnebago_2019_ID14
ATGGTGAAAAGCCACATAGGCAGCTGGATCCTAGTTCTCTTTGTGGCCATGTGGAGTGAC
GTGGGCCTCTGCAAGAAGCGACCAAAACCTGGAGGAGGATGGAACACTGGGGGGAGCCGA
TACCCGGGACAGGGAAGTCCTGGAGGCAACCGTTATCCACCTCAGGGAGGGGGTGGCTGG
GGTCAGCCCCATGGAGGTGGCTGGGGCCAACCTCATGGAGGTGGCTGGGGTCAGCCCCAT
GGTGGTGGCTGGGGGCAGCCACATGGTGGTGGAGGCTGGGGTCAARGTGGTACCCACAGT
CAGTGGAACAAGCCCAGTAAACCAAAAACCAACATGAAGCATGTGGCAGGAGCTGCTGCC
GCTGGAGCAGTGGTAGGGGGCCTTGGTGGCTACATGCTGGGAAGTGCCATGAGCAGACCT
CTTATACATTTTGGCAACGACTATGAGGACCGTTACTATCGTGAAAACATGTACCGTTAC
CCCAACCAAGTGTACTACAGGCCAGTGGATCAGTATAATAACCAGAACACCTTTGTGCAT
GACTGTGTCAACATYACAGTCAAGCAACACACAGTCACCACCACCACCAAGGGGGAGAAC
TTCACCGAAACTGACATTAAGATGATGGAGCGAGTTGTGGAGCAAATGTGCATCACCCAG
TACCAGAGAGAATCCCAGGCTTATTACCAAAGAGGGGCAAGTGTGATCCTCTTCTCCTCC
CCTCCTGTGATCCTCCTCATCTCTTTCCTCATTTTTCTCATAGTAGGATAG
>Winnebago_2019_ID15
ATGGTGAAAAGCCACATAGGCAGCTGGATCCTAGTTCTCTTTGTGGCCATGTGGAGTGAC
GTGGGCCTCTGCAAGAAGCGACCAAAACCTGGAGGAGGATGGAACACTGGGGGGAGCCGA
TACCCGGGACAGGGAAGTCCTGGAGGCAACCGTTATCCACCTCAGGGAGGGGGTGGCTGG
GGTCAGCCCCATGGAGGTGGCTGGGGCCAACCTCATGGAGGTGGCTGGGGTCAGCCCCAT
GGTGGTGGCTGGGGGCAGCCACATGGTGGTGGAGGCTGGGGTCAAGGTGGTACCCACAGT
CAGTGGAACAAGCCCAGTAAACCAAAAACCAACATGAAGCATGTGGCAGGAGCTGCTGCC
GCTGGAGCAGTGGTAGGGGGCCTTGGTGGCTACATGCTGGGAAGTGCCATGAGCAGACCT
CTTATACATTTTGGCAACGACTATGAGGACCGTTACTATCGTGAAAACATGTACCGTTAC
CCCAACCAAGTGTACTACAGGCCAGTGGATCAGTATAATAACCAGAACACCTTTGTGCAT
GACTGTGTCAACATCACAGTCAAGCAACACACAGTCACCACCACCACCAAGGGGGAGAAC
TTCACCGAAACTGACATTAAGATGATGGAGCGAGTTGTGGAGCAAATGTGCATCACCCAG
TACCAGAGAGAATCCCAGGCTTATTACCAAAGAGGGGCAAGTGTGATCCTCTTCTCCTCC
CCTCCTGTGATCCTCCTCATCTCTTTCCTCATTTTTCTCATAGTAGGATAG
>Winnebago_2019_ID16
ATGGTGAAAAGCCACATAGGCAGCTGGATCCTAGTTCTCTTTGTGGCCATGTGGAGTGAC
GTGGGCCTCTGCAAGAAGCGACCAAAACCTGGAGGAGGATGGAACACTGGGGGGAGCCGA
TACCCGGGACAGGGAAGTCCTGGAGGCAACCGCTATCCACCTCAGGGAGGGGGTGGCTGG
GGTCAGCCCCATGGAGGTGGCTGGGGCCAACCTCATGGAGGTGGCTGGGGTCAGCCCCAT
GGTGGTGGCTGGGGGCAGCCACATGGTGGTGGAGGCTGGGGTCAARGTGGTACCCACAGT
CAGTGGAACAAGCCCAGTAAACCAAAAACCAACATGAAGCATGTGGCAGGAGCTGCTGCC
GCTGGAGCAGTGGTAGGGGGCCTTGGTGGCTACATGCTGGGAAGTGCCATGAGCAGACCT
CTTATACATTTTGGCAACGACTATGAGGACCGTTACTATCGTGAAAACATGTACCGTTAC
CCCAACCAAGTGTACTACAGGCCAGTGGATCAGTATAATAACCAGAACACCTTTGTGCAT
GACTGTGTCAACATTACAGTCAAGCAACACACAGTCACCACCACCACCAAGGGGGAGAAC
TTCACCGAAACTGACATTAAGATGATGGAGCGAGTTGTGGAGCAAATGTGCATCACCCAG
TACCAGAGAGAATCCCAGGCTTATTACCAAAGAGGGGCAAGTGTGATCCTCTTCTCCTCC
CCTCCTGTGATCCTCCTCATCTCTTTCCTCATTTTTCTCATAGTAGGATAG
>Winnebago_2019_ID17
ATGGTGAAAAGCCACATAGGCAGCTGGATCCTAGTTCTCTTTGTGGCCATGTGGAGTGAC
GTGGGCCTCTGCAAGAAGCGACCAAAACCTGGAGGAGGATGGAACACTGGGGGGAGCCGA
TACCCGGGACAGGGAAGTCCTGGAGGCAACCGTTATCCACCTCAGGGAGGGGGTGGCTGG
GGTCAGCCCCATGGAGGTGGCTGGGGCCAACCTCATGGAGGTGGCTGGGGTCAGCCCCAT
GGTGGTGGCTGGGGGCAGCCACATGGTGGTGGAGGCTGGGGTCAARGTGGTACCCACAGT
CAGTGGAACAAGCCCAGTAAACCAAAAACCAACATGAAGCATGTGGCAGGAGCTGCTGCC
GCTGGAGCAGTGGTAGGGGGCCTTGGTGGCTACATGCTGGGAAGTGCCATGAGCAGACCT
CTTATACATTTTGGCAACGACTATGAGGACCGTTACTATCGTGAAAACATGTACCGTTAC
CCCAACCAAGTGTACTACAGGCCAGTGGATCAGTATAATAACCAGAACACCTTTGTGCAT
GACTGTGTCAACATYACAGTCAAGCAACACACAGTCACCACCACCACCAAGGGGGAGAAC
TTCACCGAAACTGACATTAAGATGATGGAGCGAGTTGTGGAGCAAATGTGCATCACCCAG
TACCAGAGAGAATCCCAGGCTTATTACCAAAGAGGGGCAAGTGTGATCCTCTTCTCCTCC
CCTCCTGTGATCCTCCTCATCTCTTTCCTCATTTTTCTCATAGTAGGATAG
>Winnebago_2019_ID18
ATGGTGAAAAGCCACATAGGCAGCTGGATCCTAGTTCTCTTTGTGGCCATGTGGAGTGAC
GTGGGCCTCTGCAAGAAGCGACCAAAACCTGGAGGAGGATGGAACACTGGGGGGAGCCGA
TACCCGGGACAGGGAAGTCCTGGAGGCAACCGYTATCCACCTCAGGGAGGGGGTGGCTGG
GGTCAGCCCCATGGAGGTGGCTGGGGCCAACCTCATGGAGGTGGCTGGGGTCAGCCCCAT
GGTGGTGGCTGGGGGCAGCCACATGGTGGTGGAGGCTGGGGTCAAGGTGGTACCCACAGT
CAGTGGAWCAAGCCCAGTAAACCAAAAACCAACATGAAGCATGTGGCAGGAGCTGCTGCC
GCTGGAGCAGTGGTAGGGGGCCTTGGTGGCTACATGCTGGGAAGTGCCATGAGCAGACCT
CTTATACATTTTGGCAACGACTATGAGGACCGTTACTATCGTGAAAACATGTACCGTTAC
CCCAACCAAGTGTACTACAGGCCAGTGGATCAGTATAATAACCAGAACACCTTTGTGCAT
GACTGTGTCAACATYACAGTCAAGCAACACACAGTCACCACCACCACCAAGGGGGAGAAC
TTCACCGAAACTGACATTAAGATGATGGAGCGAGTTGTGGAGCAAATGTGCATCACCCAG
TACCAGAGAGAATCCCAGGCTTATTACCAAAGAGGGGCAAGTGTGATCCTCTTCTCCTCC
CCTCCTGTGATCCTCCTCATCTCTTTCCTCATTTTTCTCATAGTAGGATAG
>Winnebago_2019_ID19
ATGGTGAAAAGCCACATAGGCAGCTGGATCCTAGTTCTCTTTGTGGCCATGTGGAGTGAT
GTGGGCCTCTGCAAGAAGCGACCAAAACCTGGAGGAGGATGGAACACTGGGGGGAGCCGA
TACCCGGGACAGGGAAGTCCTGGAGGCAACCGCTATCCACCTCAGGGAGGGGGTGGCTGG
GGTCAGCCCCATGGAGGTGGCTGGGGCCAACCTCATGGAGGTGGCTGGGGTCAGCCCCAT
GGTGGTGGCTGGGGGCAGCCACATGGTGGTGGAGGCTGGGGTCAMGGTGGTACCCACAGT
CAGTGGAACAAGCCCAGTAAACCAAAAACCAACATGAAGCATGTGGCAGGAGCTGCTGCC
GCTGGAGCAGTGGTAGGGGGCCTTGGTGGCTACATGCTGGGAAGTGCCATGAGCAGACCT
CTTATACATTTTGGCAACGACTATGAGGACCGTTACTATCGTGAAAACATGTACCGTTAC
CCCAACCAAGTGTACTACAGGCCAGTGGATCAGTATAATAACCAGAACACCTTTGTGCAT
GACTGTGTCAACATCACAGTCAAGCAACACACAGTCACCACCACCACCAAGGGGGAGAAC
TTCACCGAAACTGACATTAAGATGATGGAGCGAGTTGTGGAGCAAATGTGCATCACCCAG
TACCAGAGAGAATCCCAGGCTTATTACCAAAGAGGGGCAAGTGTGATCCTCTTCTCCTCC
CCTCCTGTGATCCTCCTCATCTCTTTCCTCATTTTTCTCATAGTAGGATAG
>Winnebago_2019_ID20
ATGGTGAAAAGCCACATAGGCAGCTGGATCCTAGTTCTCTTTGTGGCCATGTGGAGTGAC
GTGGGCCTCTGCAAGAAGCGACCAAAACCTGGAGGAGGATGGAACACTGGGGGGAGCCGA
TACCCGGGACAGGGAAGTCCTGGAGGCAACCGCTATCCACCTCAGGGAGGGGGTGGCTGG
GGTCAGCCCCATGGAGGTGGCTGGGGCCAACCTCATGGAGGTGGCTGGGGTCAGCCCCAT
GGTGGTGGCTGGGGGCAGCCACATGGTGGTGGAGGCTGGGGTCAAGGTGGTACCCACAGT
CAGTGGAACAAGCCCAGTAAACCAAAAACCAACATGAAGCATGTGGCAGGAGCTGCTGCC
GCTGGAGCAGTGGTAGGGGGCCTTGGTGGCTACATGCTGGGAAGTGCCATGAGCAGACCT
CTTATACATTTTGGCAACGACTATGAGGACCGTTACTATCGTGAAAACATGTACCGTTAC
CCCAACCAAGTGTACTACAGGCCAGTGGATCAGTATAATAACCAGAACACCTTTGTGCAT
GACTGTGTCAACATYACAGTCAAGCAACACACAGTCACCACCACCACCAAGGGGGAGAAC
TTCACCGAAACTGACATTAAGATGATGGAGCGAGTTGTGGAGCAAATGTGCATCACCCAG
TACCAGAGAGAATCCCAGGCTTATTACCAAAGAGGGGCAAGTGTGATCCTCTTCTCCTCC
CCTCCTGTGATCCTCCTCATCTCTTTCCTCATTTTTCTCATAGTAGGATAG
>Winnebago_2019_ID21
ATGGTGAAAAGCCACATAGGCAGCTGGATCCTAGTTCTCTTTGTGGCCATGTGGAGTGAC
GTGGGCCTCTGCAAGAAGCGACCAAAACCTGGAGGAGGATGGAACACTGGGGGGAGCCGA
TACCCGGGACAGGGAAGTCCTGGAGGCAACCGCTATCCACCTCAGGGAGGGGGTGGCTGG
GGTCAGCCCCATGGAGGTGGCTGGGGCCAACCTCATGGAGGTGGCTGGGGTCAGCCCCAT
GGTGGTGGCTGGGGGCAGCCACATGGTGGTGGAGGCTGGGGTCAAGGTGGTACCCACAGT
CAGTGGAACAAGCCCAGTAAACCAAAAACCAACATGAAGCATGTGGCAGGAGCTGCTGCC
GCTGGAGCAGTGGTAGGGGGCCTTGGTGGCTACATGCTGGGAAGTGCCATGAGCAGACCT
CTTATACATTTTGGCAACGACTATGAGGACCGTTACTATCGTGAAAACATGTACCGTTAC
CCCAACCAAGTGTACTACAGGCCAGTGGATCAGTATAATAACCAGAACACCTTTGTGCAT
GACTGTGTCAACATCACAGTCAAGCAACACACAGTCACCACCACCACCAAGGGGGAGAAC
TTCACCGAAACTGACATTAAGATGATGGAGCGAGTTGTGGAGCAAATGTGCATCACCCAG
TACCAGAGAGAATCCCAGGCTTATTACCAAAGAGGGGCAAGTGTGATCCTCTTCTCCTCC
CCTCCTGTGATCCTCCTCATCTCTTTCCTCATTTTTCTCATAGTAGGATAG
>Winnebago_2019_ID22
ATGGTGAAAAGCCACATAGGCAGCTGGATCCTAGTTCTCTTTGTGGCCATGTGGAGTGAC
GTGGGCCTCTGCAAGAAGCGACCAAAACCTGGAGGAGGATGGAACACTGGGGGGAGCCGA
TACCCGGGACAGGGAAGTCCTGGAGGCAACCGCTATCCACCTCAGGGAGGGGGTGGCTGG
GGTCAGCCCCATGGAGGTGGCTGGGGCCAACCTCATGGAGGTGGCTGGGGTCAGCCCCAT
GGTGGTGGCTGGGGGCAGCCACATGGTGGTGGAGGCTGGGGTCAAAGTGGTACCCACAGT
CAGTGGAACAAGCCCAGTAAACCAAAAACCAACATGAAGCATGTGGCAGGAGCTGCTGCC
GCTGGAGCAGTGGTAGGGGGCCTTGGTGGCTACATGCTGGGAAGTGCCATGAGCAGACCT
CTTATACATTTTGGCAACGACTATGAGGACCGTTACTATCGTGAAAACATGTACCGTTAC
CCCAACCAAGTGTACTACAGGCCAGTGGATCAGTATAATAACCAGAACACCTTTGTGCAT
GACTGTGTCAACATTACAGTCAAGCAACACACAGTCACCACCACCACCAAGGGGGAGAAC
TTCACCGAAACTGACATTAAGATGATGGAGCGAGTTGTGGAGCAAATGTGCATCACCCAG
TACCAGAGAGAATCCCAGGCTTATTACCAAAGAGGGGCAAGTGTGATCCTCTTCTCCTCC
CCTCCTGTGATCCTCCTCATCTCTTTCCTCATTTTTCTCATAGTAGGATAG
>Winnebago_2019_ID23
ATGGTGAAAAGCCACATAGGCAGCTGGATCCTAGTTCTCTTTGTGGCCATGTGGAGTGAY
GTGGGCCTCTGCAAGAAGCGACCAAAACCTGGAGGAGGATGGAACACTGGGGGGAGCCGA
TACCCGGGACAGGGAAGTCCTGGAGGCAACCGCTATCCACCTCAGGGAGGGGGTGGCTGG
GGTCAGCCCCATGGAGGTGGCTGGGGCCAACCTCATGGAGGTGGCTGGGGTCAGCCCCAT
GGTGGTGGCTGGGGGCAGCCACATGGTGGTGGAGGCTGGGGTCAMRGTGGTACCCACAGT
CAGTGGAACAAGCCCAGTAAACCAAAAACCAACATGAAGCATGTGGCAGGAGCTGCTGCC
GCTGGAGCAGTGGTAGGGGGCCTTGGTGGCTACATGCTGGGAAGTGCCATGAGCAGACCT
CTTATACATTTTGGCAACGACTATGAGGACCGTTACTATCGTGAAAACATGTACCGTTAC
CCCAACCAAGTGTACTACAGGCCAGTGGATCAGTATAATAACCAGAACACCTTTGTGCAT
GACTGTGTCAACATYACAGTCAAGCAACACACAGTCACCACCACCACCAAGGGGGAGAAC
TTCACCGAAACTGACATTAAGATGATGGAGCGAGTTGTGGAGCAAATGTGCATCACCCAG
TACCAGAGAGAATCCCAGGCTTATTACCAAAGAGGGGCAAGTGTGATCCTCTTCTCCTCC
CCTCCTGTGATCCTCCTCATCTCTTTCCTCATTTTTCTCATAGTAGGATAG
>Winnebago_2019_ID24
ATGGTGAAAAGCCACATAGGCAGCTGGATCCTAGTTCTCTTTGTGGCCATGTGGAGTGAC
GTGGGCCTCTGCAAGAAGCGACCAAAACCTGGAGGAGGATGGAACACTGGGGGGAGCCGA
TACCCGGGACAGGGAAGTCCTGGAGGCAACCGCTATCCACCTCAGGGAGGGGGTGGCTGG
GGTCAGCCCCATGGAGGTGGCTGGGGCCAACCTCATGGAGGTGGCTGGGGTCAGCCCCAT
GGTGGTGGCTGGGGGCAGCCACATGGTGGTGGAGGCTGGGGTCAARGTGGTACCCACAGT
CAGTGGAACAAGCCCAGTAAACCAAAAACCAACATGAAGCATGTGGCAGGAGCTGCTGCC
GCTGGAGCAGTGGTAGGGGGCCTTGGTGGCTACATGCTGGGAAGTGCCATGAGCAGACCT
CTTATACATTTTGGCAAYGACTATGAGGACCGTTACTATCGTGAAAACATGTACCGTTAC
CCCAACCAAGTGTACTACAGGCCAGTGGATCAGTATAATAACCAGAACACCTTTGTGCAT
GACTGTGTCAACATYACAGTCAAGCAACACACAGTCACCACCACCACCAAGGGGGAGAAC
TTCACCGAAACTGACATTAAGATGATGGAGCGAGTTGTGGAGCAAATGTGCATCACCCAG
TACCAGAGAGAATCCCAGGCTTATTACCAAAGAGGGGCAAGTGTGATCCTCTTCTCCTCC
CCTCCTGTGATCCTCCTCATCTCTTTCCTCATTTTTCTCATAGTAGGATAG
>Winnebago_2019_ID25
ATGGTGAAAAGCCACATAGGCAGCTGGATCCTAGTTCTCTTTGTGGCCATGTGGAGTGAC
GTGGGCCTCTGCAAGAAGCGACCAAAACCTGGAGGAGGATGGAACACTGGGGGGAGCCGA
TACCCGGGACAGGGAAGTCCTGGAGGCAACCGCTATCCACCTCAGGGAGGGGGTGGCTGG
GGTCAGCCCCATGGAGGTGGCTGGGGCCAACCTCATGGAGGTGGCTGGGGTCAGCCCCAT
GGTGGTGGCTGGGGGCAGCCACATGGTGGTGGAGGCTGGGGTCAARGTGGTACCCACAGT
CAGTGGAACAAGCCCAGTAAACCAAAAACCAACATGAAGCATGTGGCAGGAGCTGCTGCC
GCTGGAGCAGTGGTAGGGGGCCTTGGTGGCTACATGCTGGGAAGTGCCATGAGCAGACCT
CTTATACATTTTGGCAACGACTATGAGGACCGTTACTATCGTGAAAACATGTACCGTTAC
CCCAACCAAGTGTACTACAGGCCAGTGGATCAGTATAATAACCAGAACACCTTTGTGCAT
GACTGTGTCAACATYACAGTCAAGCAACACACAGTCACCACCACCACCAAGGGGGAGAAC
TTCACCGAAACTGACATTAAGATGATGGAGCGAGTTGTGGAGCAAATGTGCATCACCCAG
TACCAGAGAGAATCCCAGGCTTATTACCAAAGAGGGGCAAGTGTGATCCTCTTCTCCTCC
CCTCCTGTGATCCTCCTCATCTCTTTCCTCATTTTTCTCATAGTAGGATAG
>Winnebago_2019_ID26
ATGGTGAAAAGCCACATAGGCAGCTGGATCCTAGTTCTCTTTGTGGCCATGTGGAGTGAY
GTGGGCCTCTGCAAGAAGCGACCAAAACCTGGAGGAGGATGGAACACTGGGGGGAGCCGA
TACCCGGGACAGGGAAGTCCTGGAGGCAACCGCTATCCACCTCAGGGAGGGGGTGGCTGG
GGTCAGCCCCATGGAGGTGGCTGGGGCCAACCTCATGGAGGTGGCTGGGGTCAGCCCCAT
GGTGGTGGCTGGGGGCAGCCACATGGTGGTGGAGGCTGGGGTCAAGGTGGTACCCACAGT
CAGTGGAACAAGCCCAGTAAACCAAAAACCAACATGAAGCATGTGGCAGGAGCTGCTGCC
GCTGGAGCAGTGGTAGGGGGCCTTGGTGGCTACATGCTGGGAAGTGCCATGAGCAGACCT
CTTATACATTTTGGCAACGACTATGAGGACCGTTACTATCGTGAAAACATGTACCGTTAC
CCCAACCAAGTGTACTACAGGCCAGTGGATCAGTATAATAACCAGAACACCTTTGTGCAT
GACTGTGTCAACATYACAGTCAAGCAACACACAGTCACCACCACCACCAAGGGGGAGAAC
TTCACCGAAACTGACATTAAGATGATGGAGCGAGTTGTGGAGCAAATGTGCATCACCCAG
TACCAGAGAGAATCCCAGGCTTATTACCAAAGAGGGGCAAGTGTGATCCTCTTCTCCTCC
CCTCCTGTGATCCTCCTCATCTCTTTCCTCATTTTTCTCATAGTAGGATAG
>Winnebago_2019_ID27
ATGGTGAAAAGCCACATAGGCAGCTGGATCCTAGTTCTCTTTGTGGCCATGTGGAGTGAC
GTGGGCCTCTGCAAGAAGCGACCAAAACCTGGAGGAGGATGGAACACTGGGGGGAGCCGA
TACCCGGGACAGGGAAGTCCTGGAGGCAACCGCTATCCACCTCAGGGAGGGGGTGGCTGG
GGTCAGCCCCATGGAGGTGGCTGGGGCCAACCTCATGGAGGTGGCTGGGGTCAGCCCCAT
GGTGGTGGCTGGGGGCAGCCACATGGTGGTGGAGGCTGGGGTCAAGGTGGTACCCACAGT
CAGTGGAACAAGCCCAGTAAACCAAAAACCAACATGAAGCATGTGGCAGGAGCTGCTGCC
GCTGGAGCAGTGGTAGGGGGCCTTGGTGGCTACATGCTGGGAAGTGCCATGAGCAGACCT
CTTATACATTTTGGCAACGACTATGAGGACCGTTACTATCGTGAAAACATGTACCGTTAC
CCCAACCAAGTGTACTACAGGCCAGTGGATCAGTATAATAACCAGAACACCTTTGTGCAT
GACTGTGTCAACATYACAGTCAAGCAACACACAGTCACCACCACCACCAAGGGGGAGAAC
TTCACCGAAACTGACATTAAGATGATGGAGCGAGTTGTGGAGCAAATGTGCATCACCCAG
TACCAGAGAGAATCCCAGGCTTATTACCAAAGAGGGGCAAGTGTGATCCTCTTCTCCTCC
CCTCCTGTGATCCTCCTCATCTCTTTCCTCATTTTTCTCATAGTAGGATAG
>Winnebago_2019_ID28
ATGGTGAAAAGCCACATAGGCAGCTGGATCCTAGTTCTCTTTGTGGCCATGTGGAGTGAY
GTGGGCCTCTGCAAGAAGCGACCAAAACCTGGAGGAGGATGGAACACTGGGGGGAGCCGA
TACCCGGGACAGGGAAGTCCTGGAGGCAACCGCTATCCACCTCAGGGAGGGGGTGGCTGG
GGTCAGCCCCATGGAGGTGGCTGGGGCCAACCTCATGGAGGTGGCTGGGGTCAGCCCCAT
GGTGGTGGCTGGGGGCAGCCACATGGTGGTGGAGGCTGGGGTCAAGGTGGTACCCACAGT
CAGTGGAACAAGCCCAGTAAACCAAAAACCAACATGAAGCATGTGGCAGGAGCTGCTGCC
GCTGGAGCAGTGGTAGGGGGCCTTGGTGGCTACATGCTGGGAAGTGCCATGAGCAGACCT
CTTATACATTTTGGCAACGACTATGAGGACCGTTACTATCGTGAAAACATGTACCGTTAC
CCCAACCAAGTGTACTACAGGCCAGTGGATCAGTATAATAACCAGAACACCTTTGTGCAT
GACTGTGTCAACATCACAGTCAAGCAACACACAGTCACCACCACCACCAAGGGGGAGAAC
TTCACCGAAACTGACATTAAGATGATGGAGCGAGTTGTGGAGCAAATGTGCATCACCCAG
TACCAGAGAGAATCCCAGGCTTATTACCAAAGAGGGGCAAGTGTGATCCTCTTCTCCTCC
CCTCCTGTGATCCTCCTCATCTCTTTCCTCATTTTTCTCATAGTAGGATAG
>Winnebago_2019_ID29
ATGGTGAAAAGCCACATAGGCAGCTGGATCCTAGTTCTCTTTGTGGCCATGTGGAGTGAC
GTGGGCCTCTGCAAGAAGCGACCAAAACCTGGAGGAGGATGGAACACTGGGGGGAGCCGA
TACCCGGGACAGGGAAGTCCTGGAGGCAACCGYTATCCACCTCAGGGAGGGGGTGGCTGG
GGTCAGCCCCATGGAGGTGGCTGGGGCCAACCTCATGGAGGTGGCTGGGGTCAGCCCCAT
GGWGGTGGCTGGGGGCAGCCACATGGTGGTGGAGGCTGGGGTCAARGTGGTACCCACAGT
CAGTGGAACAAGCCCAGTAAACCAAAAACCAACATGAAGCATGTGGCAGGAGCTGCTGCC
GCTGGAGCAGTGGTAGGGGGCCTTGGTGGCTACATGCTGGGAAGTGCCATGAGCAGACCT
CTTATACATTTTGGCAACGACTATGAGGACCGTTACTATCGTGAAAACATGTACCGTTAC
CCCAACCAAGTGTACTACAGGCCAGTGGATCAGTATAATAACCAGAACACCTTTGTGCAT
GACTGTGTCAACATYACAGTCAAGCAACACACAGTCACCACCACCACCAAGGGGGAGAAC
TTCACCGAAACTGACATTAAGATGATGGAGCGAGTTGTGGAGCAAATGTGCATCACCCAG
TACCAGAGAGAATCCCAGGCTTATTACCAAAGAGGGGCAAGTGTGATCCTCTTCTCCTCC
CCTCCTGTGATCCTCCTCATCTCTTTCCTCATTTTTCTCATAGTAGGATAG
>Winnebago_2019_ID30
ATGGTGAAAAGCCACATAGGCAGCTGGATCCTAGTTCTCTTTGTGGCCATGTGGAGTGAY
GTGGGCCTCTGCAAGAAGCGACCAAAACCTGGAGGAGGATGGAACACTGGGGGGAGCCGA
TACCCGGGACAGGGAAGTCCTGGAGGCAACCGCTATCCACCTCAGGGAGGGGGTGGCTGG
GGTCAGCCCCATGGAGGTGGCTGGGGCCAACCTCATGGAGGTGGCTGGGGTCAGCCCCAT
GGTGGTGGCTGGGGGCAGCCACATGGTGGTGGAGGCTGGGGTCAMGGTGGTACCCACAGT
CAGTGGAACAAGCCCAGTAAACCAAAAACCAACATGAAGCATGTGGCAGGAGCTGCTGCC
GCTGGAGCAGTGGTAGGGGGCCTTGGTGGCTACATGCTGGGAAGTGCCATGAGCAGACCT
CTTATACATTTTGGCAACGACTATGAGGACCGTTACTATCGTGAAAACATGTACCGTTAC
CCCAACCAAGTGTACTACAGGCCAGTGGATCAGTATAATAACCAGAACACCTTTGTGCAT
GACTGTGTCAACATCACAGTCAAGCAACACACAGTCACCACCACCACCAAGGGGGAGAAC
TTCACCGAAACTGACATTAAGATGATGGAGCGAGTTGTGGAGCAAATGTGCATCACCCAG
TACCAGAGAGAATCCCAGGCTTATTACCAAAGAGGGGCAAGTGTGATCCTCTTCTCCTCC
CCTCCTGTGATCCTCCTCATCTCTTTCCTCATTTTTCTCATAGTAGGATAG
>Winnebago_2019_ID31
ATGGTGAAAAGCCACATAGGCAGCTGGATCCTAGTTCTCTTTGTGGCCATGTGGAGTGAC
GTGGGCCTCTGCAAGAAGCGACCAAAACCTGGAGGAGGATGGAACACTGGGGGGAGCCGA
TACCCGGGACAGGGAAGTCCTGGAGGCAACCGTTATCCACCTCAGGGAGGGGGTGGCTGG
GGTCAGCCCCATGGAGGTGGCTGGGGCCAACCTCATGGAGGTGGCTGGGGTCAGCCCCAT
GGTGGTGGCTGGGGGCAGCCACATGGTGGTGGAGGCTGGGGTCAARGTGGTACCCACAGT
CAGTGGAACAAGCCCAGTAAACCAAAAACCAACATGAAGCATGTGGCAGGAGCTGCTGCC
GCTGGAGCAGTGGTAGGGGGCCTTGGTGGCTACATGCTGGGAAGTGCCATGAGCAGACCT
CTTATACATTTTGGCAACGACTATGAGGACCGTTACTATCGTGAAAACATGTACCGTTAC
CCCAACCAAGTGTACTACAGGCCAGTGGATCAGTATAATAACCAGAACACCTTTGTGCAT
GACTGTGTCAACATYACAGTCAAGCAACACACAGTCACCACCACCACCAAGGGGGAGAAC
TTCACCGAAACTGACATTAAGATGATGGAGCGAGTTGTGGAGCAAATGTGCATCACCCAG
TACCAGAGAGAATCCCAGGCTTATTACCAAAGAGGGGCAAGTGTGATCCTCTTCTCCTCC
CCTCCTGTGATCCTCCTCATCTCTTTCCTCATTTTTCTCATAGTAGGATAG
>Winnebago_2019_ID32
ATGGTGAAAAGCCACATAGGCAGCTGGATCCTAGTTCTCTTTGTGGCCATGTGGAGTGAC
GTGGGCCTCTGCAAGAAGCGACCAAAACCTGGAGGAGGATGGAACACTGGGGGGAGCCGA
TACCCGGGACAGGGAAGTCCTGGAGGCAACCGCTATCCACCTCAGGGAGGGGGTGGCTGG
GGTCAGCCCCATGGAGGTGGCTGGGGCCAACCTCATGGAGGTGGCTGGGGTCAGCCCCAT
GGTGGTGGCTGGGGGCAGCCACATGGTGGTGGAGGCTGGGGTCAAGGTGGTACCCACAGT
CAGTGGAACAAGCCCAGTAAACCAAAAACCAACATGAAGCATGTGGCAGGAGCTGCTGCC
GCTGGAGCAGTGGTAGGGGGCCTTGGTGGCTACATGCTGGGAAGTGCCATGAGCAGACCT
CTTATACATTTTGGCAACGACTATGAGGACCGTTACTATCGTGAAAACATGTACCGTTAC
CCCAACCAAGTGTACTACAGGCCAGTGGATCAGTATAATAACCAGAACACCTTTGTGCAT
GACTGTGTCAACATYACAGTCAAGCAACACACAGTCACCACCACCACCAAGGGGGAGAAC
TTCACCGAAACTGACATTAAGATGATGGAGCGAGTTGTGGAGCAAATGTGCATCACCCAG
TACCAGAGAGAATCCCAGGCTTATTACCAAAGAGGGGCAAGTGTGATCCTCTTCTCCTCC
CCTCCTGTGATCCTCCTCATCTCTTTCCTCATTTTTCTCATAGTAGGATAG
>Winnebago_2019_ID33
ATGGTGAAAAGCCACATAGGCAGCTGGATCCTAGTTCTCTTTGTGGCCATGTGGAGTGAC
GTGGGCCTCTGCAAGAAGCGACCAAAACCTGGAGGAGGATGGAACACTGGGGGGAGCCGA
TACCCGGGACAGGGAAGTCCTGGAGGCAACCGCTATCCACCTCAGGGAGGGGGTGGCTGG
GGTCAGCCCCATGGAGGTGGCTGGGGCCAACCTCATGGAGGTGGCTGGGGTCAGCCCCAT
GGTGGTGGCTGGGGGCAGCCACATGGTGGTGGAGGCTGGGGTCAARGTGGTACCCACAGT
CAGTGGAACAAGCCCAGTAAACCAAAAACCAACATGAAGCATGTGGCAGGAGCTGCTGCC
GCTGGAGCAGTGGTAGGGGGCCTTGGTGGCTACATGCTGGGAAGTGCCATGAGCAGACCT
CTTATACATTTTGGCAACGACTATGAGGACCGTTACTATCGTGAAAACATGTACCGTTAC
CCCAACCAAGTGTACTACAGGCCAGTGGATCAGTATAATAACCAGAACACCTTTGTGCAT
GACTGTGTCAACATTACAGTCAAGCAACACACAGTCACCACCACCACCAAGGGGGAGAAC
TTCACCGAAACTGACATTAAGATGATGGAGCGAGTTGTGGAGCAAATGTGCATCACCCAG
TACCAGAGAGAATCCCAGGCTTATTACCAAAGAGGGGCAAGTGTGATCCTCTTCTCCTCC
CCTCCTGTGATCCTCCTCATCTCTTTCCTCATTTTTCTCATAGTAGGATAG
>Winnebago_2019_ID34
ATGGTGAAAAGCCACATAGGCAGCTGGATCCTAGTTCTCTTTGTGGCCATGTGGAGTGAC
GTGGGCCTCTGCAAGAAGCGACCAAAACCTGGAGGAGGATGGAACACTGGGGGGAGCCGA
TACCCGGGACAGGGAAGTCCTGGAGGCAACCGCTATCCACCTCAGGGAGGGGGTGGCTGG
GGTCAGCCCCATGGAGGTGGCTGGGGCCAACCTCATGGAGGTGGCTGGGGTCAGCCCCAT
GGTGGTGGCTGGGGGCAGCCACATGGTGGTGGAGGCTGGGGTCAARGTGGTACCCACAGT
CAGTGGAACAAGCCCAGTAAACCAAAAACCAACATGAAGCATGTGGCAGGAGCTGCTGCC
GCTGGAGCAGTGGTAGGGGGCCTTGGTGGCTACATGCTGGGAAGTGCCATGAGCAGACCT
CTTATACATTTTGGCAACGACTATGAGGACCGTTACTATCGTGAAAACATGTACCGTTAC
CCCAACCAAGTGTACTACAGGCCAGTGGATCAGTATAATAACCAGAACACCTTTGTGCAT
GACTGTGTCAACATYACAGTCAAGCAACACACAGTCACCACCACCACCAAGGGGGAGAAC
TTCACCGAAACTGACATTAAGATGATGGAGCGAGTTGTGGAGCAAATGTGCATCACCCAG
TACCAGAGAGAATCCCAGGCTTATTACCAAAGAGGGGCAAGTGTGATCCTCTTCTCCTCC
CCTCCTGTGATCCTCCTCATCTCTTTCCTCATTTTTCTCATAGTAGGATAG
>Winnebago_2019_ID35
ATGGTGAAAAGCCACATAGGCAGCTGGATCCTAGTTCTCTTTGTGGCCATGTGGAGTGAC
GTGGGCCTCTGCAAGAAGCGACCAAAACCTGGAGGAGGATGGAACACTGGGGGGAGCCGA
TACCCGGGACAGGGAAGTCCTGGAGGCAACCGCTATCCACCTCAGGGAGGGGGTGGCTGG
GGTCAGCCCCATGGAGGTGGCTGGGGCCAACCTCATGGAGGTGGCTGGGGTCAGCCCCAT
GGTGGTGGCTGGGGGCAGCCACATGGTGGTGGAGGCTGGGGTCAARGTGGTACCCACAGT
CAGTGGAACAAGCCCAGTAAACCAAAAACCAACATGAAGCATGTGGCAGGAGCTGCTGCC
GCTGGAGCAGTGGTAGGGGGCCTTGGTGGCTACATGCTGGGAAGTGCCATGAGCAGACCT
CTTATACATTTTGGCAACGACTATGAGGACCGTTACTATCGTGAAAACATGTACCGTTAC
CCCAACCAAGTGTACTACAGGCCAGTGGATCAGTATAATAACCAGAACACCTTTGTGCAT
GACTGTGTCAACATYACAGTCAAGCAACACACAGTCACCACCACCACCAAGGGGGAGAAC
TTCACCGAAACTGACATTAAGATGATGGAGCGAGTTGTGGAGCAAATGTGCATCACCCAG
TACCAGAGAGAATCCCAGGCTTATTACCAAAGAGGGGCAAGTGTGATCCTCTTCTCCTCC
CCTCCTGTGATCCTCCTCATCTCTTTCCTCATTTTTCTCATAGTAGGATAG
>Winnebago_2019_ID36
ATGGTGAAAAGCCACATAGGCAGCTGGATCCTAGTTCTCTTTGTGGCCATGTGGAGTGAC
GTGGGCCTCTGCAAGAAGCGACCAAAACCTGGAGGAGGATGGAACACTGGGGGGAGCCGA
TACCCGGGACAGGGAAGTCCTGGAGGCAACCGCTATCCACCTCAGGGAGGGGGTGGCTGG
GGTCAGCCCCATGGAGGTGGCTGGGGCCAACCTCATGGAGGTGGCTGGGGTCAGCCCCAT
GGTGGTGGCTGGGGGCAGCCACATGGTGGTGGAGGCTGGGGTCAAGGTGGTACCCACAGT
CAGTGGAACAAGCCCAGTAAACCAAAAACCAACATGAAGCATGTGGCAGGAGCTGCTGCC
GCTGGAGCAGTGGTAGGGGGCCTTGGTGGCTACATGCTGGGAAGTGCCATGAGCAGACCT
CTTATACATTTTGGCAACGACTATGAGGACCGTTACTATCGTGAAAACATGTACCGTTAC
CCCAACCAAGTGTACTACAGGCCAGTGGATCAGTATAATAACCAGAACACCTTTGTGCAT
GACTGTGTCAACATCACAGTCAAGCAACACACAGTCACCACCACCACCAAGGGGGAGAAC
TTCACCGAAACTGACATTAAGATGATGGAGCGAGTTGTGGAGCAAATGTGCATCACCCAG
TACCAGAGAGAATCCCAGGCTTATTACCAAAGAGGGGCAAGTGTGATCCTCTTCTCCTCC
CCTCCTGTGATCCTCCTCATCTCTTTCCTCATTTTTCTCATAGTAGGATAG
>Winnebago_2019_ID37
ATGGTGAAAAGCCACATAGGCAGCTGGATCCTAGTTCTCTTTGTGGCCATGTGGAGTGAC
GTGGGCCTCTGCAAGAAGCGACCAAAACCTGGAGGAGGATGGAACACTGGGGGGAGCCGA
TACCCGGGACAGGGAAGTCCTGGAGGCAACCGCTATCCACCTCAGGGAGGGGGTGGCTGG
GGTCAGCCCCATGGAGGTGGCTGGGGCCAACCTCATGGAGGTGGCTGGGGTCAGCCCCAT
GGTGGTGGCTGGGGGCAGCCACATGGTGGTGGAGGCTGGGGTCAAGGTGGTACCCACAGT
CAGTGGAACAAGCCCAGTAAACCAAAAACCAACATGAAGCATGTGGCAGGAGCTGCTGCC
GCTGGAGCAGTGGTAGGGGGCCTTGGTGGCTACATGCTGGGAAGTGCCATGAGCAGACCT
CTTATACATTTTGGCAACGACTATGAGGACCGTTACTATCGTGAAAACATGTACCGTTAC
CCCAACCAAGTGTACTACAGGCCAGTGGATCAGTATAATAACCAGAACACCTTTGTGCAT
GACTGTGTCAACATCACAGTCAAGCAACACACAGTCACCACCACCACCAAGGGGGAGAAC
TTCACCGAAACTGACATTAAGATGATGGAGCGAGTTGTGGAGCAAATGTGCATCACCCAG
TACCAGAGAGAATCCCAGGCTTATTACCAAAGAGGGGCAAGTGTGATCCTCTTCTCCTCC
CCTCCTGTGATCCTCCTCATCTCTTTCCTCATTTTTCTCATAGTAGGATAG
>Winnebago_2019_ID38
ATGGTGAAAAGCCACATAGGCAGCTGGATCCTAGTTCTCTTTGTGGCCATGTGGAGTGAC
GTGGGCCTCTGCAAGAAGCGACCAAAACCTGGAGGAGGATGGAACACTGGGGGGAGCCGA
TACCCGGGACAGGGAAGTCCTGGAGGCAACCGTTATCCACCTCAGGGAGGGGGTGGCTGG
GGTCAGCCCCATGGAGGTGGCTGGGGCCAACCTCATGGAGGTGGCTGGGGTCAGCCCCAT
GGTGGTGGCTGGGGGCAGCCACATGGTGGTGGAGGCTGGGGTCAAGGTGGTACCCACAGT
CAGTGGAACAAGCCCAGTAAACCAAAAACCAACATGAAGCATGTGGCAGGAGCTGCTGCC
GCTGGAGCAGTGGTAGGGGGCCTTGGTGGCTACATGCTGGGAAGTGCCATGAGCAGACCT
CTTATACATTTTGGCAACGACTATGAGGACCGTTACTATCGTGAAAACATGTACCGTTAC
CCCAACCAAGTGTACTACAGGCCAGTGGATCAGTATAATAACCAGAACACCTTTGTGCAT
GACTGTGTCAACATCACAGTCAAGCAACACACAGTCACCACCACCACCAAGGGGGAGAAC
TTCACCGAAACTGACATTAAGATGATGGAGCGAGTTGTGGAGCAAATGTGCATCACCCAG
TACCAGAGAGAATCCCAGGCTTATTACCAAAGAGGGGCAAGTGTGATCCTCTTCTCCTCC
CCTCCTGTGATCCTCCTCATCTCTTTCCTCATTTTTCTCATAGTAGGATAG
>Winnebago_2019_ID39
ATGGTGAAAAGCCACATAGGCAGCTGGATCCTAGTTCTCTTTGTGGCCATGTGGAGTGAC
GTGGGCCTCTGCAAGAAGCGACCAAAACCTGGAGGAGGATGGAACACTGGGGGGAGCCGA
TACCCGGGACAGGGAAGTCCTGGAGGCAACCGCTATCCACCTCAGGGAGGGGGTGGCTGG
GGTCAGCCCCATGGAGGTGGCTGGGGCCAACCTCATGGAGGTGGCTGGGGTCAGCCCCAT
GGTGGTGGCTGGGGGCAGCCACATGGTGGTGGAGGCTGGGGTCAAGGTGGTACCCACAGT
CAGTGGAACAAGCCCAGTAAACCAAAAACCAACATGAAGCATGTGGCAGGAGCTGCTGCC
GCTGGAGCAGTGGTAGGGGGCCTTGGTGGCTACATGCTGGGAAGTGCCATGAGCAGACCT
CTTATACATTTTGGCAACGACTATGAGGACCGTTACTATCGTGAAAACATGTACCGTTAC
CCCAACCAAGTGTACTACAGGCCAGTGGATCAGTATAATAACCAGAACACCTTTGTGCAT
GACTGTGTCAACATYACAGTCAAGCAACACACAGTCACCACCACCACCAAGGGGGAGAAC
TTCACCGAAACTGACATTAAGATGATGGAGCGAGTTGTGGAGCAAATGTGCATCACCCAG
TACCAGAGAGAATCCCAGGCTTATTACCAAAGAGGGGCAAGTGTGATCCTCTTCTCCTCC
CCTCCTGTGATCCTCCTCATCTCTTTCCTCATTTTTCTCATAGTAGGATAG
>Winnebago_2019_ID40
ATGGTGAAAAGCCACATAGGCAGCTGGATCCTAGTTCTCTTTGTGGCCATGTGGAGTGAC
GTGGGCCTCTGCAAGAAGCGACCAAAACCTGGAGGAGGATGGAACACTGGGGGGAGCCGA
TACCCGGGACAGGGAAGTCCTGGAGGCAACCGCTATCCACCTCAGGGAGGGGGTGGCTGG
GGTCAGCCCCATGGAGGTGGCTGGGGCCAACCTCATGGAGGTGGCTGGGGTCAGCCCCAT
GGTGGTGGCTGGGGGCAGCCACATGGTGGTGGAGGCTGGGGTCAARGTGGTACCCACAGT
CAGTGGAACAAGCCCAGTAAACCAAAAACCAACATGAAGCATGTGGCAGGAGCTGCTGCC
GCTGGAGCAGTGGTAGGGGGCCTTGGTGGCTACATGCTGGGAAGTGCCATGAGCAGACCT
CTTATACATTTTGGCAACGACTATGAGGACCGTTACTATCGTGAAAACATGTACCGTTAC
CCCAACCAAGTGTACTACAGGCCAGTGGATCAGTATAATAACCAGAACACCTTTGTGCAT
GACTGTGTCAACATTACAGTCAAGCAACACACAGTCACCACCACCACCAAGGGGGAGAAC
TTCACCGAAACTGACATTAAGATGATGGAGCGAGTTGTGGAGCAAATGTGCATCACCCAG
TACCAGAGAGAATCCCAGGCTTATTACCAAAGAGGGGCAAGTGTGATCCTCTTCTCCTCC
CCTCCTGTGATCCTCCTCATCTCTTTCCTCATTTTTCTCATAGTAGGATAG
>Winnebago_2019_ID41
ATGGTGAAAAGCCACATAGGCAGCTGGATCCTAGTTCTCTTTGTGGCCATGTGGAGTGAC
GTGGGCCTCTGCAAGAAGCGACCAAAACCTGGAGGAGGATGGAACACTGGGGGGAGCCGA
TACCCGGGACAGGGAAGTCCTGGAGGCAACCGCTATCCACCTCAGGGAGGGGGTGGCTGG
GGTCAGCCCCATGGAGGTGGCTGGGGCCAACCTCATGGAGGTGGCTGGGGTCAGCCCCAT
GGTGGTGGCTGGGGGCAGCCACATGGTGGTGGAGGCTGGGGTCAARGTGGTACCCACAGT
CAGTGGAACAAGCCCAGTAAACCAAAAACCAACATGAAGCATGTGGCAGGAGCTGCTGCC
GCTGGAGCAGTGGTAGGGGGCCTTGGTGGCTACATGCTGGGAAGTGCCATGAGCAGACCT
CTTATACATTTTGGCAACGACTATGAGGACCGTTACTATCGTGAAAACATGTACCGTTAC
CCCAACCAAGTGTACTACAGGCCAGTGGATCAGTATAATAACCAGAACACCTTTGTGCAT
GACTGTGTCAACATTACAGTCAAGCAACACACAGTCACCACCACCACCAAGGGGGAGAAC
TTCACCGAAACTGACATTAAGATGATGGAGCGAGTTGTGGAGCAAATGTGCATCACCCAG
TACCAGAGAGAATCCCAGGCTTATTACCAAAGAGGGGCAAGTGTGATCCTCTTCTCCTCC
CCTCCTGTGATCCTCCTCATCTCTTTCCTCATTTTTCTCATAGTAGGATAG
>Winnebago_2019_ID42
ATGGTGAAAAGCCACATAGGCAGCTGGATCCTAGTTCTCTTTGTGGCCATGTGGAGTGAC
GTGGGCCTCTGCAAGAAGCGACCAAAACCTGGAGGAGGATGGAACACTGGGGGGAGCCGA
TACCCGGGACAGGGAAGTCCTGGAGGCAACCGCTATCCACCTCAGGGAGGGGGTGGCTGG
GGTCAGCCCCATGGAGGTGGCTGGGGCCAACCTCATGGAGGTGGCTGGGGTCAGCCCCAT
GGTGGTGGCTGGGGGCAGCCACATGGTGGTGGAGGCTGGGGTCAAGGTGGTACCCACAGT
CAGTGGAACAAGCCCAGTAAACCAAAAACCAACATGAAGCATGTGGCAGGAGCTGCTGCC
GCTGGAGCAGTGGTAGGGGGCCTTGGTGGCTACATGCTGGGAAGTGCCATGAGCAGACCT
CTTATACATTTTGGCAACGACTATGAGGACCGTTACTATCGTGAAAACATGTACCGTTAC
CCCAACCAAGTGTACTACAGGCCAGTGGATCAGTATAATAACCAGAACACCTTTGTGCAT
GACTGTGTCAACATYACAGTCAAGCAACACACAGTCACCACCACCACCAAGGGGGAGAAC
TTCACCGAAACTGACATTAAGATGATGGAGCGAGTTGTGGAGCAAATGTGCATCACCCAG
TACCAGAGAGAATCCCAGGCTTATTACCAAAGAGGGGCAAGTGTGATCCTCTTCTCCTCC
CCTCCTGTGATCCTCCTCATCTCTTTCCTCATTTTTCTCATAGTAGGATAG
>Winnebago_2019_ID43
ATGGTGAAAAGCCACATAGGCAGCTGGATCCTAGTTCTCTTTGTGGCCATGTGGAGTGAC
GTGGGCCTCTGCAAGAAGCGACCAAAACCTGGAGGAGGATGGAACACTGGGGGGAGCCGA
TACCCGGGACAGGGAAGTCCTGGAGGCAACCGYTATCCACCTCAGGGAGGGGGTGGCTGG
GGTCAGCCCCATGGAGGTGGCTGGGGCCAACCTCATGGAGGTGGCTGGGGTCAGCCCCAT
GGTGGTGGCTGGGGGCAGCCACATGGTGGTGGAGGCTGGGGTCAARGTGGTACCCACAGT
CAGTGGAACAAGCCCAGTAAACCAAAAACCAACATGAAGCATGTGGCAGGAGCTGCTGCC
GCTGGAGCAGTGGTAGGGGGCCTTGGTGGCTACATGCTGGGAAGTGCCATGAGCAGACCT
CTTATACATTTTGGCAACGACTATGAGGACCGTTACTATCGTGAAAACATGTACCGTTAC
CCCAACCAAGTGTACTACAGGCCAGTGGATCAGTATAATAACCAGAACACCTTTGTGCAT
GACTGTGTCAACATYACAGTCAAGCAACACACAGTCACCACCACCACCAAGGGGGAGAAC
TTCACCGAAACTGACATTAAGATGATGGAGCGAGTTGTGGAGCAAATGTGCATCACCCAG
TACCAGAGAGAATCCCAGGCTTATTACCAAAGAGGGGCAAGTGTGATCCTCTTCTCCTCC
CCTCCTGTGATCCTCCTCATCTCTTTCCTCATTTTTCTCATAGTAGGATAG
>Winnebago_2019_ID44
ATGGTGAAAAGCCACATAGGCAGCTGGATCCTAGTTCTCTTTGTGGCCATGTGGAGTGAC
GTGGGCCTCTGCAAGAAGCGACCAAAACCTGGAGGAGGATGGAACACTGGGGGGAGCCGA
TACCCGGGACAGGGAAGTCCTGGAGGCAACCGCTATCCACCTCAGGGAGGGGGTGGCTGG
GGTCAGCCCCATGGAGGTGGCTGGGGCCAACCTCATGGAGGTGGCTGGGGTCAGCCCCAT
GGTGGTGGCTGGGGGCAGCCACATGGTGGTGGAGGCTGGGGTCAAGGTGGTACCCACAGT
CAGTGGAACAAGCCCAGTAAACCAAAAACCAACATGAAGCATGTGGCAGGAGCTGCTGCC
GCTGGAGCAGTGGTAGGGGGCCTTGGTGGCTACATGCTGGGAAGTGCCATGAGCAGACCT
CTTATACATTTTGGCAACGACTATGAGGACCGTTACTATCGTGAAAACATGTACCGTTAC
CCCAACCAAGTGTACTACAGGCCAGTGGATCAGTATAATAACCAGAACACCTTTGTGCAT
GACTGTGTCAACATYACAGTCAAGCAACACACAGTCACCACCACCACCAAGGGGGAGAAC
TTCACCGAAACTGACATTAAGATGATGGAGCGAGTTGTGGAGCAAATGTGCATCACCCAG
TACCAGAGAGAATCCCAGGCTTATTACCAAAGAGGGGCAAGTGTGATCCTCTTCTCCTCC
CCTCCTGTGATCCTCCTCATCTCTTTCCTCATTTTTCTCATAGTAGGATAG
>Winnebago_2019_ID45
ATGGTGAAAAGCCACATAGGCAGCTGGATCCTAGTTCTCTTTGTGGCCATGTGGAGTGAC
GTGGGCCTCTGCAAGAAGCGACCAAAACCTGGAGGAGGATGGAACACTGGGGGGAGCCGA
TACCCGGGACAGGGAAGTCCTGGAGGCAACCGCTATCCACCTCAGGGAGGGGGTGGCTGG
GGTCAGCCCCATGGAGGTGGCTGGGGCCAACCTCATGGAGGTGGCTGGGGTCAGCCCCAT
GGTGGTGGCTGGGGGCAGCCACATGGTGGTGGAGGCTGGGGTCAARGTGGTACCCACAGT
CAGTGGAACAAGCCCAGTAAACCAAAAACCAACATGAAGCATGTGGCAGGAGCTGCTGCC
GCTGGAGCAGTGGTAGGGGGCCTTGGTGGCTACATGCTGGGAAGTGCCATGAGCAGACCT
CTTATACATTTTGGCAACGACTATGAGGACCGTTACTATCGTGAAAACATGTACCGTTAC
CCCAACCAAGTGTACTACAGGCCAGTGGATCAGTATAATAACCAGAACACCTTTGTGCAT
GACTGTGTCAACATYACAGTCAAGCAACACACAGTCACCACCACCACCAAGGGGGAGAAC
TTCACCGAAACTGACATTAAGATGATGGAGCGAGTTGTGGAGCAAATGTGCATCACCCAG
TACCAGAGAGAATCCCAGGCTTATTACCAAAGAGGGGCAAGTGTGATCCTCTTCTCCTCC
CCTCCTGTGATCCTCCTCATCTCTTTCCTCATTTTTCTCATAGTAGGATAG
>Winnebago_2019_ID46
ATGGTGAAAAGCCACATAGGCAGCTGGATCCTAGTTCTCTTTGTGGCCATGTGGAGTGAC
GTGGGCCTCTGCAAGAAGCGACCAAAACCTGGAGGAGGATGGAACACTGGGGGGAGCCGA
TACCCGGGACAGGGAAGTCCTGGAGGCAACCGCTATCCACCTCAGGGAGGGGGTGGCTGG
GGTCAGCCCCATGGAGGTGGCTGGGGCCAACCTCATGGAGGTGGCTGGGGTCAGCCCCAT
GGTGGTGGCTGGGGGCAGCCACATGGTGGTGGAGGCTGGGGTCAAAGTGGTACCCACAGT
CAGTGGAACAAGCCCAGTAAACCAAAAACCAACATGAAGCATGTGGCAGGAGCTGCTGCC
GCTGGAGCAGTGGTAGGGGGCCTTGGTGGCTACATGCTGGGAAGTGCCATGAGCAGACCT
CTTATACATTTTGGCAACGACTATGAGGACCGTTACTATCGTGAAAACATGTACCGTTAC
CCCAACCAAGTGTACTACAGGCCAGTGGATCAGTATAATAACCAGAACACCTTTGTGCAT
GACTGTGTCAACATTACAGTCAAGCAACACACAGTCACCACCACCACCAAGGGGGAGAAC
TTCACCGAAACTGACATTAAGATGATGGAGCGAGTTGTGGAGCAAATGTGCATCACCCAG
TACCAGAGAGAATCCCAGGCTTATTACCAAAGAGGGGCAAGTGTGATCCTCTTCTCCTCC
CCTCCTGTGATCCTCCTCATCTCTTTCCTCATTTTTCTCATAGTAGGATAG
>Winnebago_2019_ID47
ATGGTGAAAAGCCACATAGGCAGCTGGATCCTAGTTCTCTTTGTGGCCATGTGGAGTGAC
GTGGGCCTCTGCAAGAAGCGACCAAAACCTGGAGGAGGATGGAACACTGGGGGGAGCCGA
TACCCGGGACAGGGAAGTCCTGGAGGCAACCGCTATCCACCTCAGGGAGGGGGTGGCTGG
GGTCAGCCCCATGGAGGTGGCTGGGGCCAACCTCATGGAGGTGGCTGGGGTCAGCCCCAT
GGTGGTGGCTGGGGGCAGCCACATGGTGGTGGAGGCTGGGGTCAAGGTGGTACCCACAGT
CAGTGGAACAAGCCCAGTAAACCAAAAACCAACATGAAGCATGTGGCAGGAGCTGCTGCC
GCTGGAGCAGTGGTAGGGGGCCTTGGTGGCTACATGCTGGGAAGTGCCATGAGCAGACCT
CTTATACATTTTGGCAAYGACTATGAGGACCGTTACTATCGTGAAAACATGTACCGTTAC
CCCAACCAAGTGTACTACAGGCCAGTGGATCAGTATAATAACCAGAACACCTTTGTGCAT
GACTGTGTCAACATYACAGTCAAGCAACACACAGTCACCACCACCACCAAGGGGGAGAAC
TTCACCGAAACTGACATTAAGATGATGGAGCGAGTTGTGGAGCAAATGTGCATCACCCAG
TACCAGAGAGAATCCCAGGCTTATTACCAAAGAGGGGCAAGTGTGATCCTCTTCTCCTCC
CCTCCTGTGATCCTCCTCATCTCTTTCCTCATTTTTCTCATAGTAGGATAG
>Winnebago_2019_ID48
ATGGTGAAAAGCCACATAGGCAGCTGGATCCTAGTTCTCTTTGTGGCCATGTGGAGTGAC
GTGGGCCTCTGCAAGAAGCGACCAAAACCTGGAGGAGGATGGAACACTGGGGGGAGCCGA
TACCCGGGACAGGGAAGTCCTGGAGGCAACCGCTATCCACCTCAGGGAGGGGGTGGCTGG
GGTCAGCCCCATGGAGGTGGCTGGGGCCAACCTCATGGAGGTGGCTGGGGTCAGCCCCAT
GGTGGTGGCTGGGGGCAGCCACATGGTGGTGGAGGCTGGGGTCAARGTGGTACCCACAGT
CAGTGGAACAAGCCCAGTAAACCAAAAACCAACATGAAGCATGTGGCAGGAGCTGCTGCC
GCTGGAGCAGTGGTAGGGGGCCTTGGTGGCTACATGCTGGGAAGTGCCATGAGCAGACCT
CTTATACATTTTGGCAACGACTATGAGGACCGTTACTATCGTGAAAACATGTACCGTTAC
CCCAACCAAGTGTACTACAGGCCAGTGGATCAGTATAATAACCAGAACACCTTTGTGCAT
GACTGTGTCAACATTACAGTCAAGCAACACACAGTCACCACCACCACCAAGGGGGAGAAC
TTCACCGAAACTGACATTAAGATGATGGAGCGAGTTGTGGAGCAAATGTGCATCACCCAG
TACCAGAGAGAATCCCAGGCTTATTACCAAAGAGGGGCAAGTGTGATCCTCTTCTCCTCC
CCTCCTGTGATCCTCCTCATCTCTTTCCTCATTTTTCTCATAGTAGGATAG
>Winnebago_2019_ID49
ATGGTGAAAAGCCACATAGGCAGCTGGATCCTAGTTCTCTTTGTGGCCATGTGGAGTGAC
GTGGGCCTCTGCAAGAAGCGACCAAAACCTGGAGGAGGATGGAACACTGGGGGGAGCCGA
TACCCGGGACAGGGAAGTCCTGGAGGCAACCGCTATCCACCTCAGGGAGGGGGTGGCTGG
GGTCAGCCCCATGGAGGTGGCTGGGGCCAACCTCATGGAGGTGGCTGGGGTCAGCCCCAT
GGTGGTGGCTGGGGGCAGCCACATGGTGGTGGAGGCTGGGGTCAAGGTGGTACCCACAGT
CAGTGGAACAAGCCCAGTAAACCAAAAACCAACATGAAGCATGTGGCAGGAGCTGCTGCC
GCTGGAGCAGTGGTAGGGGGCCTTGGTGGCTACATGCTGGGAAGTGCCATGAGCAGACCT
CTTATACATTTTGGCAACGACTATGAGGACCGTTACTATCGTGAAAACATGTACCGTTAC
CCCAACCAAGTGTACTACAGGCCAGTGGATCAGTATAATAACCAGAACACCTTTGTGCAT
GACTGTGTCAACATYACAGTCAAGCAACACACAGTCACCACCACCACCAAGGGGGAGAAC
TTCACCGAAACTGACATTAAGATGATGGAGCGAGTTGTGGAGCAAATGTGCATCACCCAG
TACCAGAGAGAATCCCAGGCTTATTACCAAAGAGGGGCAAGTGTGATCCTCTTCTCCTCC
CCTCCTGTGATCCTCCTCATCTCTTTCCTCATTTTTCTCATAGTAGGATAG
>Winnebago_2019_ID50
ATGGTGAAAAGCCACATAGGCAGCTGGATCCTAGTTCTCTTTGTGGCCATGTGGAGTGAC
GTGGGCCTCTGCAAGAAGCGACCAAAACCTGGAGGAGGATGGAACACTGGGGGGAGCCGA
TACCCGGGACAGGGAAGTCCTGGAGGCAACCGTTATCCACCTCAGGGAGGGGGTGGCTGG
GGTCAGCCCCATGGAGGTGGCTGGGGCCAACCTCATGGAGGTGGCTGGGGTCAGCCCCAT
GGTGGTGGCTGGGGGCAGCCACATGGTGGTGGAGGCTGGGGTCAAGGTGGTACCCACAGT
CAGTGGAACAAGCCCAGTAAACCAAAAACCAACATGAAGCATGTGGCAGGAGCTGCTGCC
GCTGGAGCAGTGGTAGGGGGCCTTGGTGGCTACATGCTGGGAAGTGCCATGAGCAGACCT
CTTATACATTTTGGCAACGACTATGAGGACCGTTACTATCGTGAAAACATGTACCGTTAC
CCCAACCAAGTGTACTACAGGCCAGTGGATCAGTATAATAACCAGAACACCTTTGTGCAT
GACTGTGTCAACATCACAGTCAAGCAACACACAGTCACCACCACCACCAAGGGGGAGAAC
TTCACCGAAACTGACATTAAGATGATGGAGCGAGTTGTGGAGCAAATGTGCATCACCCAG
TACCAGAGAGAATCCCAGGCTTATTACCAAAGAGGGGCAAGTGTGATCCTCTTCTCCTCC
CCTCCTGTGATCCTCCTCATCTCTTTCCTCATTTTTCTCATAGTAGGATAG
>Winnebago_2019_ID51
ATGGTGAAAAGCCACATAGGCAGCTGGATCCTAGTTCTCTTTGTGGCCATGTGGAGTGAC
GTGGGCCTCTGCAAGAAGCGACCAAAACCTGGAGGAGGATGGAACACTGGGGGGAGCCGA
TACCCGGGACAGGGAAGTCCTGGAGGCAACCGCTATCCACCTCAGGGAGGGGGTGGCTGG
GGTCAGCCCCATGGAGGTGGCTGGGGCCAACCTCATGGAGGTGGCTGGGGTCAGCCCCAT
GGTGGTGGCTGGGGGCAGCCACATGGTGGTGGAGGCTGGGGTCAAGGTGGTACCCACAGT
CAGTGGAACAAGCCCAGTAAACCAAAAACCAACATGAAGCATGTGGCAGGAGCTGCTGCC
GCTGGAGCAGTGGTAGGGGGCCTTGGTGGCTACATGCTGGGAAGTGCCATGAGCAGACCT
CTTATACATTTTGGCAACGACTATGAGGACCGTTACTATCGTGAAAACATGTACCGTTAC
CCCAACCAAGTGTACTACAGGCCAGTGGATCAGTATAATAACCAGAACACCTTTGTGCAT
GACTGTGTCAACATCACAGTCAAGCAACACACAGTCACCACCACCACCAAGGGGGAGAAC
TTCACCGAAACTGACATTAAGATGATGGAGCGAGTTGTGGAGCAAATGTGCATCACCCAG
TACCAGAGAGAATCCCAGGCTTATTACCAAAGAGGGGCAAGTGTGATCCTCTTCTCCTCC
CCTCCTGTGATCCTCCTCATCTCTTTCCTCATTTTTCTCATAGTAGGATAG
>Winnebago_2019_ID52
ATGGTGAAAAGCCACATAGGCAGCTGGATCCTAGTTCTCTTTGTGGCCATGTGGAGTGAC
GTGGGCCTCTGCAAGAAGCGACCAAAACCTGGAGGAGGATGGAACACTGGGGGGAGCCGA
TACCCGGGACAGGGAAGTCCTGGAGGCAACCGCTATCCACCTCAGGGAGGGGGTGGCTGG
GGTCAGCCCCATGGAGGTGGCTGGGGCCAACCTCATGGAGGTGGCTGGGGTCAGCCCCAT
GGTGGTGGCTGGGGGCAGCCACATGGTGGTGGAGGCTGGGGTCAAGGTGGTACCCACAGT
CAGTGGAACAAGCCCAGTAAACCAAAAACCAACATGAAGCATGTGGCAGGAGCTGCTGCC
GCTGGAGCAGTGGTAGGGGGCCTTGGTGGCTACATGCTGGGAAGTGCCATGAGCAGACCT
CTTATACATTTTGGCAACGACTATGAGGACCGTTACTATCGTGAAAACATGTACCGTTAC
CCCAACCAAGTGTACTACAGGCCAGTGGATCAGTATAATAACCAGAACACCTTTGTGCAT
GACTGTGTCAACATYACAGTCAAGCAACACACAGTCACCACCACCACCAAGGGGGAGAAC
TTCACCGAAACTGACATTAAGATGATGGAGCGAGTTGTGGAGCAAATGTGCATCACCCAG
TACCAGAGAGAATCCCAGGCTTATTACCAAAGAGGGGCAAGTGTGATCCTCTTCTCCTCC
CCTCCTGTGATCCTCCTCATCTCTTTCCTCATTTTTCTCATAGTAGGATAG
>Winnebago_2019_ID53
ATGGTGAAAAGCCACATAGGCAGCTGGATCCTAGTTCTCTTTGTGGCCATGTGGAGTGAC
GTGGGCCTCTGCAAGAAGCGACCAAAACCTGGAGGAGGATGGAACACTGGGGGGAGCCGA
TACCCGGGACAGGGAAGTCCTGGAGGCAACCGCTATCCACCTCAGGGAGGGGGTGGCTGG
GGTCAGCCCCATGGAGGTGGCTGGGGCCAACCTCATGGAGGTGGCTGGGGTCAGCCCCAT
GGTGGTGGCTGGGGGCAGCCACATGGTGGTGGAGGCTGGGGTCAARGTGGTACCCACAGT
CAGTGGAACAAGCCCAGTAAACCAAAAACCAACATGAAGCATGTGGCAGGAGCTGCTGCC
GCTGGAGCAGTGGTAGGGGGCCTTGGTGGCTACATGCTGGGAAGTGCCATGAGCAGACCT
CTTATACATTTTGGCAAYGACTATGAGGACCGTTACTATCGTGAAAACATGTACCGTTAC
CCCAACCAAGTGTACTACAGGCCAGTGGATCAGTATAATAACCAGAACACCTTTGTGCAT
GACTGTGTCAACATYACAGTCAAGCAACACACAGTCACCACCACCACCAAGGGGGAGAAC
TTCACCGAAACTGACATTAAGATGATGGAGCGAGTTGTGGAGCAAATGTGCATCACCCAG
TACCAGAGAGAATCCCAGGCTTATTACCAAAGAGGGGCAAGTGTGATCCTCTTCTCCTCC
CCTCCTGTGATCCTCCTCATCTCTTTCCTCATTTTTCTCATAGTAGGATAG
>Winnebago_2019_ID54
ATGGTGAAAAGCCACATAGGCAGCTGGATCCTAGTTCTCTTTGTGGCCATGTGGAGTGAC
GTGGGCCTCTGCAAGAAGCGACCAAAACCTGGAGGAGGATGGAACACTGGGGGGAGCCGA
TACCCGGGACAGGGAAGTCCTGGAGGCAACCGYTATCCACCTCAGGGAGGGGGTGGCTGG
GGTCAGCCCCATGGAGGTGGCTGGGGCCAACCTCATGGAGGTGGCTGGGGTCAGCCCCAT
GGTGGTGGCTGGGGGCAGCCACATGGTGGTGGAGGCTGGGGTCAAGGTGGTACCCACAGT
CAGTGGAACAAGCCCAGTAAACCAAAAACCAACATGAAGCATGTGGCAGGAGCTGCTGCC
GCTGGAGCAGTGGTAGGGGGCCTTGGTGGCTACATGCTGGGAAGTGCCATGAGCAGACCT
CTTATACATTTTGGCAACGACTATGAGGACCGTTACTATCGTGAAAACATGTACCGTTAC
CCCAACCAAGTGTACTACAGGCCAGTGGATCAGTATAATAACCAGAACACCTTTGTGCAT
GACTGTGTCAACATYACAGTCAAGCAACACACAGTCACCACCACCACCAAGGGGGAGAAC
TTCACCGAAACTGACATTAAGATGATGGAGCGAGTTGTGGAGCAAATGTGCATCACCCAG
TACCAGAGAGAATCCCAGGCTTATTACCAAAGAGGGGCAAGTGTGATCCTCTTCTCCTCC
CCTCCTGTGATCCTCCTCATCTCTTTCCTCATTTTTCTCATAGTAGGATAG
>Winnebago_2019_ID55
ATGGTGAAAAGCCACATAGGCAGCTGGATCCTAGTTCTCTTTGTGGCCATGTGGAGTGAC
GTGGGCCTCTGCAAGAAGCGACCAAAACCTGGAGGAGGATGGAACACTGGGGGGAGCCGA
TACCCGGGACAGGGAAGTCCTGGAGGCAACCGYTATCCACCTCAGGGAGGGGGTGGCTGG
GGTCAGCCCCATGGAGGTGGCTGGGGCCAACCTCATGGAGGTGGCTGGGGTCAGCCCCAT
GGTGGTGGCTGGGGGCAGCCACATGGTGGTGGAGGCTGGGGTCAAGGTGGTACCCACAGT
CAGTGGAACAAGCCCAGTAAACCAAAAACCAACATGAAGCATGTGGCAGGAGCTGCTGCC
GCTGGAGCAGTGGTAGGGGGCCTTGGTGGCTACATGCTGGGAAGTGCCATGAGCAGACCT
CTTATACATTTTGGCAACGACTATGAGGACCGTTACTATCGTGAAAACATGTACCGTTAC
CCCAACCAAGTGTACTACAGGCCAGTGGATCAGTATAATAACCAGAACACCTTTGTGCAT
GACTGTGTCAACATCACAGTCAAGCAACACACAGTCACCACCACCACCAAGGGGGAGAAC
TTCACCGAAACTGACATTAAGATGATGGAGCGAGTTGTGGAGCAAATGTGCATCACCCAG
TACCAGAGAGAATCCCAGGCTTATTACCAAAGAGGGGCAAGTGTGATCCTCTTCTCCTCC
CCTCCTGTGATCCTCCTCATCTCTTTCCTCATTTTTCTCATAGTAGGATAG
>Winnebago_2019_ID56
ATGGTGAAAAGCCACATAGGCAGCTGGATCCTAGTTCTCTTTGTGGCCATGTGGAGTGAC
GTGGGCCTCTGCAAGAAGCGACCAAAACCTGGAGGAGGATGGAACACTGGGGGGAGCCGA
TACCCGGGACAGGGAAGTCCTGGAGGCAACCGCTATCCACCTCAGGGAGGGGGTGGCTGG
GGTCAGCCCCATGGAGGTGGCTGGGGCCAACCTCATGGAGGTGGCTGGGGTCAGCCCCAT
GGTGGTGGCTGGGGGCAGCCACATGGTGGTGGAGGCTGGGGTCAARGTGGTACCCACAGT
CAGTGGAACAAGCCCAGTAAACCAAAAACCAACATGAAGCATGTGGCAGGAGCTGCTGCC
GCTGGAGCAGTGGTAGGGGGCCTTGGTGGCTACATGCTGGGAAGTGCCATGAGCAGACCT
CTTATACATTTTGGCAAYGACTATGAGGACCGTTACTATCGTGAAAACATGTACCGTTAC
CCCAACCAAGTGTACTACAGGCCAGTGGATCAGTATAATAACCAGAACACCTTTGTGCAT
GACTGTGTCAACATYACAGTCAAGCAACACACAGTCACCACCACCACCAAGGGGGAGAAC
TTCACCGAAACTGACATTAAGATGATGGAGCGAGTTGTGGAGCAAATGTGCATCACCCAG
TACCAGAGAGAATCCCAGGCTTATTACCAAAGAGGGGCAAGTGTGATCCTCTTCTCCTCC
CCTCCTGTGATCCTCCTCATCTCTTTCCTCATTTTTCTCATAGTAGGATAG
>Winnebago_2019_ID57
ATGGTGAAAAGCCACATAGGCAGCTGGATCCTAGTTCTCTTTGTGGCCATGTGGAGTGAC
GTGGGCCTCTGCAAGAAGCGACCAAAACCTGGAGGAGGATGGAACACTGGGGGGAGCCGA
TACCCGGGACAGGGAAGTCCTGGAGGCAACCGTTATCCACCTCAGGGAGGGGGTGGCTGG
GGTCAGCCCCATGGAGGTGGCTGGGGCCAACCTCATGGAGGTGGCTGGGGTCAGCCCCAT
GGTGGTGGCTGGGGGCAGCCACATGGTGGTGGAGGCTGGGGTCAAGGTGGTACCCACAGT
CAGTGGAACAAGCCCAGTAAACCAAAAACCAACATGAAGCATGTGGCAGGAGCTGCTGCC
GCTGGAGCAGTGGTAGGGGGCCTTGGTGGCTACATGCTGGGAAGTGCCATGAGCAGACCT
CTTATACATTTTGGCAACGACTATGAGGACCGTTACTATCGTGAAAACATGTACCGTTAC
CCCAACCAAGTGTACTACAGGCCAGTGGATCAGTATAATAACCAGAACACCTTTGTGCAT
GACTGTGTCAACATCACAGTCAAGCAACACACAGTCACCACCACCACCAAGGGGGAGAAC
TTCACCGAAACTGACATTAAGATGATGGAGCGAGTTGTGGAGCAAATGTGCATCACCCAG
TACCAGAGAGAATCCCAGGCTTATTACCAAAGAGGGGCAAGTGTGATCCTCTTCTCCTCC
CCTCCTGTGATCCTCCTCATCTCTTTCCTCATTTTTCTCATAGTAGGATAG
>Winnebago_2019_ID58
ATGGTGAAAAGCCACATAGGCAGCTGGATCCTAGTTCTCTTTGTGGCCATGTGGAGTGAC
GTGGGCCTCTGCAAGAAGCGACCAAAACCTGGAGGAGGATGGAACACTGGGGGGAGCCGA
TACCCGGGACAGGGAAGTCCTGGAGGCAACCGCTATCCACCTCAGGGAGGGGGTGGCTGG
GGTCAGCCCCATGGAGGTGGCTGGGGCCAACCTCATGGAGGTGGCTGGGGTCAGCCCCAT
GGTGGTGGCTGGGGGCAGCCACATGGTGGTGGAGGCTGGGGTCAAGGTGGTACCCACAGT
CAGTGGAACAAGCCCAGTAAACCAAAAACCAACATGAAGCATGTGGCAGGAGCTGCTGCC
GCTGGAGCAGTGGTAGGGGGCCTTGGTGGCTACATGCTGGGAAGTGCCATGAGCAGACCT
CTTATACATTTTGGCAACGACTATGAGGACCGTTACTATCGTGAAAACATGTACCGTTAC
CCCAACCAAGTGTACTACAGGCCAGTGGATCAGTATAATAACCAGAACACCTTTGTGCAT
GACTGTGTCAACATYACAGTCAAGCAACACACAGTCACCACCACCACCAAGGGGGAGAAC
TTCACCGAAACTGACATTAAGATGATGGAGCGAGTTGTGGAGCAAATGTGCATCACCCAG
TACCAGAGAGAATCCCAGGCTTATTACCAAAGAGGGGCAAGTGTGATCCTCTTCTCCTCC
CCTCCTGTGATCCTCCTCATCTCTTTCCTCATTTTTCTCATAGTAGGATAG
>Winnebago_2019_ID59
ATGGTGAAAAGCCACATAGGCAGCTGGATCCTAGTTCTCTTTGTGGCCATGTGGAGTGAC
GTGGGCCTCTGCAAGAAGCGACCAAAACCTGGAGGAGGATGGAACACTGGGGGGAGCCGA
TACCCGGGACAGGGAAGTCCTGGAGGCAACCGCTATCCACCTCAGGGAGGGGGTGGCTGG
GGTCAGCCCCATGGAGGTGGCTGGGGCCAACCTCATGGAGGTGGCTGGGGTCAGCCCCAT
GGTGGTGGCTGGGGGCAGCCACATGGTGGTGGAGGCTGGGGTCAAGGTGGTACCCACAGT
CAGTGGAACAAGCCCAGTAAACCAAAAACCAACATGAAGCATGTGGCAGGAGCTGCTGCC
GCTGGAGCAGTGGTAGGGGGCCTTGGTGGCTACATGCTGGGAAGTGCCATGAGCAGACCT
CTTATACATTTTGGCAAYGACTATGAGGACCGTTACTATCGTGAAAACATGTACCGTTAC
CCCAACCAAGTGTACTACAGGCCAGTGGATCAGTATAATAACCAGAACACCTTTGTGCAT
GACTGTGTCAACATYACAGTCAAGCAACACACAGTCACCACCACCACCAAGGGGGAGAAC
TTCACCGAAACTGACATTAAGATGATGGAGCGAGTTGTGGAGCAAATGTGCATCACCCAG
TACCAGAGAGAATCCCAGGCTTATTACCAAAGAGGGGCAAGTGTGATCCTCTTCTCCTCC
CCTCCTGTGATCCTCCTCATCTCTTTCCTCATTTTTCTCATAGTAGGATAG
>Winnebago_2019_ID60
ATGGTGAAAAGCCACATAGGCAGCTGGATCCTAGTTCTCTTTGTGGCCATGTGGAGTGAC
GTGGGCCTCTGCAAGAAGCGACCAAAACCTGGAGGAGGATGGAACACTGGGGGGAGCCGA
TACCCGGGACAGGGAAGTCCTGGAGGCAACCGTTATCCACCTCAGGGAGGGGGTGGCTGG
GGTCAGCCCCATGGAGGTGGCTGGGGCCAACCTCATGGAGGTGGCTGGGGTCAGCCCCAT
GGTGGTGGCTGGGGGCAGCCACATGGTGGTGGAGGCTGGGGTCAARGTGGTACCCACAGT
CAGTGGAACAAGCCCAGTAAACCAAAAACCAACATGAAGCATGTGGCAGGAGCTGCTGCC
GCTGGAGCAGTGGTAGGGGGCCTTGGTGGCTACATGCTGGGAAGTGCCATGAGCAGACCT
CTTATACATTTTGGCAACGACTATGAGGACCGTTACTATCGTGAAAACATGTACCGTTAC
CCCAACCAAGTGTACTACAGGCCAGTGGATCAGTATAATAACCAGAACACCTTTGTGCAT
GACTGTGTCAACATYACAGTCAAGCAACACACAGTCACCACCACCACCAAGGGGGAGAAC
TTCACCGAAACTGACATTAAGATGATGGAGCGAGTTGTGGAGCAAATGTGCATCACCCAG
TACCAGAGAGAATCCCAGGCTTATTACCAAAGAGGGGCAAGTGTGATCCTCTTCTCCTCC
CCTCCTGTGATCCTCCTCATCTCTTTCCTCATTTTTCTCATAGTAGGATAG
>Winnebago_2019_ID61
ATGGTGAAAAGCCACATAGGCAGCTGGATCCTAGTTCTCTTTGTGGCCATGTGGAGTGAC
GTGGGCCTCTGCAAGAAGCGACCAAAACCTGGAGGAGGATGGAACACTGGGGGGAGCCGA
TACCCGGGACAGGGAAGTCCTGGAGGCAACCGCTATCCACCTCAGGGAGGGGGTGGCTGG
GGTCAGCCCCATGGAGGTGGCTGGGGCCAACCTCATGGAGGTGGCTGGGGTCAGCCCCAT
GGTGGTGGCTGGGGGCAGCCACATGGTGGTGGAGGCTGGGGTCAAGGTGGTACCCACAGT
CAGTGGAACAAGCCCAGTAAACCAAAAACCAACATGAAGCATGTGGCAGGAGCTGCTGCC
GCTGGAGCAGTGGTAGGGGGCCTTGGTGGCTACATGCTGGGAAGTGCCATGAGCAGACCT
CTTATACATTTTGGCAACGACTATGAGGACCGTTACTATCGTGAAAACATGTACCGTTAC
CCCAACCAAGTGTACTACAGGCCAGTGGATCAGTATAATAACCAGAACACCTTTGTGCAT
GACTGTGTCAACATTACAGTCAAGCAACACACAGTCACCACCACCACCAAGGGGGAGAAC
TTCACCGAAACTGACATTAAGATGATGGAGCGAGTTGTGGAGCAAATGTGCATCACCCAG
TACCAGAGAGAATCCCAGGCTTATTACCAAAGAGGGGCAAGTGTGATCCTCTTCTCCTCC
CCTCCTGTGATCCTCCTCATCTCTTTCCTCATTTTTCTCATAGTAGGATAG
>Winnebago_2019_ID62
ATGGTGAAAAGCCACATAGGCAGCTGGATCCTAGTTCTCTTTGTGGCCATGTGGAGTGAC
GTGGGCCTCTGCAAGAAGCGACCAAAACCTGGAGGAGGATGGAACACTGGGGGGAGCCGA
TACCCGGGACAGGGAAGTCCTGGAGGCAACCGCTATCCACCTCAGGGAGGGGGTGGCTGG
GGTCAGCCCCATGGAGGTGGCTGGGGCCAACCTCATGGAGGTGGCTGGGGTCAGCCCCAT
GGTGGTGGCTGGGGGCAGCCACATGGTGGTGGAGGCTGGGGTCAARGTGGTACCCACAGT
CAGTGGAACAAGCCCAGTAAACCAAAAACCAACATGAAGCATGTGGCAGGAGCTGCTGCC
GCTGGAGCAGTGGTAGGGGGCCTTGGTGGCTACATGCTGGGAAGTGCCATGAGCAGACCT
CTTATACATTTTGGCAACGACTATGAGGACCGTTACTATCGTGAAAACATGTACCGTTAC
CCCAACCAAGTGTACTACAGGCCAGTGGATCAGTATAATAACCAGAACACCTTTGTGCAT
GACTGTGTCAACATYACAGTCAAGCAACACACAGTCACCACCACCACCAAGGGGGAGAAC
TTCACCGAAACTGACATTAAGATGATGGAGCGAGTTGTGGAGCAAATGTGCATCACCCAG
TACCAGAGAGAATCCCAGGCTTATTACCAAAGAGGGGCAAGTGTGATCCTCTTCTCCTCC
CCTCCTGTGATCCTCCTCATCTCTTTCCTCATTTTTCTCATAGTAGGATAG
>Winnebago_2019_ID63
ATGGTGAAAAGCCACATAGGCAGCTGGATCCTAGTTCTCTTTGTGGCCATGTGGAGTGAC
GTGGGCCTCTGCAAGAAGCGACCAAAACCTGGAGGAGGATGGAACACTGGGGGGAGCCGA
TACCCGGGACAGGGAAGTCCTGGAGGCAACCGCTATCCACCTCAGGGAGGGGGTGGCTGG
GGTCAGCCCCATGGAGGTGGCTGGGGCCAACCTCATGGAGGTGGCTGGGGTCAGCCCCAT
GGTGGTGGCTGGGGGCAGCCACATGGTGGTGGAGGCTGGGGTCAAGGTGGTACCCACAGT
CAGTGGAACAAGCCCAGTAAACCAAAAACCAACATGAAGCATGTGGCAGGAGCTGCTGCC
GCTGGAGCAGTGGTAGGGGGCCTTGGTGGCTACATGCTGGGAAGTGCCATGAGCAGACCT
CTTATACATTTTGGCAAYGACTATGAGGACCGTTACTATCGTGAAAACATGTACCGTTAC
CCCAACCAAGTGTACTACAGGCCAGTGGATCAGTATAATAACCAGAACACCTTTGTGCAT
GACTGTGTCAACATCACAGTCAAGCAACACACAGTCACCACCACCACCAAGGGGGAGAAC
TTCACCGAAACTGACATTAAGATGATGGAGCGAGTTGTGGAGCAAATGTGCATCACCCAG
TACCAGAGAGAATCCCAGGCTTATTACCAAAGAGGGGCAAGTGTGATCCTCTTCTCCTCC
CCTCCTGTGATCCTCCTCATCTCTTTCCTCATTTTTCTCATAGTAGGATAG
>Winnebago_2019_ID64
ATGGTGAAAAGCCACATAGGCAGCTGGATCCTAGTTCTCTTTGTGGCCATGTGGAGTGAC
GTGGGCCTCTGCAAGAAGCGACCAAAACCTGGAGGAGGATGGAACACTGGGGGGAGCCGA
TACCCGGGACAGGGAAGTCCTGGAGGCAACCGCTATCCACCTCAGGGAGGGGGTGGCTGG
GGTCAGCCCCATGGAGGTGGCTGGGGCCAACCTCATGGAGGTGGCTGGGGTCAGCCCCAT
GGTGGTGGCTGGGGGCAGCCACATGGTGGTGGAGGCTGGGGTCAARGTGGTACCCACAGT
CAGTGGAACAAGCCCAGTAAACCAAAAACCAACATGAAGCATGTGGCAGGAGCTGCTGCC
GCTGGAGCAGTGGTAGGGGGCCTTGGTGGCTACATGCTGGGAAGTGCCATGAGCAGACCT
CTTATACATTTTGGCAACGACTATGAGGACCGTTACTATCGTGAAAACATGTACCGTTAC
CCCAACCAAGTGTACTACAGGCCAGTGGATCAGTATAATAACCAGAACACCTTTGTGCAT
GACTGTGTCAACATTACAGTCAAGCAACACACAGTCACCACCACCACCAAGGGGGAGAAC
TTCACCGAAACTGACATTAAGATGATGGAGCGAGTTGTGGAGCAAATGTGCATCACCCAG
TACCAGAGAGAATCCCAGGCTTATTACCAAAGAGGGGCAAGTGTGATCCTCTTCTCCTCC
CCTCCTGTGATCCTCCTCATCTCTTTCCTCATTTTTCTCATAGTAGGATAG
>Winnebago_2019_ID65
ATGGTGAAAAGCCACATAGGCAGCTGGATCCTAGTTCTCTTTGTGGCCATGTGGAGTGAC
GTGGGCCTCTGCAAGAAGCGACCAAAACCTGGAGGAGGATGGAACACTGGGGGGAGCCGA
TACCCGGGACAGGGAAGTCCTGGAGGCAACCGCTATCCACCTCAGGGAGGGGGTGGCTGG
GGTCAGCCCCATGGAGGTGGCTGGGGCCAACCTCATGGAGGTGGCTGGGGTCAGCCCCAT
GGTGGTGGCTGGGGGCAGCCACATGGTGGTGGAGGCTGGGGTCAARGTGGTACCCACAGT
CAGTGGAACAAGCCCAGTAAACCAAAAACCAACATGAAGCATGTGGCAGGAGCTGCTGCC
GCTGGAGCAGTGGTAGGGGGCCTTGGTGGCTACATGCTGGGAAGTGCCATGAGCAGACCT
CTTATACATTTTGGCAAYGACTATGAGGACCGTTACTATCGTGAAAACATGTACCGTTAC
CCCAACCAAGTGTACTACAGGCCAGTGGATCAGTATAATAACCAGAACACCTTTGTGCAT
GACTGTGTCAACATYACAGTCAAGCAACACACAGTCACCACCACCACCAAGGGGGAGAAC
TTCACCGAAACTGACATTAAGATGATGGAGCGAGTTGTGGAGCAAATGTGCATCACCCAG
TACCAGAGAGAATCCCAGGCTTATTACCAAAGAGGGGCAAGTGTGATCCTCTTCTCCTCC
CCTCCTGTGATCCTCCTCATCTCTTTCCTCATTTTTCTCATAGTAGGATAG
>Winnebago_2019_ID66
ATGGTGAAAAGCCACATAGGCAGCTGGATCCTAGTTCTCTTTGTGGCCATGTGGAGTGAC
GTGGGCCTCTGCAAGAAGCGACCAAAACCTGGAGGAGGATGGAACACTGGGGGGAGCCGA
TACCCGGGACAGGGAAGTCCTGGAGGCAACCGCTATCCACCTCAGGGAGGGGGTGGCTGG
GGTCAGCCCCATGGAGGTGGCTGGGGCCAACCTCATGGAGGTGGCTGGGGTCAGCCCCAT
GGTGGTGGCTGGGGGCAGCCACATGGTGGTGGAGGCTGGGGTCAARGTGGTACCCACAGT
CAGTGGAACAAGCCCAGTAAACCAAAAACCAACATGAAGCATGTGGCAGGAGCTGCTGCC
GCTGGAGCAGTGGTAGGGGGCCTTGGTGGCTACATGCTGGGAAGTGCCATGAGCAGACCT
CTTATACATTTTGGCAACGACTATGAGGACCGTTACTATCGTGAAAACATGTACCGTTAC
CCCAACCAAGTGTACTACAGGCCAGTGGATCAGTATAATAACCAGAACACCTTTGTGCAT
GACTGTGTCAACATYACAGTCAAGCAACACACAGTCACCACCACCACCAAGGGGGAGAAC
TTCACCGAAACTGACATTAAGATGATGGAGCGAGTTGTGGAGCAAATGTGCATCACCCAG
TACCAGAGAGAATCCCAGGCTTATTACCAAAGAGGGGCAAGTGTGATCCTCTTCTCCTCC
CCTCCTGTGATCCTCCTCATCTCTTTCCTCATTTTTCTCATAGTAGGATAG
>Winnebago_2019_ID67
ATGGTGAAAAGCCACATAGGCAGCTGGATCCTAGTTCTCTTTGTGGCCATGTGGAGTGAC
GTGGGCCTCTGCAAGAAGCGACCAAAACCTGGAGGAGGATGGAACACTGGGGGGAGCCGA
TACCCGGGACAGGGAAGTCCTGGAGGCAACCGCTATCCACCTCAGGGAGGGGGTGGCTGG
GGTCAGCCCCATGGAGGTGGCTGGGGCCAACCTCATGGAGGTGGCTGGGGTCAGCCCCAT
GGTGGTGGCTGGGGGCAGCCACATGGTGGTGGAGGCTGGGGTCAAAGTGGTACCCACAGT
CAGTGGAACAAGCCCAGTAAACCAAAAACCAACATGAAGCATGTGGCAGGAGCTGCTGCC
GCTGGAGCAGTGGTAGGGGGCCTTGGTGGCTACATGCTGGGAAGTGCCATGAGCAGACCT
CTTATACATTTTGGCAACGACTATGAGGACCGTTACTATCGTGAAAACATGTACCGTTAC
CCCAACCAAGTGTACTACAGGCCAGTGGATCAGTATAATAACCAGAACACCTTTGTGCAT
GACTGTGTCAACATTACAGTCAAGCAACACACAGTCACCACCACCACCAAGGGGGAGAAC
TTCACCGAAACTGACATTAAGATGATGGAGCGAGTTGTGGAGCAAATGTGCATCACCCAG
TACCAGAGAGAATCCCAGGCTTATTACCAAAGAGGGGCAAGTGTGATCCTCTTCTCCTCC
CCTCCTGTGATCCTCCTCATCTCTTTCCTCATTTTTCTCATAGTAGGATAG
>Winnebago_2019_ID68
ATGGTGAAAAGCCACATAGGCAGCTGGATCCTAGTTCTCTTTGTGGCCATGTGGAGTGAC
GTGGGCCTCTGCAAGAAGCGACCAAAACCTGGAGGAGGATGGAACACTGGGGGGAGCCGA
TACCCGGGACAGGGAAGTCCTGGAGGCAACCGCTATCCACCTCAGGGAGGGGGTGGCTGG
GGTCAGCCCCATGGAGGTGGCTGGGGCCAACCTCATGGAGGTGGCTGGGGTCAGCCCCAT
GGTGGTGGCTGGGGGCAGCCACATGGTGGTGGAGGCTGGGGTCAAAGTGGTACCCACAGT
CAGTGGAACAAGCCCAGTAAACCAAAAACCAACATGAAGCATGTGGCAGGAGCTGCTGCC
GCTGGAGCAGTGGTAGGGGGCCTTGGTGGCTACATGCTGGGAAGTGCCATGAGCAGACCT
CTTATACATTTTGGCAACGACTATGAGGACCGTTACTATCGTGAAAACATGTACCGTTAC
CCCAACCAAGTGTACTACAGGCCAGTGGATCAGTATAATAACCAGAACACCTTTGTGCAT
GACTGTGTCAACATTACAGTCAAGCAACACACAGTCACCACCACCACCAAGGGGGAGAAC
TTCACCGAAACTGACATTAAGATGATGGAGCGAGTTGTGGAGCAAATGTGCATCACCCAG
TACCAGAGAGAATCCCAGGCTTATTACCAAAGAGGGGCAAGTGTGATCCTCTTCTCCTCC
CCTCCTGTGATCCTCCTCATCTCTTTCCTCATTTTTCTCATAGTAGGATAG
>Winnebago_2019_ID69
ATGGTGAAAAGCCACATAGGCAGCTGGATCCTAGTTCTCTTTGTGGCCATGTGGAGTGAC
GTGGGCCTCTGCAAGAAGCGACCAAAACCTGGAGGAGGATGGAACACTGGGGGGAGCCGA
TACCCGGGACAGGGAAGTCCTGGAGGCAACCGCTATCCACCTCAGGGAGGGGGTGGCTGG
GGTCAGCCCCATGGAGGTGGCTGGGGCCAACCTCATGGAGGTGGCTGGGGTCAGCCCCAT
GGTGGTGGCTGGGGGCAGCCACATGGTGGTGGAGGCTGGGGTCAAGGTGGTACCCACAGT
CAGTGGAACAAGCCCAGTAAACCAAAAACCAACATGAAGCATGTGGCAGGAGCTGCTGCC
GCTGGAGCAGTGGTAGGGGGCCTTGGTGGCTACATGCTGGGAAGTGCCATGAGCAGACCT
CTTATACATTTTGGCAACGACTATGAGGACCGTTACTATCGTGAAAACATGTACCGTTAC
CCCAACCAAGTGTACTACAGGCCAGTGGATCAGTATAATAACCAGAACACCTTTGTGCAT
GACTGTGTCAACATYACAGTCAAGCAACACACAGTCACCACCACCACCAAGGGGGAGAAC
TTCACCGAAACTGACATTAAGATGATGGAGCGAGTTGTGGAGCAAATGTGCATCACCCAG
TACCAGAGAGAATCCCAGGCTTATTACCAAAGAGGGGCAAGTGTGATCCTCTTCTCCTCC
CCTCCTGTGATCCTCCTCATCTCTTTCCTCATTTTTCTCATAGTAGGATAG
>Winnebago_2019_ID70
ATGGTGAAAAGCCACATAGGCAGCTGGATCCTAGTTCTCTTTGTGGCCATGTGGAGTGAC
GTGGGCCTCTGCAAGAAGCGACCAAAACCTGGAGGAGGATGGAACACTGGGGGGAGCCGA
TACCCGGGACAGGGAAGTCCTGGAGGCAACCGCTATCCACCTCAGGGAGGGGGTGGCTGG
GGTCAGCCCCATGGAGGTGGCTGGGGCCAACCTCATGGAGGTGGCTGGGGTCAGCCCCAT
GGTGGTGGCTGGGGGCAGCCACATGGTGGTGGAGGCTGGGGTCAAGGTGGTACCCACAGT
CAGTGGAACAAGCCCAGTAAACCAAAAACCAACATGAAGCATGTGGCAGGAGCTGCTGCC
GCTGGAGCAGTGGTAGGGGGCCTTGGTGGCTACATGCTGGGAAGTGCCATGAGCAGACCT
CTTATACATTTTGGCAACGACTATGAGGACCGTTACTATCGTGAAAACATGTACCGTTAC
CCCAACCAAGTGTACTACAGGCCAGTGGATCAGTATAATAACCAGAACACCTTTGTGCAT
GACTGTGTCAACATYACAGTCAAGCAACACACAGTCACCACCACCACCAAGGGGGAGAAC
TTCACCGAAACTGACATTAAGATGATGGAGCGAGTTGTGGAGCAAATGTGCATCACCCAG
TACCAGAGAGAATCCCAGGCTTATTACCAAAGAGGGGCAAGTGTGATCCTCTTCTCCTCC
CCTCCTGTGATCCTCCTCATCTCTTTCCTCATTTTTCTCATAGTAGGATAG
>Winnebago_2019_ID71
ATGGTGAAAAGCCACATAGGCAGCTGGATCCTAGTTCTCTTTGTGGCCATGTGGAGTGAC
GTGGGCCTCTGCAAGAAGCGACCAAAACCTGGAGGAGGATGGAACACTGGGGGGAGCCGA
TACCCGGGACAGGGAAGTCCTGGAGGCAACCGCTATCCACCTCAGGGAGGGGGTGGCTGG
GGTCAGCCCCATGGAGGTGGCTGGGGCCAACCTCATGGAGGTGGCTGGGGTCAGCCCCAT
GGTGGTGGCTGGGGGCAGCCACATGGTGGTGGAGGCTGGGGTCAAGGTGGTACCCACAGT
CAGTGGAACAAGCCCAGTAAACCAAAAACCAACATGAAGCATGTGGCAGGAGCTGCTGCC
GCTGGAGCAGTGGTAGGGGGCCTTGGTGGCTACATGCTGGGAAGTGCCATGAGCAGACCT
CTTATACATTTTGGCAACGACTATGAGGACCGTTACTATCGTGAAAACATGTACCGTTAC
CCCAACCAAGTGTACTACAGGCCAGTGGATCAGTATAATAACCAGAACACCTTTGTGCAT
GACTGTGTCAACATYACAGTCAAGCAACACACAGTCACCACCACCACCAAGGGGGAGAAC
TTCACCGAAACTGACATTAAGATGATGGAGCGAGTTGTGGAGCAAATGTGCATCACCCAG
TACCAGAGAGAATCCCAGGCTTATTACCAAAGAGGGGCAAGTGTGATCCTCTTCTCCTCC
CCTCCTGTGATCCTCCTCATCTCTTTCCTCATTTTTCTCATAGTAGGATAG
>Winnebago_2019_ID72
ATGGTGAAAAGCCACATAGGCAGCTGGATCCTAGTTCTCTTTGTGGCCATGTGGAGTGAC
GTGGGCCTCTGCAAGAAGCGACCAAAACCTGGAGGAGGATGGAACACTGGGGGGAGCCGA
TACCCGGGACAGGGAAGTCCTGGAGGCAACCGCTATCCACCTCAGGGAGGGGGTGGCTGG
GGTCAGCCCCATGGAGGTGGCTGGGGCCAACCTCATGGAGGTGGCTGGGGTCAGCCCCAT
GGTGGTGGCTGGGGGCAGCCACATGGTGGTGGAGGCTGGGGTCAARGTGGTACCCACAGT
CAGTGGAACAAGCCCAGTAAACCAAAAACCAACATGAAGCATGTGGCAGGAGCTGCTGCC
GCTGGAGCAGTGGTAGGGGGCCTTGGTGGCTACATGCTGGGAAGTGCCATGAGCAGACCT
CTTATACATTTTGGCAACGACTATGAGGACCGTTACTATCGTGAAAACATGTACCGTTAC
CCCAACCAAGTGTACTACAGGCCAGTGGATCAGTATAATAACCAGAACACCTTTGTGCAT
GACTGTGTCAACATTACAGTCAAGCAACACACAGTCACCACCACCACCAAGGGGGAGAAC
TTCACCGAAACTGACATTAAGATGATGGAGCGAGTTGTGGAGCAAATGTGCATCACCCAG
TACCAGAGAGAATCCCAGGCTTATTACCAAAGAGGGGCAAGTGTGATCCTCTTCTCCTCC
CCTCCTGTGATCCTCCTCATCTCTTTCCTCATTTTTCTCATAGTAGGATAG
>Winnebago_2019_ID73
ATGGTGAAAAGCCACATAGGCAGCTGGATCCTAGTTCTCTTTGTGGCCATGTGGAGTGAT
GTGGGCCTCTGCAAGAAGCGACCAAAACCTGGAGGAGGATGGAACACTGGGGGGAGCCGA
TACCCGGGACAGGGAAGTCCTGGAGGCAACCGCTATCCACCTCAGGGAGGGGGTGGCTGG
GGTCAGCCCCATGGAGGTGGCTGGGGCCAACCTCATGGAGGTGGCTGGGGTCAGCCCCAT
GGTGGTGGCTGGGGGCAGCCACATGGTGGTGGAGGCTGGGGTCACGGTGGTACCCACAGT
CAGTGGAACAAGCCCAGTAAACCAAAAACCAACATGAAGCATGTGGCAGGAGCTGCTGCC
GCTGGAGCAGTGGTAGGGGGCCTTGGTGGCTACATGCTGGGAAGTGCCATGAGCAGACCT
CTTATACATTTTGGCAACGACTATGAGGACCGTTACTATCGTGAAAACATGTACCGTTAC
CCCAACCAAGTGTACTACAGGCCAGTGGATCAGTATAATAACCAGAACACCTTTGTGCAT
GACTGTGTCAACATCACAGTCAAGCAACACACAGTCACCACCACCACCAAGGGGGAGAAC
TTCACCGAAACTGACATTAAGATGATGGAGCGAGTTGTGGAGCAAATGTGCATCACCCAG
TACCAGAGAGAATCCCAGGCTTATTACCAAAGAGGGGCAAGTGTGATCCTCTTCTCCTCC
CCTCCTGTGATCCTCCTCATCTCTTTCCTCATTTTTCTCATAGTAGGATAG
>Winnebago_2019_ID74
ATGGTGAAAAGCCACATAGGCAGCTGGATCCTAGTTCTCTTTGTGGCCATGTGGAGTGAY
GTGGGCCTCTGCAAGAAGCGACCAAAACCTGGAGGAGGATGGAACACTGGGGGGAGCCGA
TACCCGGGACAGGGAAGTCCTGGAGGCAACCGCTATCCACCTCAGGGAGGGGGTGGCTGG
GGTCAGCCCCATGGAGGTGGCTGGGGCCAACCTCATGGAGGTGGCTGGGGTCAGCCCCAT
GGTGGTGGCTGGGGGCAGCCACATGGTGGTGGAGGCTGGGGTCAMRGTGGTACCCACAGT
CAGTGGAACAAGCCCAGTAAACCAAAAACCAACATGAAGCATGTGGCAGGAGCTGCTGCC
GCTGGAGCAGTGGTAGGGGGCCTTGGTGGCTACATGCTGGGAAGTGCCATGAGCAGACCT
CTTATACATTTTGGCAACGACTATGAGGACCGTTACTATCGTGAAAACATGTACCGTTAC
CCCAACCAAGTGTACTACAGGCCAGTGGATCAGTATAATAACCAGAACACCTTTGTGCAT
GACTGTGTCAACATYACAGTCAAGCAACACACAGTCACCACCACCACCAAGGGGGAGAAC
TTCACCGAAACTGACATTAAGATGATGGAGCGAGTTGTGGAGCAAATGTGCATCACCCAG
TACCAGAGAGAATCCCAGGCTTATTACCAAAGAGGGGCAAGTGTGATCCTCTTCTCCTCC
CCTCCTGTGATCCTCCTCATCTCTTTCCTCATTTTTCTCATAGTAGGATAG
>Winnebago_2019_ID75
ATGGTGAAAAGCCACATAGGCAGCTGGATCCTAGTTCTCTTTGTGGCCATGTGGAGTGAC
GTGGGCCTCTGCAAGAAGCGACCAAAACCTGGAGGAGGATGGAACACTGGGGGGAGCCGA
TACCCGGGACAGGGAAGTCCTGGAGGCAACCGTTATCCACCTCAGGGAGGGGGTGGCTGG
GGTCAGCCCCATGGAGGTGGCTGGGGCCAACCTCATGGAGGTGGCTGGGGTCAGCCCCAT
GGTGGTGGCTGGGGGCAGCCACATGGTGGTGGAGGCTGGGGTCAAGGTGGTACCCACAGT
CAGTGGAACAAGCCCAGTAAACCAAAAACCAACATGAAGCATGTGGCAGGAGCTGCTGCC
GCTGGAGCAGTGGTAGGGGGCCTTGGTGGCTACATGCTGGGAAGTGCCATGAGCAGACCT
CTTATACATTTTGGCAACGACTATGAGGACCGTTACTATCGTGAAAACATGTACCGTTAC
CCCAACCAAGTGTACTACAGGCCAGTGGATCAGTATAATAACCAGAACACCTTTGTGCAT
GACTGTGTCAACATCACAGTCAAGCAACACACAGTCACCACCACCACCAAGGGGGAGAAC
TTCACCGAAACTGACATTAAGATGATGGAGCGAGTTGTGGAGCAAATGTGCATCACCCAG
TACCAGAGAGAATCCCAGGCTTATTACCAAAGAGGGGCAAGTGTGATCCTCTTCTCCTCC
CCTCCTGTGATCCTCCTCATCTCTTTCCTCATTTTTCTCATAGTAGGATAG
>Winnebago_2019_ID76
ATGGTGAAAAGCCACATAGGCAGCTGGATCCTAGTTCTCTTTGTGGCCATGTGGAGTGAC
GTGGGCCTCTGCAAGAAGCGACCAAAACCTGGAGGAGGATGGAACACTGGGGGGAGCCGA
TACCCGGGACAGGGAAGTCCTGGAGGCAACCGYTATCCACCTCAGGGAGGGGGTGGCTGG
GGTCAGCCCCATGGAGGTGGCTGGGGCCAACCTCATGGAGGTGGCTGGGGTCAGCCCCAT
GGTGGTGGCTGGGGGCAGCCACATGGTGGTGGAGGCTGGGGTCAARGTGGTACCCACAGT
CAGTGGAACAAGCCCAGTAAACCAAAAACCAACATGAAGCATGTGGCAGGAGCTGCTGCC
GCTGGAGCAGTGGTAGGGGGCCTTGGTGGCTACATGCTGGGAAGTGCCATGAGCAGACCT
CTTATACATTTTGGCAACGACTATGAGGACCGTTACTATCGTGAAAACATGTACCGTTAC
CCCAACCAAGTGTACTACAGGCCAGTGGATCAGTATAATAACCAGAACACCTTTGTGCAT
GACTGTGTCAACATYACAGTCAAGCAACACACAGTCACCACCACCACCAAGGGGGAGAAC
TTCACCGAAACTGACATTAAGATGATGGAGCGAGTTGTGGAGCAAATGTGCATCACCCAG
TACCAGAGAGAATCCCAGGCTTATTACCAAAGAGGGGCAAGTGTGATCCTCTTCTCCTCC
CCTCCTGTGATCCTCCTCATCTCTTTCCTCATTTTTCTCATAGTAGGATAG
>Winnebago_2019_ID77
ATGGTGAAAAGCCACATAGGCAGCTGGATCCTAGTTCTCTTTGTGGCCATGTGGAGTGAC
GTGGGCCTCTGCAAGAAGCGACCAAAACCTGGAGGAGGATGGAACACTGGGGGGAGCCGA
TACCCGGGACAGGGAAGTCCTGGAGGCAACCGCTATCCACCTCAGGGAGGGGGTGGCTGG
GGTCAGCCCCATGGAGGTGGCTGGGGCCAACCTCATGGAGGTGGCTGGGGTCAGCCCCAT
GGTGGTGGCTGGGGGCAGCCACATGGTGGTGGAGGCTGGGGTCAAGGTGGTACCCACAGT
CAGTGGAACAAGCCCAGTAAACCAAAAACCAACATGAAGCATGTGGCAGGAGCTGCTGCC
GCTGGAGCAGTGGTAGGGGGCCTTGGTGGCTACATGCTGGGAAGTGCCATGAGCAGACCT
CTTATACATTTTGGCAACGACTATGAGGACCGTTACTATCGTGAAAACATGTACCGTTAC
CCCAACCAAGTGTACTACAGGCCAGTGGATCAGTATAATAACCAGAACACCTTTGTGCAT
GACTGTGTCAACATYACAGTCAAGCAACACACAGTCACCACCACCACCAAGGGGGAGAAC
TTCACCGAAACTGACATTAAGATGATGGAGCGAGTTGTGGAGCAAATGTGCATCACCCAG
TACCAGAGAGAATCCCAGGCTTATTACCAAAGAGGGGCAAGTGTGATCCTCTTCTCCTCC
CCTCCTGTGATCCTCCTCATCTCTTTCCTCATTTTTCTCATAGTAGGATAG
>Winnebago_2019_ID78
ATGGTGAAAAGCCACATAGGCAGCTGGATCCTAGTTCTCTTTGTGGCCATGTGGAGTGAY
GTGGGCCTCTGCAAGAAGCGACCAAAACCTGGAGGAGGATGGAACACTGGGGGGAGCCGA
TACCCGGGACAGGGAAGTCCTGGAGGCAACCGCTATCCACCTCAGGGAGGGGGTGGCTGG
GGTCAGCCCCATGGAGGTGGCTGGGGCCAACCTCATGGAGGTGGCTGGGGTCAGCCCCAT
GGTGGTGGCTGGGGGCAGCCACATGGTGGTGGAGGCTGGGGTCAMGGTGGTACCCACAGT
CAGTGGAACAAGCCCAGTAAACCAAAAACCAACATGAAGCATGTGGCAGGAGCTGCTGCC
GCTGGAGCAGTGGTAGGGGGCCTTGGTGGCTACATGCTGGGAAGTGCCATGAGCAGACCT
CTTATACATTTTGGCAACGACTATGAGGACCGTTACTATCGTGAAAACATGTACCGTTAC
CCCAACCAAGTGTACTACAGGCCAGTGGATCAGTATAATAACCAGAACACCTTTGTGCAT
GACTGTGTCAACATCACAGTCAAGCAACACACAGTCACCACCACCACCAAGGGGGAGAAC
TTCACCGAAACTGACATTAAGATGATGGAGCGAGTTGTGGAGCAAATGTGCATCACCCAG
TACCAGAGAGAATCCCAGGCTTATTACCAAAGAGGGGCAAGTGTGATCCTCTTCTCCTCC
CCTCCTGTGATCCTCCTCATCTCTTTCCTCATTTTTCTCATAGTAGGATAG
>Winnebago_2019_ID79
ATGGTGAAAAGCCACATAGGCAGCTGGATCCTAGTTCTCTTTGTGGCCATGTGGAGTGAY
GTGGGCCTCTGCAAGAAGCGACCAAAACCTGGAGGAGGATGGAACACTGGGGGGAGCCGA
TACCCGGGACAGGGAAGTCCTGGAGGCAACCGCTATCCACCTCAGGGAGGGGGTGGCTGG
GGTCAGCCCCATGGAGGTGGCTGGGGCCAACCTCATGGAGGTGGCTGGGGTCAGCCCCAT
GGTGGTGGCTGGGGGCAGCCACATGGTGGTGGAGGCTGGGGTCAMGGTGGTACCCACAGT
CAGTGGAACAAGCCCAGTAAACCAAAAACCAACATGAAGCATGTGGCAGGAGCTGCTGCC
GCTGGAGCAGTGGTAGGGGGCCTTGGTGGCTACATGCTGGGAAGTGCCATGAGCAGACCT
CTTATACATTTTGGCAACGACTATGAGGACCGTTACTATCGTGAAAACATGTACCGTTAC
CCCAACCAAGTGTACTACAGGCCAGTGGATCAGTATAATAACCAGAACACCTTTGTGCAT
GACTGTGTCAACATYACAGTCAAGCAACACACAGTCACCACCACCACCAAGGGGGAGAAC
TTCACCGAAACTGACATTAAGATGATGGAGCGAGTTGTGGAGCAAATGTGCATCACCCAG
TACCAGAGAGAATCCCAGGCTTATTACCAAAGAGGGGCAAGTGTGATCCTCTTCTCCTCC
CCTCCTGTGATCCTCCTCATCTCTTTCCTCATTTTTCTCATAGTAGGATAG
>Winnebago_2019_ID80
ATGGTGAAAAGCCACATAGGCAGCTGGATCCTAGTTCTCTTTGTGGCCATGTGGAGTGAC
GTGGGCCTCTGCAAGAAGCGACCAAAACCTGGAGGAGGATGGAACACTGGGGGGAGCCGA
TACCCGGGACAGGGAAGTCCTGGAGGCAACCGCTATCCACCTCAGGGAGGGGGTGGCTGG
GGTCAGCCCCATGGAGGTGGCTGGGGCCAACCTCATGGAGGTGGCTGGGGTCAGCCCCAT
GGTGGTGGCTGGGGGCAGCCACATGGTGGTGGAGGCTGGGGTCAAAGTGGTACCCACAGT
CAGTGGAACAAGCCCAGTAAACCAAAAACCAACATGAAGCATGTGGCAGGAGCTGCTGCC
GCTGGAGCAGTGGTAGGGGGCCTTGGTGGCTACATGCTGGGAAGTGCCATGAGCAGACCT
CTTATACATTTTGGCAACGACTATGAGGACCGTTACTATCGTGAAAACATGTACCGTTAC
CCCAACCAAGTGTACTACAGGCCAGTGGATCAGTATAATAACCAGAACACCTTTGTGCAT
GACTGTGTCAACATYACAGTCAAGCAACACACAGTCACCACCACCACCAAGGGGGAGAAC
TTCACCGAAACTGACATTAAGATGATGGAGCGAGTTGTGGAGCAAATGTGCATCACCCAG
TACCAGAGAGAATCCCAGGCTTATTACCAAAGAGGGGCAAGTGTGATCCTCTTCTCCTCC
CCTCCTGTGATCCTCCTCATCTCTTTCCTCATTTTTCTCATAGTAGGATAG
>Winnebago_2019_ID81
ATGGTGAAAAGCCACATAGGCAGCTGGATCCTAGTTCTCTTTGTGGCCATGTGGAGTGAC
GTGGGCCTCTGCAAGAAGCGACCAAAACCTGGAGGAGGATGGAACACTGGGGGGAGCCGA
TACCCGGGACAGGGAAGTCCTGGAGGCAACCGCTATCCACCTCAGGGAGGGGGTGGCTGG
GGTCAGCCCCATGGAGGTGGCTGGGGCCAACCTCATGGAGGTGGCTGGGGTCAGCCCCAT
GGTGGTGGCTGGGGGCAGCCACATGGTGGTGGAGGCTGGGGTCAAGGTGGTACCCACAGT
CAGTGGAACAAGCCCAGTAAACCAAAAACCAACATGAAGCATGTGGCAGGAGCTGCTGCC
GCTGGAGCAGTGGTAGGGGGCCTTGGTGGCTACATGCTGGGAAGTGCCATGAGCAGACCT
CTTATACATTTTGGCAACGACTATGAGGACCGTTACTATCGTGAAAACATGTACCGTTAC
CCCAACCAAGTGTACTACAGGCCAGTGGATCAGTATAATAACCAGAACACCTTTGTGCAT
GACTGTGTCAACATYACAGTCAAGCAACACACAGTCACCACCACCACCAAGGGGGAGAAC
TTCACCGAAACTGACATTAAGATGATGGAGCGAGTTGTGGAGCAAATGTGCATCACCCAG
TACCAGAGAGAATCCCAGGCTTATTACCAAAGAGGGGCAAGTGTGATCCTCTTCTCCTCC
CCTCCTGTGATCCTCCTCATCTCTTTCCTCATTTTTCTCATAGTAGGATAG
>Winnebago_2019_ID82
ATGGTGAAAAGCCACATAGGCAGCTGGATCCTAGTTCTCTTTGTGGCCATGTGGAGTGAC
GTGGGCCTCTGCAAGAAGCGACCAAAACCTGGAGGAGGATGGAACACTGGGGGGAGCCGA
TACCCGGGACAGGGAAGTCCTGGAGGCAACCGCTATCCACCTCAGGGAGGGGGTGGCTGG
GGTCAGCCCCATGGAGGTGGCTGGGGCCAACCTCATGGAGGTGGCTGGGGTCAGCCCCAT
GGTGGTGGCTGGGGGCAGCCACATGGTGGTGGAGGCTGGGGTCAAGGTGGTACCCACAGT
CAGTGGAACAAGCCCAGTAAACCAAAAACCAACATGAAGCATGTGGCAGGAGCTGCTGCC
GCTGGAGCAGTGGTAGGGGGCCTTGGTGGCTACATGCTGGGAAGTGCCATGAGCAGACCT
CTTATACATTTTGGCAACGACTATGAGGACCGTTACTATCGTGAAAACATGTACCGTTAC
CCCAACCAAGTGTACTACAGGCCAGTGGATCAGTATAATAACCAGAACACCTTTGTGCAT
GACTGTGTCAACATCACAGTCAAGCAACACACAGTCACCACCACCACCAAGGGGGAGAAC
TTCACCGAAACTGACATTAAGATGATGGAGCGAGTTGTGGAGCAAATGTGCATCACCCAG
TACCAGAGAGAATCCCAGGCTTATTACCAAAGAGGGGCAAGTGTGATCCTCTTCTCCTCC
CCTCCTGTGATCCTCCTCATCTCTTTCCTCATTTTTCTCATAGTAGGATAG
>Winnebago_2019_ID83
ATGGTGAAAAGCCACATAGGCAGCTGGATCCTAGTTCTCTTTGTGGCCATGTGGAGTGAC
GTGGGCCTCTGCAAGAAGCGACCAAAACCTGGAGGAGGATGGAACACTGGGGGGAGCCGA
TACCCGGGACAGGGAAGTCCTGGAGGCAACCGCTATCCACCTCAGGGAGGGGGTGGCTGG
GGTCAGCCCCATGGAGGTGGCTGGGGCCAACCTCATGGAGGTGGCTGGGGTCAGCCCCAT
GGTGGTGGCTGGGGGCAGCCACATGGTGGTGGAGGCTGGGGTCAARGTGGTACCCACAGT
CAGTGGAACAAGCCCAGTAAACCAAAAACCAACATGAAGCATGTGGCAGGAGCTGCTGCC
GCTGGAGCAGTGGTAGGGGGCCTTGGTGGCTACATGCTGGGAAGTGCCATGAGCAGACCT
CTTATACATTTTGGCAACGACTATGAGGACCGTTACTATCGTGAAAACATGTACCGTTAC
CCCAACCAAGTGTACTACAGGCCAGTGGATCAGTATAATAACCAGAACACCTTTGTGCAT
GACTGTGTCAACATYACAGTCAAGCAACACACAGTCACCACCACCACCAAGGGGGAGAAC
TTCACCGAAACTGACATTAAGATGATGGAGCGAGTTGTGGAGCAAATGTGCATCACCCAG
TACCAGAGAGAATCCCAGGCTTATTACCAAAGAGGGGCAAGTGTGATCCTCTTCTCCTCC
CCTCCTGTGATCCTCCTCATCTCTTTCCTCATTTTTCTCATAGTAGGATAG
>Winnebago_2019_ID84
ATGGTGAAAAGCCACATAGGCAGCTGGATCCTAGTTCTCTTTGTGGCCATGTGGAGTGAY
GTGGGCCTCTGCAAGAAGCGACCAAAACCTGGAGGAGGATGGAACACTGGGGGGAGCCGA
TACCCGGGACAGGGAAGTCCTGGAGGCAACCGCTATCCACCTCAGGGAGGGGGTGGCTGG
GGTCAGCCCCATGGAGGTGGCTGGGGCCAACCTCATGGAGGTGGCTGGGGTCAGCCCCAT
GGTGGTGGCTGGGGGCAGCCACATGGTGGTGGAGGCTGGGGTCAMGGTGGTACCCACAGT
CAGTGGAACAAGCCCAGTAAACCAAAAACCAACATGAAGCATGTGGCAGGAGCTGCTGCC
GCTGGAGCAGTGGTAGGGGGCCTTGGTGGCTACATGCTGGGAAGTGCCATGAGCAGACCT
CTTATACATTTTGGCAACGACTATGAGGACCGTTACTATCGTGAAAACATGTACCGTTAC
CCCAACCAAGTGTACTACAGGCCAGTGGATCAGTATAATAACCAGAACACCTTTGTGCAT
GACTGTGTCAACATYACAGTCAAGCAACACACAGTCACCACCACCACCAAGGGGGAGAAC
TTCACCGAAACTGACATTAAGATGATGGAGCGAGTTGTGGAGCAAATGTGCATCACCCAG
TACCAGAGAGAATCCCAGGCTTATTACCAAAGAGGGGCAAGTGTGATCCTCTTCTCCTCC
CCTCCTGTGATCCTCCTCATCTCTTTCCTCATTTTTCTCATAGTAGGATAG
>Winnebago_2019_ID85
ATGGTGAAAAGCCACATAGGCAGCTGGATCCTAGTTCTCTTTGTGGCCATGTGGAGTGAC
GTGGGCCTCTGCAAGAAGCGACCAAAACCTGGAGGAGGATGGAACACTGGGGGGAGCCGA
TACCCGGGACAGGGAAGTCCTGGAGGCAACCGCTATCCACCTCAGGGAGGGGGTGGCTGG
GGTCAGCCCCATGGAGGTGGCTGGGGCCAACCTCATGGAGGTGGCTGGGGTCAGCCCCAT
GGTGGTGGCTGGGGGCAGCCACATGGTGGTGGAGGCTGGGGTCAAGGTGGTACCCACAGT
CAGTGGAACAAGCCCAGTAAACCAAAAACCAACATGAAGCATGTGGCAGGAGCTGCTGCC
GCTGGAGCAGTGGTAGGGGGCCTTGGTGGCTACATGCTGGGAAGTGCCATGAGCAGACCT
CTTATACATTTTGGCAACGACTATGAGGACCGTTACTATCGTGAAAACATGTACCGTTAC
CCCAACCAAGTGTACTACAGGCCAGTGGATCAGTATAATAACCAGAACACCTTTGTGCAT
GACTGTGTCAACATYACAGTCAAGCAACACACAGTCACCACCACCACCAAGGGGGAGAAC
TTCACCGAAACTGACATTAAGATGATGGAGCGAGTTGTGGAGCAAATGTGCATCACCCAG
TACCAGAGAGAATCCCAGGCTTATTACCAAAGAGGGGCAAGTGTGATCCTCTTCTCCTCC
CCTCCTGTGATCCTCCTCATCTCTTTCCTCATTTTTCTCATAGTAGGATAG
>Winnebago_2019_ID86
ATGGTGAAAAGCCACATAGGCAGCTGGATCCTAGTTCTCTTTGTGGCCATGTGGAGTGAC
GTGGGCCTCTGCAAGAAGCGACCAAAACCTGGAGGAGGATGGAACACTGGGGGGAGCCGA
TACCCGGGACAGGGAAGTCCTGGAGGCAACCGCTATCCACCTCAGGGAGGGGGTGGCTGG
GGTCAGCCCCATGGAGGTGGCTGGGGCCAACCTCATGGAGGTGGCTGGGGTCAGCCCCAT
GGTGGTGGCTGGGGGCAGCCACATGGTGGTGGAGGCTGGGGTCAAGGTGGTACCCACAGT
CAGTGGAACAAGCCCAGTAAACCAAAAACCAACATGAAGCATGTGGCAGGAGCTGCTGCC
GCTGGAGCAGTGGTAGGGGGCCTTGGTGGCTACATGCTGGGAAGTGCCATGAGCAGACCT
CTTATACATTTTGGCAACGACTATGAGGACCGTTACTATCGTGAAAACATGTACCGTTAC
CCCAACCAAGTGTACTACAGGCCAGTGGATCAGTATAATAACCAGAACACCTTTGTGCAT
GACTGTGTCAACATYACAGTCAAGCAACACACAGTCACCACCACCACCAAGGGGGAGAAC
TTCACCGAAACTGACATTAAGATGATGGAGCGAGTTGTGGAGCAAATGTGCATCACCCAG
TACCAGAGAGAATCCCAGGCTTATTACCAAAGAGGGGCAAGTGTGATCCTCTTCTCCTCC
CCTCCTGTGATCCTCCTCATCTCTTTCCTCATTTTTCTCATAGTAGGATAG
>Winnebago_2019_ID87
ATGGTGAAAAGCCACATAGGCAGCTGGATCCTAGTTCTCTTTGTGGCCATGTGGAGTGAC
GTGGGCCTCTGCAAGAAGCGACCAAAACCTGGAGGAGGATGGAACACTGGGGGGAGCCGA
TACCCGGGACAGGGAAGTCCTGGAGGCAACCGCTATCCACCTCAGGGAGGGGGTGGCTGG
GGTCAGCCCCATGGAGGTGGCTGGGGCCAACCTCATGGAGGTGGCTGGGGTCAGCCCCAT
GGTGGTGGCTGGGGGCAGCCACATGGTGGTGGAGGCTGGGGTCAAGGTGGTACCCACAGT
CAGTGGAACAAGCCCAGTAAACCAAAAACCAACATGAAGCATGTGGCAGGAGCTGCTGCC
GCTGGAGCAGTGGTAGGGGGCCTTGGTGGCTACATGCTGGGAAGTGCCATGAGCAGACCT
CTTATACATTTTGGCAACGACTATGAGGACCGTTACTATCGTGAAAACATGTACCGTTAC
CCCAACCAAGTGTACTACAGGCCAGTGGATCAGTATAATAACCAGAACACCTTTGTGCAT
GACTGTGTCAACATCACAGTCAAGCAACACACAGTCACCACCACCACCAAGGGGGAGAAC
TTCACCGAAACTGACATTAAGATGATGGAGCGAGTTGTGGAGCAAATGTGCATCACCCAG
TACCAGAGAGAATCCCAGGCTTATTACCAAAGAGGGGCAAGTGTGATCCTCTTCTCCTCC
CCTCCTGTGATCCTCCTCATCTCTTTCCTCATTTTTCTCATAGTAGGATAG
>Winnebago_2019_ID88
ATGGTGAAAAGCCACATAGGCAGCTGGATCCTAGTTCTCTTTGTGGCCATGTGGAGTGAC
GTGGGCCTCTGCAAGAAGCGACCAAAACCTGGAGGAGGATGGAACACTGGGGGGAGCCGA
TACCCGGGACAGGGAAGTCCTGGAGGCAACCGCTATCCACCTCAGGGAGGGGGTGGCTGG
GGTCAGCCCCATGGAGGTGGCTGGGGCCAACCTCATGGAGGTGGCTGGGGTCAGCCCCAT
GGTGGTGGCTGGGGGCAGCCACATGGTGGTGGAGGCTGGGGTCAAGGTGGTACCCACAGT
CAGTGGAACAAGCCCAGTAAACCAAAAACCAACATGAAGCATGTGGCAGGAGCTGCTGCC
GCTGGAGCAGTGGTAGGGGGCCTTGGTGGCTACATGCTGGGAAGTGCCATGAGCAGACCT
CTTATACATTTTGGCAACGACTATGAGGACCGTTACTATCGTGAAAACATGTACCGTTAC
CCCAACCAAGTGTACTACAGGCCAGTGGATCAGTATAATAACCAGAACACCTTTGTGCAT
GACTGTGTCAACATTACAGTCAAGCAACACACAGTCACCACCACCACCAAGGGGGAGAAC
TTCACCGAAACTGACATTAAGATGATGGAGCGAGTTGTGGAGCAAATGTGCATCACCCAG
TACCAGAGAGAATCCCAGGCTTATTACCAAAGAGGGGCAAGTGTGATCCTCTTCTCCTCC
CCTCCTGTGATCCTCCTCATCTCTTTCCTCATTTTTCTCATAGTAGGATAG
>Winnebago_2019_ID89
ATGGTGAAAAGCCACATAGGCAGCTGGATCCTAGTTCTCTTTGTGGCCATGTGGAGTGAC
GTGGGCCTCTGCAAGAAGCGACCAAAACCTGGAGGAGGATGGAACACTGGGGGGAGCCGA
TACCCGGGACAGGGAAGTCCTGGAGGCAACCGCTATCCACCTCAGGGAGGGGGTGGCTGG
GGTCAGCCCCATGGAGGTGGCTGGGGCCAACCTCATGGAGGTGGCTGGGGTCAGCCCCAT
GGTGGTGGCTGGGGGCAGCCACATGGTGGTGGAGGCTGGGGTCAARGTGGTACCCACAGT
CAGTGGAACAAGCCCAGTAAACCAAAAACCAACATGAAGCATGTGGCAGGAGCTGCTGCC
GCTGGAGCAGTGGTAGGGGGCCTTGGTGGCTACATGCTGGGAAGTGCCATGAGCAGACCT
CTTATACATTTTGGCAACGACTATGAGGACCGTTACTATCGTGAAAACATGTACCGTTAC
CCCAACCAAGTGTACTACAGGCCAGTGGATCAGTATAATAACCAGAACACCTTTGTGCAT
GACTGTGTCAACATTACAGTCAAGCAACACACAGTCACCACCACCACCAAGGGGGAGAAC
TTCACCGAAACTGACATTAAGATGATGGAGCGAGTTGTGGAGCAAATGTGCATCACCCAG
TACCAGAGAGAATCCCAGGCTTATTACCAAAGAGGGGCAAGTGTGATCCTCTTCTCCTCC
CCTCCTGTGATCCTCCTCATCTCTTTCCTCATTTTTCTCATAGTAGGATAG
>Winnebago_2019_ID90
ATGGTGAAAAGCCACATAGGCAGCTGGATCCTAGTTCTCTTTGTGGCCATGTGGAGTGAC
GTGGGCCTCTGCAAGAAGCGACCAAAACCTGGAGGAGGATGGAACACTGGGGGGAGCCGA
TACCCGGGACAGGGAAGTCCTGGAGGCAACCGCTATCCACCTCAGGGAGGGGGTGGCTGG
GGTCAGCCCCATGGAGGTGGCTGGGGCCAACCTCATGGAGGTGGCTGGGGTCAGCCCCAT
GGTGGTGGCTGGGGGCAGCCACATGGTGGTGGAGGCTGGGGTCAARGTGGTACCCACAGT
CAGTGGAACAAGCCCAGTAAACCAAAAACCAACATGAAGCATGTGGCAGGAGCTGCTGCC
GCTGGAGCAGTGGTAGGGGGCCTTGGTGGCTACATGCTGGGAAGTGCCATGAGCAGACCT
CTTATACATTTTGGCAACGACTATGAGGACCGTTACTATCGTGAAAACATGTACCGTTAC
CCCAACCAAGTGTACTACAGGCCAGTGGATCAGTATAATAACCAGAACACCTTTGTGCAT
GACTGTGTCAACATYACAGTCAAGCAACACACAGTCACCACCACCACCAAGGGGGAGAAC
TTCACCGAAACTGACATTAAGATGATGGAGCGAGTTGTGGAGCAAATGTGCATCACCCAG
TACCAGAGAGAATCCCAGGCTTATTACCAAAGAGGGGCAAGTGTGATCCTCTTCTCCTCC
CCTCCTGTGATCCTCCTCATCTCTTTCCTCATTTTTCTCATAGTAGGATAG
>Winnebago_2019_ID91
ATGGTGAAAAGCCACATAGGCAGCTGGATCCTAGTTCTCTTTGTGGCCATGTGGAGTGAC
GTGGGCCTCTGCAAGAAGCGACCAAAACCTGGAGGAGGATGGAACACTGGGGGGAGCCGA
TACCCGGGACAGGGAAGTCCTGGAGGCAACCGCTATCCACCTCAGGGAGGGGGTGGCTGG
GGTCAGCCCCATGGAGGTGGCTGGGGCCAACCTCATGGAGGTGGCTGGGGTCAGCCCCAT
GGTGGTGGCTGGGGGCAGCCACATGGTGGTGGAGGCTGGGGTCAARGTGGTACCCACAGT
CAGTGGAACAAGCCCAGTAAACCAAAAACCAACATGAAGCATGTGGCAGGAGCTGCTGCC
GCTGGAGCAGTGGTAGGGGGCCTTGGTGGCTACATGCTGGGAAGTGCCATGAGCAGACCT
CTTATACATTTTGGCAACGACTATGAGGACCGTTACTATCGTGAAAACATGTACCGTTAC
CCCAACCAAGTGTACTACAGGCCAGTGGATCAGTATAATAACCAGAACACCTTTGTGCAT
GACTGTGTCAACATYACAGTCAAGCAACACACAGTCACCACCACCACCAAGGGGGAGAAC
TTCACCGAAACTGACATTAAGATGATGGAGCGAGTTGTGGAGCAAATGTGCATCACCCAG
TACCAGAGAGAATCCCAGGCTTATTACCAAAGAGGGGCAAGTGTGATCCTCTTCTCCTCC
CCTCCTGTGATCCTCCTCATCTCTTTCCTCATTTTTCTCATAGTAGGATAG
>Winnebago_2019_ID92
ATGGTGAAAAGCCACATAGGCAGCTGGATCCTAGTTCTCTTTGTGGCCATGTGGAGTGAC
GTGGGCCTCTGCAAGAAGCGACCAAAACCTGGAGGAGGATGGAACACTGGGGGGAGCCGA
TACCCGGGACAGGGAAGTCCTGGAGGCAACCGCTATCCACCTCAGGGAGGGGGTGGCTGG
GGTCAGCCCCATGGAGGTGGCTGGGGCCAACCTCATGGAGGTGGCTGGGGTCAGCCCCAT
GGTGGTGGCTGGGGGCAGCCACATGGTGGTGGAGGCTGGGGTCAARGTGGTACCCACAGT
CAGTGGAACAAGCCCAGTAAACCAAAAACCAACATGAAGCATGTGGCAGGAGCTGCTGCC
GCTGGAGCAGTGGTAGGGGGCCTTGGTGGCTACATGCTGGGAAGTGCCATGAGCAGACCT
CTTATACATTTTGGCAACGACTATGAGGACCGTTACTATCGTGAAAACATGTACCGTTAC
CCCAACCAAGTGTACTACAGGCCAGTGGATCAGTATAATAACCAGAACACCTTTGTGCAT
GACTGTGTCAACATTACAGTCAAGCAACACACAGTCACCACCACCACCAAGGGGGAGAAC
TTCACCGAAACTGACATTAAGATGATGGAGCGAGTTGTGGAGCAAATGTGCATCACCCAG
TACCAGAGAGAATCCCAGGCTTATTACCAAAGAGGGGCAAGTGTGATCCTCTTCTCCTCC
CCTCCTGTGATCCTCCTCATCTCTTTCCTCATTTTTCTCATAGTAGGATAG
>Winnebago_2019_ID93
ATGGTGAAAAGCCACATAGGCAGCTGGATCCTAGTTCTCTTTGTGGCCATGTGGAGTGAC
GTGGGCCTCTGCAAGAAGCGACCAAAACCTGGAGGAGGATGGAACACTGGGGGGAGCCGA
TACCCGGGACAGGGAAGTCCTGGAGGCAACCGCTATCCACCTCAGGGAGGGGGTGGCTGG
GGTCAGCCCCATGGAGGTGGCTGGGGCCAACCTCATGGAGGTGGCTGGGGTCAGCCCCAT
GGTGGTGGCTGGGGGCAGCCACATGGTGGTGGAGGCTGGGGTCAAAGTGGTACCCACAGT
CAGTGGAACAAGCCCAGTAAACCAAAAACCAACATGAAGCATGTGGCAGGAGCTGCTGCC
GCTGGAGCAGTGGTAGGGGGCCTTGGTGGCTACATGCTGGGAAGTGCCATGAGCAGACCT
CTTATACATTTTGGCAACGACTATGAGGACCGTTACTATCGTGAAAACATGTACCGTTAC
CCCAACCAAGTGTACTACAGGCCAGTGGATCAGTATAATAACCAGAACACCTTTGTGCAT
GACTGTGTCAACATTACAGTCAAGCAACACACAGTCACCACCACCACCAAGGGGGAGAAC
TTCACCGAAACTGACATTAAGATGATGGAGCGAGTTGTGGAGCAAATGTGCATCACCCAG
TACCAGAGAGAATCCCAGGCTTATTACCAAAGAGGGGCAAGTGTGATCCTCTTCTCCTCC
CCTCCTGTGATCCTCCTCATCTCTTTCCTCATTTTTCTCATAGTAGGATAG
>Winnebago_2019_ID94
ATGGTGAAAAGCCACATAGGCAGCTGGATCCTAGTTCTCTTTGTGGCCATGTGGAGTGAY
GTGGGCCTCTGCAAGAAGCGACCAAAACCTGGAGGAGGATGGAACACTGGGGGGAGCCGA
TACCCGGGACAGGGAAGTCCTGGAGGCAACCGCTATCCACCTCAGGGAGGGGGTGGCTGG
GGTCAGCCCCATGGAGGTGGCTGGGGCCAACCTCATGGAGGTGGCTGGGGTCAGCCCCAT
GGTGGTGGCTGGGGGCAGCCACATGGTGGTGGAGGCTGGGGTCAMGGTGGTACCCACAGT
CAGTGGAACAAGCCCAGTAAACCAAAAACCAACATGAAGCATGTGGCAGGAGCTGCTGCC
GCTGGAGCAGTGGTAGGGGGCCTTGGTGGCTACATGCTGGGAAGTGCCATGAGCAGACCT
CTTATACATTTTGGCAACGACTATGAGGACCGTTACTATCGTGAAAACATGTACCGTTAC
CCCAACCAAGTGTACTACAGGCCAGTGGATCAGTATAATAACCAGAACACCTTTGTGCAT
GACTGTGTCAACATCACAGTCAAGCAACACACAGTCACCACCACCACCAAGGGGGAGAAC
TTCACCGAAACTGACATTAAGATGATGGAGCGAGTTGTGGAGCAAATGTGCATCACCCAG
TACCAGAGAGAATCCCAGGCTTATTACCAAAGAGGGGCAAGTGTGATCCTCTTCTCCTCC
CCTCCTGTGATCCTCCTCATCTCTTTCCTCATTTTTCTCATAGTAGGATAG
>Winnebago_2019_ID95
ATGGTGAAAAGCCACATAGGCAGCTGGATCCTAGTTCTCTTTGTGGCCATGTGGAGTGAY
GTGGGCCTCTGCAAGAAGCGACCAAAACCTGGAGGAGGATGGAACACTGGGGGGAGCCGA
TACCCGGGACAGGGAAGTCCTGGAGGCAACCGCTATCCACCTCAGGGAGGGGGTGGCTGG
GGTCAGCCCCATGGAGGTGGCTGGGGCCAACCTCATGGAGGTGGCTGGGGTCAGCCCCAT
GGTGGTGGCTGGGGGCAGCCACATGGTGGTGGAGGCTGGGGTCAMGGTGGTACCCACAGT
CAGTGGAACAAGCCCAGTAAACCAAAAACCAACATGAAGCATGTGGCAGGAGCTGCTGCC
GCTGGAGCAGTGGTAGGGGGCCTTGGTGGCTACATGCTGGGAAGTGCCATGAGCAGACCT
CTTATACATTTTGGCAACGACTATGAGGACCGTTACTATCGTGAAAACATGTACCGTTAC
CCCAACCAAGTGTACTACAGGCCAGTGGATCAGTATAATAACCAGAACACCTTTGTGCAT
GACTGTGTCAACATCACAGTCAAGCAACACACAGTCACCACCACCACCAAGGGGGAGAAC
TTCACCGAAACTGACATTAAGATGATGGAGCGAGTTGTGGAGCAAATGTGCATCACCCAG
TACCAGAGAGAATCCCAGGCTTATTACCAAAGAGGGGCAAGTGTGATCCTCTTCTCCTCC
CCTCCTGTGATCCTCCTCATCTCTTTCCTCATTTTTCTCATAGTAGGATAG
>Winnebago_2019_ID96
ATGGTGAAAAGCCACATAGGCAGCTGGATCCTAGTTCTCTTTGTGGCCATGTGGAGTGAC
GTGGGCCTCTGCAAGAAGCGACCAAAACCTGGAGGAGGATGGAACACTGGGGGGAGCCGA
TACCCGGGACAGGGAAGTCCTGGAGGCAACCGYTATCCACCTCAGGGAGGGGGTGGCTGG
GGTCAGCCCCATGGAGGTGGCTGGGGCCAACCTCATGGAGGTGGCTGGGGTCAGCCCCAT
GGTGGTGGCTGGGGGCAGCCACATGGTGGTGGAGGCTGGGGTCAAGGTGGTACCCACAGT
CAGTGGAACAAGCCCAGTAAACCAAAAACCAACATGAAGCATGTGGCAGGAGCTGCTGCC
GCTGGAGCAGTGGTAGGGGGCCTTGGTGGCTACATGCTGGGAAGTGCCATGAGCAGACCT
CTTATACATTTTGGCAACGACTATGAGGACCGTTACTATCGTGAAAACATGTACCGTTAC
CCCAACCAAGTGTACTACAGGCCAGTGGATCAGTATAATAACCAGAACACCTTTGTGCAT
GACTGTGTCAACATCACAGTCAAGCAACACACAGTCACCACCACCACCAAGGGGGAGAAC
TTCACCGAAACTGACATTAAGATGATGGAGCGAGTTGTGGAGCAAATGTGCATCACCCAG
TACCAGAGAGAATCCCAGGCTTATTACCAAAGAGGGGCAAGTGTGATCCTCTTCTCCTCC
CCTCCTGTGATCCTCCTCATCTCTTTCCTCATTTTTCTCATAGTAGGATAG
>Winnebago_2019_ID97
ATGGTGAAAAGCCACATAGGCAGCTGGATCCTAGTTCTCTTTGTGGCCATGTGGAGTGAC
GTGGGCCTCTGCAAGAAGCGACCAAAACCTGGAGGAGGATGGAACACTGGGGGGAGCCGA
TACCCGGGACAGGGAAGTCCTGGAGGCAACCGYTATCCACCTCAGGGAGGGGGTGGCTGG
GGTCAGCCCCATGGAGGTGGCTGGGGCCAACCTCATGGAGGTGGCTGGGGTCAGCCCCAT
GGTGGTGGCTGGGGGCAGCCACATGGTGGTGGAGGCTGGGGTCAAGGTGGTACCCACAGT
CAGTGGAACAAGCCCAGTAAACCAAAAACCAACATGAAGCATGTGGCAGGAGCTGCTGCC
GCTGGAGCAGTGGTAGGGGGCCTTGGTGGCTACATGCTGGGAAGTGCCATGAGCAGACCT
CTTATACATTTTGGCAACGACTATGAGGACCGTTACTATCGTGAAAACATGTACCGTTAC
CCCAACCAAGTGTACTACAGGCCAGTGGATCAGTATAATAACCAGAACACCTTTGTGCAT
GACTGTGTCAACATCACAGTCAAGCAACACACAGTCACCACCACCACCAAGGGGGAGAAC
TTCACCGAAACTGACATTAAGATGATGGAGCGAGTTGTGGAGCAAATGTGCATCACCCAG
TACCAGAGAGAATCCCAGGCTTATTACCAAAGAGGGGCAAGTGTGATCCTCTTCTCCTCC
CCTCCTGTGATCCTCCTCATCTCTTTCCTCATTTTTCTCATAGTAGGATAG
>Winnebago_2019_ID98
ATGGTGAAAAGCCACATAGGCAGCTGGATCCTAGTTCTCTTTGTGGCCATGTGGAGTGAC
GTGGGCCTCTGCAAGAAGCGACCAAAACCTGGAGGAGGATGGAACACTGGGGGGAGCCGA
TACCCGGGACAGGGAAGTCCTGGAGGCAACCGCTATCCACCTCAGGGAGGGGGTGGCTGG
GGTCAGCCCCATGGAGGTGGCTGGGGCCAACCTCATGGAGGTGGCTGGGGTCAGCCCCAT
GGTGGTGGCTGGGGGCAGCCACATGGTGGTGGAGGCTGGGGTCAAGGTGGTACCCACAGT
CAGTGGAACAAGCCCAGTAAACCAAAAACCAACATGAAGCATGTGGCAGGAGCTGCTGCC
GCTGGAGCAGTGGTAGGGGGCCTTGGTGGCTACATGCTGGGAAGTGCCATGAGCAGACCT
CTTATACATTTTGGCAACGACTATGAGGACCGTTACTATCGTGAAAACATGTACCGTTAC
CCCAACCAAGTGTACTACAGGCCAGTGGATCAGTATAATAACCAGAACACCTTTGTGCAT
GACTGTGTCAACATTACAGTCAAGCAACACACAGTCACCACCACCACCAAGGGGGAGAAC
TTCACCGAAACTGACATTAAGATGATGGAGCGAGTTGTGGAGCAAATGTGCATCACCCAG
TACCAGAGAGAATCCCAGGCTTATTACCAAAGAGGGGCAAGTGTGATCCTCTTCTCCTCC
CCTCCTGTGATCCTCCTCATCTCTTTCCTCATTTTTCTCATAGTAGGATAG
>Winnebago_2019_ID99
ATGGTGAAAAGCCACATAGGCAGCTGGATCCTAGTTCTCTTTGTGGCCATGTGGAGTGAC
GTGGGCCTCTGCAAGAAGCGACCAAAACCTGGAGGAGGATGGAACACTGGGGGGAGCCGA
TACCCGGGACAGGGAAGTCCTGGAGGCAACCGCTATCCACCTCAGGGAGGGGGTGGCTGG
GGTCAGCCCCATGGAGGTGGCTGGGGCCAACCTCATGGAGGTGGCTGGGGTCAGCCCCAT
GGTGGTGGCTGGGGGCAGCCACATGGTGGTGGAGGCTGGGGTCAAAGTGGTACCCACAGT
CAGTGGAACAAGCCCAGTAAACCAAAAACCAACATGAAGCATGTGGCAGGAGCTGCTGCC
GCTGGAGCAGTGGTAGGGGGCCTTGGTGGCTACATGCTGGGAAGTGCCATGAGCAGACCT
CTTATACATTTTGGCAACGACTATGAGGACCGTTACTATCGTGAAAACATGTACCGTTAC
CCCAACCAAGTGTACTACAGGCCAGTGGATCAGTATAATAACCAGAACACCTTTGTGCAT
GACTGTGTCAACATTACAGTCAAGCAACACACAGTCACCACCACCACCAAGGGGGAGAAC
TTCACCGAAACTGACATTAAGATGATGGAGCGAGTTGTGGAGCAAATGTGCATCACCCAG
TACCAGAGAGAATCCCAGGCTTATTACCAAAGAGGGGCAAGTGTGATCCTCTTCTCCTCC
CCTCCTGTGATCCTCCTCATCTCTTTCCTCATTTTTCTCATAGTAGGATAG
>Winnebago_2019_ID100
ATGGTGAAAAGCCACATAGGCAGCTGGATCCTAGTTCTCTTTGTGGCCATGTGGAGTGAC
GTGGGCCTCTGCAAGAAGCGACCAAAACCTGGAGGAGGATGGAACACTGGGGGGAGCCGA
TACCCGGGACAGGGAAGTCCTGGAGGCAACCGCTATCCACCTCAGGGAGGGGGTGGCTGG
GGTCAGCCCCATGGAGGTGGCTGGGGCCAACCTCATGGAGGTGGCTGGGGTCAGCCCCAT
GGTGGTGGCTGGGGGCAGCCACATGGTGGTGGAGGCTGGGGTCAARGTGGTACCCACAGT
CAGTGGAACAAGCCCAGTAAACCAAAAACCAACATGAAGCATGTGGCAGGAGCTGCTGCC
GCTGGAGCAGTGGTAGGGGGCCTTGGTGGCTACATGCTGGGAAGTGCCATGAGCAGACCT
CTTATACATTTTGGCAACGACTATGAGGACCGTTACTATCGTGAAAACATGTACCGTTAC
CCCAACCAAGTGTACTACAGGCCAGTGGATCAGTATAATAACCAGAACACCTTTGTGCAT
GACTGTGTCAACATTACAGTCAAGCAACACACAGTCACCACCACCACCAAGGGGGAGAAC
TTCACCGAAACTGACATTAAGATGATGGAGCGAGTTGTGGAGCAAATGTGCATCACCCAG
TACCAGAGAGAATCCCAGGCTTATTACCAAAGAGGGGCAAGTGTGATCCTCTTCTCCTCC
CCTCCTGTGATCCTCCTCATCTCTTTCCTCATTTTTCTCATAGTAGGATAG
>LaSalle_2012_ID1
ATGGTGAAAAGCCACATAGGCAGCTGGATCCTAGTTCTCTTTGTGGCCATGTGGAGTGAC
GTGGGCCTCTGCAAGAAGCGACCAAAACCTGGAGGAGGATGGAACACTGGGGGGAGCCGA
TACCCGGGACAGGGAAGTCCTGGAGGCAACCGCTATCCACCTCAGGGAGGGGGTGGCTGG
GGTCAGCCCCATGGAGGTGGCTGGGGCCAACCTCATGGAGGTGGCTGGGGTCAGCCCCAT
GGWGGTGGCTGGGGGCAGCCACATGGTGGTGGAGGCTGGGGTCAARGTGGTACCCACAGT
CAGTGGAACAAGCCCAGTAAACCAAAAACCAACATGAAGCATGTGGCAGGAGCTGCTGCC
GCTGGAGCAGTGGTAGGGGGCCTTGGTGGCTACATGCTGGGAAGTGCCATGAGCAGACCT
CTTATACATTTTGGCAACGACTATGAGGACCGTTACTATCGTGAAAACATGTACCGTTAC
CCCAACCAAGTGTACTACAGGCCAGTGGATCAGTATAATAACCAGAACACCTTTGTGCAT
GACTGTGTCAACATTACAGTCAAGCAACACACAGTCACCACCACCACCAAGGGGGAGAAC
TTCACCGAAACTGACATTAAGATGATGGAGCGAGTTGTGGAGCAAATGTGCATCACCCAG
TACCAGAGAGAATCCCAGGCTTATTACCAAAGAGGGGCAAGTGTGATCCTCTTCTCCTCC
CCTCCTGTGATCCTCCTCATCTCTTTCCTCATTTTTCTCATAGTAGGATAG
>LaSalle_2012_ID2
ATGGTGAAAAGCCACATAGGCAGCTGGATCCTAGTTCTCTTTGTGGCCATGTGGAGTGAC
GTGGGCCTCTGCAAGAAGCGACCAAAACCTGGAGGAGGATGGAACACTGGGGGGAGCCGA
TACCCGGGACAGGGAAGTCCTGGAGGCAACCGCTATCCACCTCAGGGAGGGGGTGGCTGG
GGTCAGCCCCATGGAGGTGGCTGGGGCCAACCTCATGGAGGTGGCTGGGGTCAGCCCCAT
GGTGGTGGCTGGGGGCAGCCACATGGTGGTGGAGGCTGGGGTCAARGTGGTACCCACAGT
CAGTGGAACAAGCCCAGTAAACCAAAAACCAACATGAAGCATGTGGCAGGAGCTGCTGCC
GCTGGAGCAGTGGTAGGGGGCCTTGGTGGCTACATGCTGGGAAGTGCCATGAGCAGACCT
CTTATACATTTTGGCAACGACTATGAGGACCGTTACTATCGTGAAAACATGTACCGTTAC
CCCAACCAAGTGTACTACAGGCCAGTGGATCAGTATAATAACCAGAACACCTTTGTGCAT
GACTGTGTCAACATTACAGTCAAGCAACACACAGTCACCACCACCACCAAGGGGGAGAAC
TTCACCGAAACTGACATTAAGATGATGGAGCGAGTTGTGGAGCAAATGTGCATCACCCAG
TACCAGAGAGAATCCCAGGCTTATTACCAAAGAGGGGCAAGTGTGATCCTCTTCTCCTCC
CCTCCTGTGATCCTCCTCATCTCTTTCCTCATTTTTCTCATAGTAGGATAG
>LaSalle_2012_ID3
ATGGTGAAAAGCCACATAGGCAGCTGGATCCTAGTTCTCTTTGTGGCCATGTGGAGTGAC
GTGGGCCTCTGCAAGAAGCGACCAAAACCTGGAGGAGGATGGAACACTGGGGGGAGCCGA
TACCCGGGACAGGGAAGTCCTGGAGGCAACCGCTATCCACCTCAGGGAGGGGGTGGCTGG
GGTCAGCCCCATGGAGGTGGCTGGGGCCAACCTCATGGAGGTGGCTGGGGTCAGCCCCAT
GGTGGTGGCTGGGGGCAGCCACATGGTGGTGGAGGCTGGGGTCAARGTGGTACCCACAGT
CAGTGGAACAAGCCCAGTAAACCAAAAACCAACATGAAGCATGTGGCAGGAGCTGCTGCC
GCTGGAGCAGTGGTAGGGGGCCTTGGTGGCTACATGCTGGGAAGTGCCATGAGCAGACCT
CTTATACATTTTGGCAACGACTATGAGGACCGTTACTATCGTGAAAACATGTACCGTTAC
CCCAACCAAGTGTACTACAGGCCAGTGGATCAGTATAATAACCAGAACACCTTTGTGCAT
GACTGTGTCAACATTACAGTCAAGCAACACACAGTCACCACCACCACCAAGGGGGAGAAC
TTCACCGAAACTGACATTAAGATGATGGAGCGAGTTGTGGAGCAAATGTGCATCACCCAG
TACCAGAGAGAATCCCAGGCTTATTACCAAAGAGGGGCAAGTGTGATCCTCTTCTCCTCC
CCTCCTGTGATCCTCCTCATCTCTTTCCTCATTTTTCTCATAGTAGGATAG
>LaSalle_2012_ID4
ATGGTGAAAAGCCACATAGGCAGCTGGATCCTAGTTCTCTTTGTGGCCATGTGGAGTGAY
GTGGGCCTCTGCAAGAAGCGACCAAAACCTGGAGGAGGATGGAACACTGGGGGGAGCCGA
TACCCGGGACAGGGAAGTCCTGGAGGCAACCGCTATCCACCTCAGGGAGGGGGTGGCTGG
GGTCAGCCCCATGGAGGTGGCTGGGGCCAACCTCATGGAGGTGGCTGGGGTCAGCCCCAT
GGTGGTGGCTGGGGGCAGCCACATGGTGGTGGAGGCTGGGGTCAMGGTGGTACCCACAGT
CAGTGGAACAAGCCCAGTAAACCAAAAACCAACATGAAGCATGTGGCAGGAGCTGCTGCC
GCTGGAGCAGTGGTAGGGGGCCTTGGTGGCTACATGCTGGGAAGTGCCATGAGCAGACCT
CTTATACATTTTGGCAACGACTATGAGGACCGTTACTATCGTGAAAACATGTACCGTTAC
CCCAACCAAGTGTACTACAGGCCAGTGGATCAGTATAATAACCAGAACACCTTTGTGCAT
GACTGTGTCAACATCACAGTCAAGCAACACACAGTCACCACCACCACCAAGGGGGAGAAC
TTCACCGAAACTGACATTAAGATGATGGAGCGAGTTGTGGAGCAAATGTGCATCACCCAG
TACCAGAGAGAATCCCAGGCTTATTACCAAAGAGGGGCAAGTGTGATCCTCTTCTCCTCC
CCTCCTGTGATCCTCCTCATCTCTTTCCTCATTTTTCTCATAGTAGGATAG
>LaSalle_2012_ID5
ATGGTGAAAAGCCACATAGGCAGCTGGATCCTAGTTCTCTTTGTGGCCATGTGGAGTGAY
GTGGGCCTCTGCAAGAAGCGACCAAAACCTGGAGGAGGATGGAACACTGGGGGGAGCCGA
TACCCGGGACAGGGAAGTCCTGGAGGCAACCGYTATCCACCTCAGGGAGGGGGTGGCTGG
GGTCAGCCCCATGGAGGTGGCTGGGGCCAACCTCATGGAGGTGGCTGGGGTCAGCCCCAT
GGTGGTGGCTGGGGGCAGCCACATGGTGGTGGAGGCTGGGGTCAMGGTGGTACCCACAGT
CAGTGGAACAAGCCCAGTAAACCAAAAACCAACATGAAGCATGTGGCAGGAGCTGCTGCC
GCTGGAGCAGTGGTAGGGGGCCTTGGTGGCTACATGCTGGGAAGTGCCATGAGCAGACCT
CTTATACATTTTGGCAACGACTATGAGGACCGTTACTATCGTGAAAACATGTACCGTTAC
CCCAACCAAGTGTACTACAGGCCAGTGGATCAGTATAATAACCAGAACACCTTTGTGCAT
GACTGTGTCAACATYACAGTCAAGCAACACACAGTCACCACCACCACCAAGGGGGAGAAC
TTCACCGAAACTGACATTAAGATGATGGAGCGAGTTGTGGAGCAAATGTGCATCACCCAG
TACCAGAGAGAATCCCAGGCTTATTACCAAAGAGGGGCAAGTGTGATCCTCTTCTCCTCC
CCTCCTGTGATCCTCCTCATCTCTTTCCTCATTTTTCTCATAGTAGGATAG
>LaSalle_2012_ID6
ATGGTGAAAAGCCACATAGGCAGCTGGATCCTAGTTCTCTTTGTGGCCATGTGGAGTGAC
GTGGGCCTCTGCAAGAAGCGACCAAAACCTGGAGGAGGATGGAACACTGGGGGGAGCCGA
TACCCGGGACAGGGAAGTCCTGGAGGCAACCGCTATCCACCTCAGGGAGGGGGTGGCTGG
GGTCAGCCCCATGGAGGTGGCTGGGGCCAACCTCATGGAGGTGGCTGGGGTCAGCCCCAT
GGTGGTGGCTGGGGGCAGCCACATGGTGGTGGAGGCTGGGGTCAARGTGGTACCCACAGT
CAGTGGAACAAGCCCAGTAAACCAAAAACCAACATGAAGCATGTGGCAGGAGCTGCTGCC
GCTGGAGCAGTGGTAGGGGGCCTTGGTGGCTACATGCTGGGAAGTGCCATGAGCAGACCT
CTTATACATTTTGGCAACGACTATGAGGACCGTTACTATCGTGAAAACATGTACCGTTAC
CCCAACCAAGTGTACTACAGGCCAGTGGATCAGTATAATAACCAGAACACCTTTGTGCAT
GACTGTGTCAACATTACAGTCAAGCAACACACAGTCACCACCACCACCAAGGGGGAGAAC
TTCACCGAAACTGACATTAAGATGATGGAGCGAGTTGTGGAGCAAATGTGCATCACCCAG
TACCAGAGAGAATCCCAGGCTTATTACCAAAGAGGGGCAAGTGTGATCCTCTTCTCCTCC
CCTCCTGTGATCCTCCTCATCTCTTTCCTCATTTTTCTCATAGTAGGATAG
>LaSalle_2012_ID7
ATGGTGAAAAGCCACATAGGCAGCTGGATCCTAGTTCTCTTTGTGGCCATGTGGAGTGAY
GTGGGCCTCTGCAAGAAGCGACCAAAACCTGGAGGAGGATGGAACACTGGGGGGAGCCGA
TACCCGGGACAGGGAAGTCCTGGAGGCAACCGCTATCCACCTCAGGGAGGGGGTGGCTGG
GGTCAGCCCCATGGAGGTGGCTGGGGCCAACCTCATGGAGGTGGCTGGGGTCAGCCCCAT
GGTGGTGGCTGGGGGCAGCCACATGGTGGTGGAGGCTGGGGTCAMRGTGGTACCCACAGT
CAGTGGAACAAGCCCAGTAAACCAAAAACCAACATGAAGCATGTGGCAGGAGCTGCTGCC
GCTGGAGCAGTGGTAGGGGGCCTTGGTGGCTACATGCTGGGAAGTGCCATGAGCAGACCT
CTTATACATTTTGGCAACGACTATGAGGACCGTTACTATCGTGAAAACATGTACCGTTAC
CCCAACCAAGTGTACTACAGGCCAGTGGATCAGTATAATAACCAGAACACCTTTGTGCAT
GACTGTGTCAACATYACAGTCAAGCAACACACAGTCACCACCACCACCAAGGGGGAGAAC
TTCACCGAAACTGACATTAAGATGATGGAGCGAGTTGTGGAGCAAATGTGCATCACCCAG
TACCAGAGAGAATCCCAGGCTTATTACCAAAGAGGGGCAAGTGTGATCCTCTTCTCCTCC
CCTCCTGTGATCCTCCTCATCTCTTTCCTCATTTTTCTCATAGTAGGATAG
>LaSalle_2012_ID8
ATGGTGAAAAGCCACATAGGCAGCTGGATCCTAGTTCTCTTTGTGGCCATGTGGAGTGAC
GTGGGCCTCTGCAAGAAGCGACCAAAACCTGGAGGAGGATGGAACACTGGGGGGAGCCGA
TACCCGGGACAGGGAAGTCCTGGAGGCAACCGCTATCCACCTCAGGGAGGGGGTGGCTGG
GGTCAGCCCCATGGAGGTGGCTGGGGCCAACCTCATGGAGGTGGCTGGGGTCAGCCCCAT
GGTGGTGGCTGGGGGCAGCCACATGGTGGTGGAGGCTGGGGTCAAGGTGGTACCCACAGT
CAGTGGAACAAGCCCAGTAAACCAAAAACCAACATGAAGCATGTGGCAGGAGCTGCTGCC
GCTGGAGCAGTGGTAGGGGGCCTTGGTGGCTACATGCTGGGAAGTGCCATGAGCAGACCT
CTTATACATTTTGGCAACGACTATGAGGACCGTTACTATCGTGAAAACATGTACCGTTAC
CCCAACCAAGTGTACTACAGGCCAGTGGATCAGTATAATAACCAGAACACCTTTGTGCAT
GACTGTGTCAACATYACAGTCAAGCAACACACAGTCACCACCACCACCAAGGGGGAGAAC
TTCACCGAAACTGACATTAAGATGATGGAGCGAGTTGTGGAGCAAATGTGCATCACCCAG
TACCAGAGAGAATCCCAGGCTTATTACCAAAGAGGGGCAAGTGTGATCCTCTTCTCCTCC
CCTCCTGTGATCCTCCTCATCTCTTTCCTCATTTTTCTCATAGTAGGATAG
>LaSalle_2012_ID9
ATGGTGAAAAGCCACATAGGCAGCTGGATCCTAGTTCTCTTTGTGGCCATGTGGAGTGAC
GTGGGCCTCTGCAAGAAGCGACCAAAACCTGGAGGAGGATGGAACACTGGGGGGAGCCGA
TACCCGGGACAGGGAAGTCCTGGAGGCAACCGCTATCCACCTCAGGGAGGGGGTGGCTGG
GGTCAGCCCCATGGAGGTGGCTGGGGCCAACCTCATGGAGGTGGCTGGGGTCAGCCCCAT
GGTGGTGGCTGGGGGCAGCCACATGGTGGTGGAGGCTGGGGTCAAGGTGGTACCCACAGT
CAGTGGAACAAGCCCAGTAAACCAAAAACCAACATGAAGCATGTGGCAGGAGCTGCTGCC
GCTGGAGCAGTGGTAGGGGGCCTTGGTGGCTACATGCTGGGAAGTGCCATGAGCAGACCT
CTTATACATTTTGGCAACGACTATGAGGACCGTTACTATCGTGAAAACATGTACCGTTAC
CCCAACCAAGTGTACTACAGGCCAGTGGATCAGTATAATAACCAGAACACCTTTGTGCAT
GACTGTGTCAACATYACAGTCAAGCAACACACAGTCACCACCACCACCAAGGGGGAGAAC
TTCACCGAAACTGACATTAAGATGATGGAGCGAGTTGTGGAGCAAATGTGCATCACCCAG
TACCAGAGAGAATCCCAGGCTTATTACCAAAGAGGGGCAAGTGTGATCCTCTTCTCCTCC
CCTCCTGTGATCCTCCTCATCTCTTTCCTCATTTTTCTCATAGTAGGATAG
>LaSalle_2012_ID10
ATGGTGAAAAGCCACATAGGCAGCTGGATCCTAGTTCTCTTTGTGGCCATGTGGAGTGAC
GTGGGCCTCTGCAAGAAGCGACCAAAACCTGGAGGAGGATGGAACACTGGGGGGAGCCGA
TACCCGGGACAGGGAAGTCCTGGAGGCAACCGTTATCCACCTCAGGGAGGGGGTGGCTGG
GGTCAGCCCCATGGAGGTGGCTGGGGCCAACCTCATGGAGGTGGCTGGGGTCAGCCCCAT
GGTGGTGGCTGGGGGCAGCCACATGGTGGTGGAGGCTGGGGTCAARGTGGTACCCACAGT
CAGTGGAACAAGCCCAGTAAACCAAAAACCAACATGAAGCATGTGGCAGGAGCTGCTGCC
GCTGGAGCAGTGGTAGGGGGCCTTGGTGGCTACATGCTGGGAAGTGCCATGAGCAGACCT
CTTATACATTTTGGCAACGACTATGAGGACCGTTACTATCGTGAAAACATGTACCGTTAC
CCCAACCAAGTGTACTACAGGCCAGTGGATCAGTATAATAACCAGAACACCTTTGTGCAT
GACTGTGTCAACATYACAGTCAAGCAACACACAGTCACCACCACCACCAAGGGGGAGAAC
TTCACCGAAACTGACATTAAGATGATGGAGCGAGTTGTGGAGCAAATGTGCATCACCCAG
TACCAGAGAGAATCCCAGGCTTATTACCAAAGAGGGGCAAGTGTGATCCTCTTCTCCTCC
CCTCCTGTGATCCTCCTCATCTCTTTCCTCATTTTTCTCATAGTAGGATAG
>LaSalle_2012_ID11
ATGGTGAAAAGCCACATAGGCAGCTGGATCCTAGTTCTCTTTGTGGCCATGTGGAGTGAC
GTGGGCCTCTGCAAGAAGCGACCAAAACCTGGAGGAGGATGGAACACTGGGGGGAGCCGA
TACCCGGGACAGGGAAGTCCTGGAGGCAACCGCTATCCACCTCAGGGAGGGGGTGGCTGG
GGTCAGCCCCATGGAGGTGGCTGGGGCCAACCTCATGGAGGTGGCTGGGGTCAGCCCCAT
GGTGGTGGCTGGGGGCAGCCACATGGTGGTGGAGGCTGGGGTCAAGGTGGTACCCACAGT
CAGTGGAACAAGCCCAGTAAACCAAAAACCAACATGAAGCATGTGGCAGGAGCTGCTGCC
GCTGGAGCAGTGGTAGGGGGCCTTGGTGGCTACATGCTGGGAAGTGCCATGAGCAGACCT
CTTATACATTTTGGCAACGACTATGAGGACCGTTACTATCGTGAAAACATGTACCGTTAC
CCCAACCAAGTGTACTACAGGCCAGTGGATCAGTATAATAACCAGAACACCTTTGTGCAT
GACTGTGTCAACATCACAGTCAAGCAACACACAGTCACCACCACCACCAAGGGGGAGAAC
TTCACCGAAACTGACATTAAGATGATGGAGCGAGTTGTGGAGCAAATGTGCATCACCCAG
TACCAGAGAGAATCCCAGGCTTATTACCAAAGAGGGGCAAGTGTGATCCTCTTCTCCTCC
CCTCCTGTGATCCTCCTCATCTCTTTCCTCATTTTTCTCATAGTAGGATAG
>LaSalle_2012_ID12
ATGGTGAAAAGCCACATAGGCAGCTGGATCCTAGTTCTCTTTGTGGCCATGTGGAGTGAC
GTGGGCCTCTGCAAGAAGCGACCAAAACCTGGAGGAGGATGGAACACTGGGGGGAGCCGA
TACCCGGGACAGGGAAGTCCTGGAGGCAACCGCTATCCACCTCAGGGAGGGGGTGGCTGG
GGTCAGCCCCATGGAGGTGGCTGGGGCCAACCTCATGGAGGTGGCTGGGGTCAGCCCCAT
GGTGGTGGCTGGGGGCAGCCACATGGTGGTGGAGGCTGGGGTCAARGTGGTACCCACAGT
CAGTGGAACAAGCCCAGTAAACCAAAAACCAACATGAAGCATGTGGCAGGAGCTGCTGCC
GCTGGAGCAGTGGTAGGGGGCCTTGGTGGCTACATGCTGGGAAGTGCCATGAGCAGACCT
CTTATACATTTTGGCAACGACTATGAGGACCGTTACTATCGTGAAAACATGTACCGTTAC
CCCAACCAAGTGTACTACAGGCCAGTGGATCAGTATAATAACCAGAACACCTTTGTGCAT
GACTGTGTCAACATTACAGTCAAGCAACACACAGTCACCACCACCACCAAGGGGGAGAAC
TTCACCGAAACTGACATTAAGATGATGGAGCGAGTTGTGGAGCAAATGTGCATCACCCAG
TACCAGAGAGAATCCCAGGCTTATTACCAAAGAGGGGCAAGTGTGATCCTCTTCTCCTCC
CCTCCTGTGATCCTCCTCATCTCTTTCCTCATTTTTCTCATAGTAGGATAG
>LaSalle_2012_ID13
ATGGTGAAAAGCCACATAGGCAGCTGGATCCTAGTTCTCTTTGTGGCCATGTGGAGTGAC
GTGGGCCTCTGCAAGAAGCGACCAAAACCTGGAGGAGGATGGAACACTGGGGGGAGCCGA
TACCCGGGACAGGGAAGTCCTGGAGGCAACCGCTATCCACCTCAGGGAGGGGGTGGCTGG
GGTCAGCCCCATGGAGGTGGCTGGGGCCAACCTCATGGAGGTGGCTGGGGTCAGCCCCAT
GGTGGTGGCTGGGGGCAGCCACATGGTGGTGGAGGCTGGGGTCAAGGTGGTACCCACAGT
CAGTGGAACAAGCCCAGTAAACCAAAAACCAACATGAAGCATGTGGCAGGAGCTGCTGCC
GCTGGAGCAGTGGTAGGGGGCCTTGGTGGCTACATGCTGGGAAGTGCCATGAGCAGACCT
CTTATACATTTTGGCAACGACTATGAGGACCGTTACTATCGTGAAAACATGTACCGTTAC
CCCAACCAAGTGTACTACAGGCCAGTGGATCAGTATAATAACCAGAACACCTTTGTGCAT
GACTGTGTCAACATYACAGTCAAGCAACACACAGTCACCACCACCACCAAGGGGGAGAAC
TTCACCGAAACTGACATTAAGATGATGGAGCGAGTTGTGGAGCAAATGTGCATCACCCAG
TACCAGAGAGAATCCCAGGCTTATTACCAAAGAGGGGCAAGTGTGATCCTCTTCTCCTCC
CCTCCTGTGATCCTCCTCATCTCTTTCCTCATTTTTCTCATAGTAGGATAG
>LaSalle_2012_ID14
ATGGTGAAAAGCCACATAGGCAGCTGGATCCTAGTTCTCTTTGTGGCCATGTGGAGTGAC
GTGGGCCTCTGCAAGAAGCGACCAAAACCTGGAGGAGGATGGAACACTGGGGGGAGCCGA
TACCCGGGACAGGGAAGTCCTGGAGGCAACCGCTATCCACCTCAGGGAGGGGGTGGCTGG
GGTCAGCCCCATGGAGGTGGCTGGGGCCAACCTCATGGAGGTGGCTGGGGTCAGCCCCAT
GGTGGTGGCTGGGGGCAGCCACATGGTGGTGGAGGCTGGGGTCAARGTGGTACCCACAGT
CAGTGGAACAAGCCCAGTAAACCAAAAACCAACATGAAGCATGTGGCAGGAGCTGCTGCC
GCTGGAGCAGTGGTAGGGGGCCTTGGTGGCTACATGCTGGGAAGTGCCATGAGCAGACCT
CTTATACATTTTGGCAACGACTATGAGGACCGTTACTATCGTGAAAACATGTACCGTTAC
CCCAACCAAGTGTACTACAGGCCAGTGGATCAGTATAATAACCAGAACACCTTTGTGCAT
GACTGTGTCAACATYACAGTCAAGCAACACACAGTCACCACCACCACCAAGGGGGAGAAC
TTCACCGAAACTGACATTAAGATGATGGAGCGAGTTGTGGAGCAAATGTGCATCACCCAG
TACCAGAGAGAATCCCAGGCTTATTACCAAAGAGGGGCAAGTGTGATCCTCTTCTCCTCC
CCTCCTGTGATCCTCCTCATCTCTTTCCTCATTTTTCTCATAGTAGGATAG
>LaSalle_2012_ID15
ATGGTGAAAAGCCACATAGGCAGCTGGATCCTAGTTCTCTTTGTGGCCATGTGGAGTGAC
GTGGGCCTCTGCAAGAAGCGACCAAAACCTGGAGGAGGATGGAACACTGGGGGGAGCCGA
TACCCGGGACAGGGAAGTCCTGGAGGCAACCGCTATCCACCTCAGGGAGGGGGTGGCTGG
GGTCAGCCCCATGGAGGTGGCTGGGGCCAACCTCATGGAGGTGGCTGGGGTCAGCCCCAT
GGTGGTGGCTGGGGGCAGCCACATGGTGGTGGAGGCTGGGGTCAARGTGGTACCCACAGT
CAGTGGAACAAGCCCAGTAAACCAAAAACCAACATGAAGCATGTGGCAGGAGCTGCTGCC
GCTGGAGCAGTGGTAGGGGGCCTTGGTGGCTACATGCTGGGAAGTGCCATGAGCAGACCT
CTTATACATTTTGGCAACGACTATGAGGACCGTTACTATCGTGAAAACATGTACCGTTAC
CCCAACCAAGTGTACTACAGGCCAGTGGATCAGTATAATAACCAGAACACCTTTGTGCAT
GACTGTGTCAACATTACAGTCAAGCAACACACAGTCACCACCACCACCAAGGGGGAGAAC
TTCACCGAAACTGACATTAAGATGATGGAGCGAGTTGTGGAGCAAATGTGCATCACCCAG
TACCAGAGAGAATCCCAGGCTTATTACCAAAGAGGGGCAAGTGTGATCCTCTTCTCCTCC
CCTCCTGTGATCCTCCTCATCTCTTTCCTCATTTTTCTCATAGTAGGATAG
>LaSalle_2012_ID16
ATGGTGAAAAGCCACATAGGCAGCTGGATCCTAGTTCTCTTTGTGGCCATGTGGAGTGAC
GTGGGCCTCTGCAAGAAGCGACCAAAACCTGGAGGAGGATGGAACACTGGGGGGAGCCGA
TACCCGGGACAGGGAAGTCCTGGAGGCAACCGCTATCCACCTCAGGGAGGGGGTGGCTGG
GGTCAGCCCCATGGAGGTGGCTGGGGCCAACCTCATGGAGGTGGCTGGGGTCAGCCCCAT
GGTGGTGGCTGGGGGCAGCCACATGGTGGTGGAGGCTGGGGTCAAGGTGGTACCCACAGT
CAGTGGAACAAGCCCAGTAAACCAAAAACCAACATGAAGCATGTGGCAGGAGCTGCTGCC
GCTGGAGCAGTGGTAGGGGGCCTTGGTGGCTACATGCTGGGAAGTGCCATGAGCAGACCT
CTTATACATTTTGGCAACGACTATGAGGACCGTTACTATCGTGAAAACATGTACCGTTAC
CCCAACCAAGTGTACTACAGGCCAGTGGATCAGTATAATAACCAGAACACCTTTGTGCAT
GACTGTGTCAACATYACAGTCAAGCAACACACAGTCACCACCACCACCAAGGGGGAGAAC
TTCACCGAAACTGACATTAAGATGATGGAGCGAGTTGTGGAGCAAATGTGCATCACCCAG
TACCAGAGAGAATCCCAGGCTTATTACCAAAGAGGGGCAAGTGTGATCCTCTTCTCCTCC
CCTCCTGTGATCCTCCTCATCTCTTTCCTCATTTTTCTCATAGTAGGATAG
>LaSalle_2012_ID17
ATGGTGAAAAGCCACATAGGCAGCTGGATCCTAGTTCTCTTTGTGGCCATGTGGAGTGAC
GTGGGCCTCTGCAAGAAGCGACCAAAACCTGGAGGAGGATGGAACACTGGGGGGAGCCGA
TACCCGGGACAGGGAAGTCCTGGAGGCAACCGCTATCCACCTCAGGGAGGGGGTGGCTGG
GGTCAGCCCCATGGAGGTGGCTGGGGCCAACCTCATGGAGGTGGCTGGGGTCAGCCCCAT
GGTGGTGGCTGGGGGCAGCCACATGGTGGTGGAGGCTGGGGTCAARGTGGTACCCACAGT
CAGTGGAACAAGCCCAGTAAACCAAAAACCAACATGAAGCATGTGGCAGGAGCTGCTGCC
GCTGGAGCAGTGGTAGGGGGCCTTGGTGGCTACATGCTGGGAAGTGCCATGAGCAGACCT
CTTATACATTTTGGCAACGACTATGAGGACCGTTACTATCGTGAAAACATGTACCGTTAC
CCCAACCAAGTGTACTACAGGCCAGTGGATCAGTATAATAACCAGAACACCTTTGTGCAT
GACTGTGTCAACATYACAGTCAAGCAACACACAGTCACCACCACCACCAAGGGGGAGAAC
TTCACCGAAACTGACATTAAGATGATGGAGCGAGTTGTGGAGCAAATGTGCATCACCCAG
TACCAGAGAGAATCCCAGGCTTATTACCAAAGAGGGGCAAGTGTGATCCTCTTCTCCTCC
CCTCCTGTGATCCTCCTCATCTCTTTCCTCATTTTTCTCATAGTAGGATAG
>LaSalle_2012_ID18
ATGGTGAAAAGCCACATAGGCAGCTGGATCCTAGTTCTCTTTGTGGCCATGTGGAGTGAC
GTGGGCCTCTGCAAGAAGCGACCAAAACCTGGAGGAGGATGGAACACTGGGGGGAGCCGA
TACCCGGGACAGGGAAGTCCTGGAGGCAACCGCTATCCACCTCAGGGAGGGGGTGGCTGG
GGTCAGCCCCATGGAGGTGGCTGGGGCCAACCTCATGGAGGTGGCTGGGGTCAGCCCCAT
GGTGGTGGCTGGGGGCAGCCACATGGTGGTGGAGGCTGGGGTCAARGTGGTACCCACAGT
CAGTGGAACAAGCCCAGTAAACCAAAAACCAACATGAAGCATGTGGCAGGAGCTGCTGCC
GCTGGAGCAGTGGTAGGGGGCCTTGGTGGCTACATGCTGGGAAGTGCCATGAGCAGACCT
CTTATACATTTTGGCAACGACTATGAGGACCGTTACTATCGTGAAAACATGTACCGTTAC
CCCAACCAAGTGTACTACAGGCCAGTGGATCAGTATAATAACCAGAACACCTTTGTGCAT
GACTGTGTCAACATYACAGTCAAGCAACACACAGTCACCACCACCACCAAGGGGGAGAAC
TTCACCGAAACTGACATTAAGATGATGGAGCGAGTTGTGGAGCAAATGTGCATCACCCAG
TACCAGAGAGAATCCCAGGCTTATTACCAAAGAGGGGCAAGTGTGATCCTCTTCTCCTCC
CCTCCTGTGATCCTCCTCATCTCTTTCCTCATTTTTCTCATAGTAGGATAG
>LaSalle_2012_ID19
ATGGTGAAAAGCCACATAGGCAGCTGGATCCTAGTTCTCTTTGTGGCCATGTGGAGTGAC
GTGGGCCTCTGCAAGAAGCGACCAAAACCTGGAGGAGGATGGAACACTGGGGGGAGCCGA
TACCCGGGACAGGGAAGTCCTGGAGGCAACCGTTATCCACCTCAGGGAGGGGGTGGCTGG
GGTCAGCCCCATGGAGGTGGCTGGGGCCAACCTCATGGAGGTGGCTGGGGTCAGCCCCAT
GGTGGTGGCTGGGGGCAGCCACATGGTGGTGGAGGCTGGGGTCAAGGTGGTACCCACAGT
CAGTGGAACAAGCCCAGTAAACCAAAAACCAACATGAAGCATGTGGCAGGAGCTGCTGCC
GCTGGAGCAGTGGTAGGGGGCCTTGGTGGCTACATGCTGGGAAGTGCCATGAGCAGACCT
CTTATACATTTTGGCAACGACTATGAGGACCGTTACTATCGTGAAAACATGTACCGTTAC
CCCAACCAAGTGTACTACAGGCCAGTGGATCAGTATAATAACCAGAACACCTTTGTGCAT
GACTGTGTCAACATCACAGTCAAGCAACACACAGTCACCACCACCACCAAGGGGGAGAAC
TTCACCGAAACTGACATTAAGATGATGGAGCGAGTTGTGGAGCAAATGTGCATCACCCAG
TACCAGAGAGAATCCCAGGCTTATTACCAAAGAGGGGCAAGTGTGATCCTCTTCTCCTCC
CCTCCTGTGATCCTCCTCATCTCTTTCCTCATTTTTCTCATAGTAGGATAG
>LaSalle_2012_ID20
ATGGTGAAAAGCCACATAGGCAGCTGGATCCTAGTTCTCTTTGTGGCCATGTGGAGTGAC
GTGGGCCTCTGCAAGAAGCGACCAAAACCTGGAGGAGGATGGAACACTGGGGGGAGCCGA
TACCCGGGACAGGGAAGTCCTGGAGGCAACCGTTATCCACCTCAGGGAGGGGGTGGCTGG
GGTCAGCCCCATGGAGGTGGCTGGGGCCAACCTCATGGAGGTGGCTGGGGTCAGCCCCAT
GGTGGTGGCTGGGGGCAGCCACATGGTGGTGGAGGCTGGGGTCAAGGTGGTACCCACAGT
CAGTGGAACAAGCCCAGTAAACCAAAAACCAACATGAAGCATGTGGCAGGAGCTGCTGCC
GCTGGAGCAGTGGTAGGGGGCCTTGGTGGCTACATGCTGGGAAGTGCCATGAGCAGACCT
CTTATACATTTTGGCAACGACTATGAGGACCGTTACTATCGTGAAAACATGTACCGTTAC
CCCAACCAAGTGTACTACAGGCCAGTGGATCAGTATAATAACCAGAACACCTTTGTGCAT
GACTGTGTCAACATYACAGTCAAGCAACACACAGTCACCACCACCACCAAGGGGGAGAAC
TTCACCGAAACTGACATTAAGATGATGGAGCGAGTTGTGGAGCAAATGTGCATCACCCAG
TACCAGAGAGAATCCCAGGCTTATTACCAAAGAGGGGCAAGTGTGATCCTCTTCTCCTCC
CCTCCTGTGATCCTCCTCATCTCTTTCCTCATTTTTCTCATAGTAGGATAG
>LaSalle_2012_ID21
ATGGTGAAAAGCCACATAGGCAGCTGGATCCTAGTTCTCTTTGTGGCCATGTGGAGTGAC
GTGGGCCTCTGCAAGAAGCGACCAAAACCTGGAGGAGGATGGAACACTGGGGGGAGCCGA
TACCCGGGACAGGGAAGTCCTGGAGGCAACCGCTATCCACCTCAGGGAGGGGGTGGCTGG
GGTCAGCCCCATGGAGGTGGCTGGGGCCAACCTCATGGAGGTGGCTGGGGTCAGCCCCAT
GGTGGTGGCTGGGGGCAGCCACATGGTGGTGGAGGCTGGGGTCAAGGTGGTACCCACAGT
CAGTGGAACAAGCCCAGTAAACCAAAAACCAACATGAAGCATGTGGCAGGAGCTGCTGCC
GCTGGAGCAGTGGTAGGGGGCCTTGGTGGCTACATGCTGGGAAGTGCCATGAGCAGACCT
CTTATACATTTTGGCAACGACTATGAGGACCGTTACTATCGTGAAAACATGTACCGTTAC
CCCAACCAAGTGTACTACAGGCCAGTGGATCAGTATAATAACCAGAACACCTTTGTGCAT
GACTGTGTCAACATCACAGTCAAGCAACACACAGTCACCACCACCACCAAGGGGGAGAAC
TTCACCGAAACTGACATTAAGATGATGGAGCGAGTTGTGGAGCAAATGTGCATCACCCAG
TACCAGAGAGAATCCCAGGCTTATTACCAAAGAGGGGCAAGTGTGATCCTCTTCTCCTCC
CCTCCTGTGATCCTCCTCATCTCTTTCCTCATTTTTCTCATAGTAGGATAG
>LaSalle_2012_ID22
ATGGTGAAAAGCCACATAGGCAGCTGGATCCTAGTTCTCTTTGTGGCCATGTGGAGTGAC
GTGGGCCTCTGCAAGAAGCGACCAAAACCTGGAGGAGGATGGAACACTGGGGGGAGCCGA
TACCCGGGACAGGGAAGTCCTGGAGGCAACCGCTATCCACCTCAGGGAGGGGGTGGCTGG
GGTCAGCCCCATGGAGGTGGCTGGGGCCAACCTCATGGAGGTGGCTGGGGTCAGCCCCAT
GGTGGTGGCTGGGGGCAGCCACATGGTGGTGGAGGCTGGGGTCAARGTGGTACCCACAGT
CAGTGGAACAAGCCCAGTAAACCAAAAACCAACATGAAGCATGTGGCAGGAGCTGCTGCC
GCTGGAGCAGTGGTAGGGGGCCTTGGTGGCTACATGCTGGGAAGTGCCATGAGCAGACCT
CTTATACATTTTGGCAACGACTATGAGGACCGTTACTATCGTGAAAACATGTACCGTTAC
CCCAACCAAGTGTACTACAGGCCAGTGGATCAGTATAATAACCAGAACACCTTTGTGCAT
GACTGTGTCAACATYACAGTCAAGCAACACACAGTCACCACCACCACCAAGGGGGAGAAC
TTCACCGAAACTGACATTAAGATGATGGAGCGAGTTGTGGAGCAAATGTGCATCACCCAG
TACCAGAGAGAATCCCAGGCTTATTACCAAAGAGGGGCAAGTGTGATCCTCTTCTCCTCC
CCTCCTGTGATCCTCCTCATCTCTTTCCTCATTTTTCTCATAGTAGGATAG
>LaSalle_2012_ID23
ATGGTGAAAAGCCACATAGGCAGCTGGATCCTAGTTCTCTTTGTGGCCATGTGGAGTGAC
GTGGGCCTCTGCAAGAAGCGACCAAAACCTGGAGGAGGATGGAACACTGGGGGGAGCCGA
TACCCGGGACAGGGAAGTCCTGGAGGCAACCGCTATCCACCTCAGGGAGGGGGTGGCTGG
GGTCAGCCCCATGGAGGTGGCTGGGGCCAACCTCATGGAGGTGGCTGGGGTCAGCCCCAT
GGTGGTGGCTGGGGGCAGCCACATGGTGGTGGAGGCTGGGGTCAAGGTGGTACCCACAGT
CAGTGGAACAAGCCCAGTAAACCAAAAACCAACATGAAGCATGTGGCAGGAGCTGCTGCC
GCTGGAGCAGTGGTAGGGGGCCTTGGTGGCTACATGCTGGGAAGTGCCATGAGCAGACCT
CTTATACATTTTGGCAACGACTATGAGGACCGTTACTATCGTGAAAACATGTACCGTTAC
CCCAACCAAGTGTACTACAGGCCAGTGGATCAGTATAATAACCAGAACACCTTTGTGCAT
GACTGTGTCAACATYACAGTCAAGCAACACACAGTCACCACCACCACCAAGGGGGAGAAC
TTCACCGAAACTGACATTAAGATGATGGAGCGAGTTGTGGAGCAAATGTGCATCACCCAG
TACCAGAGAGAATCCCAGGCTTATTACCAAAGAGGGGCAAGTGTGATCCTCTTCTCCTCC
CCTCCTGTGATCCTCCTCATCTCTTTCCTCATTTTTCTCATAGTAGGATAG
>LaSalle_2012_ID24
ATGGTGAAAAGCCACATAGGCAGCTGGATCCTAGTTCTCTTTGTGGCCATGTGGAGTGAY
GTGGGCCTCTGCAAGAAGCGACCAAAACCTGGAGGAGGATGGAACACTGGGGGGAGCCGA
TACCCGGGACAGGGAAGTCCTGGAGGCAACCGCTATCCACCTCAGGGAGGGGGTGGCTGG
GGTCAGCCCCATGGAGGTGGCTGGGGCCAACCTCATGGAGGTGGCTGGGGTCAGCCCCAT
GGTGGTGGCTGGGGGCAGCCACATGGTGGTGGAGGCTGGGGTCAAGGTGGTACCCACAGT
CAGTGGAACAAGCCCAGTAAACCAAAAACCAACATGAAGCATGTGGCAGGAGCTGCTGCC
GCTGGAGCAGTGGTAGGGGGCCTTGGTGGCTACATGCTGGGAAGTGCCATGAGCAGACCT
CTTATACATTTTGGCAACGACTATGAGGACCGTTACTATCGTGAAAACATGTACCGTTAC
CCCAACCAAGTGTACTACAGGCCAGTGGATCAGTATAATAACCAGAACACCTTTGTGCAT
GACTGTGTCAACATCACAGTCAAGCAACACACAGTCACCACCACCACCAAGGGGGAGAAC
TTCACCGAAACTGACATTAAGATGATGGAGCGAGTTGTGGAGCAAATGTGCATCACCCAG
TACCAGAGAGAATCCCAGGCTTATTACCAAAGAGGGGCAAGTGTGATCCTCTTCTCCTCC
CCTCCTGTGATCCTCCTCATCTCTTTCCTCATTTTTCTCATAGTAGGATAG
>LaSalle_2012_ID25
ATGGTGAAAAGCCACATAGGCAGCTGGATCCTAGTTCTCTTTGTGGCCATGTGGAGTGAY
GTGGGCCTCTGCAAGAAGCGACCAAAACCTGGAGGAGGATGGAACACTGGGGGGAGCCGA
TACCCGGGACAGGGAAGTCCTGGAGGCAACCGYTATCCACCTCAGGGAGGGGGTGGCTGG
GGTCAGCCCCATGGAGGTGGCTGGGGCCAACCTCATGGAGGTGGCTGGGGTCAGCCCCAT
GGTGGTGGCTGGGGGCAGCCACATGGTGGTGGAGGCTGGGGTCAAGGTGGTACCCACAGT
CAGTGGAACAAGCCCAGTAAACCAAAAACCAACATGAAGCATGTGGCAGGAGCTGCTGCC
GCTGGAGCAGTGGTAGGGGGCCTTGGTGGCTACATGCTGGGAAGTGCCATGAGCAGACCT
CTTATACATTTTGGCAACGACTATGAGGACCGTTACTATCGTGAAAACATGTACCGTTAC
CCCAACCAAGTGTACTACAGGCCAGTGGATCAGTATAATAACCAGAACACCTTTGTGCAT
GACTGTGTCAACATCACAGTCAAGCAACACACAGTCACCACCACCACCAAGGGGGAGAAC
TTCACCGAAACTGACATTAAGATGATGGAGCGAGTTGTGGAGCAAATGTGCATCACCCAG
TACCAGAGAGAATCCCAGGCTTATTACCAAAGAGGGGCAAGTGTGATCCTCTTCTCCTCC
CCTCCTGTGATCCTCCTCATCTCTTTCCTCATTTTTCTCATAGTAGGATAG
>LaSalle_2012_ID26
ATGGTGAAAAGCCACATAGGCAGCTGGATCCTAGTTCTCTTTGTGGCCATGTGGAGTGAC
GTGGGCCTCTGCAAGAAGCGACCAAAACCTGGAGGAGGATGGAACACTGGGGGGAGCCGA
TACCCGGGACAGGGAAGTCCTGGAGGCAACCGCTATCCACCTCAGGGAGGGGGTGGCTGG
GGTCAGCCCCATGGAGGTGGCTGGGGCCAACCTCATGGAGGTGGCTGGGGTCAGCCCCAT
GGTGGTGGCTGGGGGCAGCCACATGGTGGTGGAGGCTGGGGTCAARGTGGTACCCACAGT
CAGTGGAACAAGCCCAGTAAACCAAAAACCAACATGAAGCATGTGGCAGGAGCTGCTGCC
GCTGGAGCAGTGGTAGGGGGCCTTGGTGGCTACATGCTGGGAAGTGCCATGAGCAGACCT
CTTATACATTTTGGCAACGACTATGAGGACCGTTACTATCGTGAAAACATGTACCGTTAC
CCCAACCAAGTGTACTACAGGCCAGTGGATCAGTATAATAACCAGAACACCTTTGTGCAT
GACTGTGTCAACATYACAGTCAAGCAACACACAGTCACCACCACCACCAAGGGGGAGAAC
TTCACCGAAACTGACATTAAGATGATGGAGCGAGTTGTGGAGCAAATGTGCATCACCCAG
TACCAGAGAGAATCCCAGGCTTATTACCAAAGAGGGGCAAGTGTGATCCTCTTCTCCTCC
CCTCCTGTGATCCTCCTCATCTCTTTCCTCATTTTTCTCATAGTAGGATAG
>LaSalle_2012_ID27
ATGGTGAAAAGCCACATAGGCAGCTGGATCCTAGTTCTCTTTGTGGCCATGTGGAGTGAC
GTGGGCCTCTGCAAGAAGCGACCAAAACCTGGAGGAGGATGGAACACTGGGGGGAGCCGA
TACCCGGGACAGGGAAGTCCTGGAGGCAACCGCTATCCACCTCAGGGAGGGGGTGGCTGG
GGTCAGCCCCATGGAGGTGGCTGGGGCCAACCTCATGGAGGTGGCTGGGGTCAGCCCCAT
GGTGGTGGCTGGGGGCAGCCACATGGTGGTGGAGGCTGGGGTCAAGGTGGTACCCACAGT
CAGTGGAACAAGCCCAGTAAACCAAAAACCAACATGAAGCATGTGGCAGGAGCTGCTGCC
GCTGGAGCAGTGGTAGGGGGCCTTGGTGGCTACATGCTGGGAAGTGCCATGAGCAGACCT
CTTATACATTTTGGCAACGACTATGAGGACCGTTACTATCGTGAAAACATGTACCGTTAC
CCCAACCAAGTGTACTACAGGCCAGTGGATCAGTATAATAACCAGAACACCTTTGTGCAT
GACTGTGTCAACATYACAGTCAAGCAACACACAGTCACCACCACCACCAAGGGGGAGAAC
TTCACCGAAACTGACATTAAGATGATGGAGCGAGTTGTGGAGCAAATGTGCATCACCCAG
TACCAGAGAGAATCCCAGGCTTATTACCAAAGAGGGGCAAGTGTGATCCTCTTCTCCTCC
CCTCCTGTGATCCTCCTCATCTCTTTCCTCATTTTTCTCATAGTAGGATAG
>LaSalle_2012_ID28
ATGGTGAAAAGCCACATAGGCAGCTGGATCCTAGTTCTCTTTGTGGCCATGTGGAGTGAC
GTGGGCCTCTGCAAGAAGCGACCAAAACCTGGAGGAGGATGGAACACTGGGGGGAGCCGA
TACCCGGGACAGGGAAGTCCTGGAGGCAACCGTTATCCACCTCAGGGAGGGGGTGGCTGG
GGTCAGCCCCATGGAGGTGGCTGGGGCCAACCTCATGGAGGTGGCTGGGGTCAGCCCCAT
GGTGGTGGCTGGGGGCAGCCACATGGTGGTGGAGGCTGGGGTCAARGTGGTACCCACAGT
CAGTGGAACAAGCCCAGTAAACCAAAAACCAACATGAAGCATGTGGCAGGAGCTGCTGCC
GCTGGAGCAGTGGTAGGGGGCCTTGGTGGCTACATGCTGGGAAGTGCCATGAGCAGACCT
CTTATACATTTTGGCAACGACTATGAGGACCGTTACTATCGTGAAAACATGTACCGTTAC
CCCAACCAAGTGTACTACAGGCCAGTGGATCAGTATAATAACCAGAACACCTTTGTGCAT
GACTGTGTCAACATYACAGTCAAGCAACACACAGTCACCACCACCACCAAGGGGGAGAAC
TTCACCGAAACTGACATTAAGATGATGGAGCGAGTTGTGGAGCAAATGTGCATCACCCAG
TACCAGAGAGAATCCCAGGCTTATTACCAAAGAGGGGCAAGTGTGATCCTCTTCTCCTCC
CCTCCTGTGATCCTCCTCATCTCTTTCCTCATTTTTCTCATAGTAGGATAG
>LaSalle_2012_ID29
ATGGTGAAAAGCCACATAGGCAGCTGGATCCTAGTTCTCTTTGTGGCCATGTGGAGTGAC
GTGGGCCTCTGCAAGAAGCGACCAAAACCTGGAGGAGGATGGAACACTGGGGGGAGCCGA
TACCCGGGACAGGGAAGTCCTGGAGGCAACCGTTATCCACCTCAGGGAGGGGGTGGCTGG
GGTCAGCCCCATGGAGGTGGCTGGGGCCAACCTCATGGAGGTGGCTGGGGTCAGCCCCAT
GGTGGTGGCTGGGGGCAGCCACATGGTGGTGGAGGCTGGGGTCAAGGTGGTACCCACAGT
CAGTGGAACAAGCCCAGTAAACCAAAAACCAACATGAAGCATGTGGCAGGAGCTGCTGCC
GCTGGAGCAGTGGTAGGGGGCCTTGGTGGCTACATGCTGGGAAGTGCCATGAGCAGACCT
CTTATACATTTTGGCAACGACTATGAGGACCGTTACTATCGTGAAAACATGTACCGTTAC
CCCAACCAAGTGTACTACAGGCCAGTGGATCAGTATAATAACCAGAACACCTTTGTGCAT
GACTGTGTCAACATYACAGTCAAGCAACACACAGTCACCACCACCACCAAGGGGGAGAAC
TTCACCGAAACTGACATTAAGATGATGGAGCGAGTTGTGGAGCAAATGTGCATCACCCAG
TACCAGAGAGAATCCCAGGCTTATTACCAAAGAGGGGCAAGTGTGATCCTCTTCTCCTCC
CCTCCTGTGATCCTCCTCATCTCTTTCCTCATTTTTCTCATAGTAGGATAG
>LaSalle_2012_ID30
ATGGTGAAAAGCCACATAGGCAGCTGGATCCTAGTTCTCTTTGTGGCCATGTGGAGTGAC
GTGGGCCTCTGCAAGAAGCGACCAAAACCTGGAGGAGGATGGAACACTGGGGGGAGCCGA
TACCCGGGACAGGGAAGTCCTGGAGGCAACCGCTATCCACCTCAGGGAGGGGGTGGCTGG
GGTCAGCCCCATGGAGGTGGCTGGGGCCAACCTCATGGAGGTGGCTGGGGTCAGCCCCAT
GGTGGTGGCTGGGGGCAGCCACATGGTGGTGGAGGCTGGGGTCAARGTGGTACCCACAGT
CAGTGGAACAAGCCCAGTAAACCAAAAACCAACATGAAGCATGTGGCAGGAGCTGCTGCC
GCTGGAGCAGTGGTAGGGGGCCTTGGTGGCTACATGCTGGGAAGTGCCATGAGCAGACCT
CTTATACATTTTGGCAACGACTATGAGGACCGTTACTATCGTGAAAACATGTACCGTTAC
CCCAACCAAGTGTACTACAGGCCAGTGGATCAGTATAATAACCAGAACACCTTTGTGCAT
GACTGTGTCAACATYACAGTCAAGCAACACACAGTCACCACCACCACCAAGGGGGAGAAC
TTCACCGAAACTGACATTAAGATGATGGAGCGAGTTGTGGAGCAAATGTGCATCACCCAG
TACCAGAGAGAATCCCAGGCTTATTACCAAAGAGGGGCAAGTGTGATCCTCTTCTCCTCC
CCTCCTGTGATCCTCCTCATCTCTTTCCTCATTTTTCTCATAGTAGGATAG
>LaSalle_2012_ID31
ATGGTGAAAAGCCACATAGGCAGCTGGATCCTAGTTCTCTTTGTGGCCATGTGGAGTGAC
GTGGGCCTCTGCAAGAAGCGACCAAAACCTGGAGGAGGATGGAACACTGGGGGGAGCCGA
TACCCGGGACAGGGAAGTCCTGGAGGCAACCGCTATCCACCTCAGGGAGGGGGTGGCTGG
GGTCAGCCCCATGGAGGTGGCTGGGGCCAACCTCATGGAGGTGGCTGGGGTCAGCCCCAT
GGTGGTGGCTGGGGGCAGCCACATGGTGGTGGAGGCTGGGGTCAAGGTGGTACCCACAGT
CAGTGGAACAAGCCCAGTAAACCAAAAACCAACATGAAGCATGTGGCAGGAGCTGCTGCC
GCTGGAGCAGTGGTAGGGGGCCTTGGTGGCTACATGCTGGGAAGTGCCATGAGCAGACCT
CTTATACATTTTGGCAACGACTATGAGGACCGTTACTATCGTGAAAACATGTACCGTTAC
CCCAACCAAGTGTACTACAGGCCAGTGGATCAGTATAATAACCAGAACACCTTTGTGCAT
GACTGTGTCAACATYACAGTCAAGCAACACACAGTCACCACCACCACCAAGGGGGAGAAC
TTCACCGAAACTGACATTAAGATGATGGAGCGAGTTGTGGAGCAAATGTGCATCACCCAG
TACCAGAGAGAATCCCAGGCTTATTACCAAAGAGGGGCAAGTGTGATCCTCTTCTCCTCC
CCTCCTGTGATCCTCCTCATCTCTTTCCTCATTTTTCTCATAGTAGGATAG
>LaSalle_2012_ID32
ATGGTGAAAAGCCACATAGGCAGCTGGATCCTAGTTCTCTTTGTGGCCATGTGGAGTGAY
GTGGGCCTCTGCAAGAAGCGACCAAAACCTGGAGGAGGATGGAACACTGGGGGGAGCCGA
TACCCGGGACAGGGAAGTCCTGGAGGCAACCGCTATCCACCTCAGGGAGGGGGTGGCTGG
GGTCAGCCCCATGGAGGTGGCTGGGGCCAACCTCATGGAGGTGGCTGGGGTCAGCCCCAT
GGTGGTGGCTGGGGGCAGCCACATGGTGGTGGAGGCTGGGGTCAMGGTGGTACCCACAGT
CAGTGGAACAAGCCCAGTAAACCAAAAACCAACATGAAGCATGTGGCAGGAGCTGCTGCC
GCTGGAGCAGTGGTAGGGGGCCTTGGTGGCTACATGCTGGGAAGTGCCATGAGCAGACCT
CTTATACATTTTGGCAACGACTATGAGGACCGTTACTATCGTGAAAACATGTACCGTTAC
CCCAACCAAGTGTACTACAGGCCAGTGGATCAGTATAATAACCAGAACACCTTTGTGCAT
GACTGTGTCAACATYACAGTCAAGCAACACACAGTCACCACCACCACCAAGGGGGAGAAC
TTCACCGAAACTGACATTAAGATGATGGAGCGAGTTGTGGAGCAAATGTGCATCACCCAG
TACCAGAGAGAATCCCAGGCTTATTACCAAAGAGGGGCAAGTGTGATCCTCTTCTCCTCC
CCTCCTGTGATCCTCCTCATCTCTTTCCTCATTTTTCTCATAGTAGGATAG
>LaSalle_2012_ID33
ATGGTGAAAAGCCACATAGGCAGCTGGATCCTAGTTCTCTTTGTGGCCATGTGGAGTGAC
GTGGGCCTCTGCAAGAAGCGACCAAAACCTGGAGGAGGATGGAACACTGGGGGGAGCCGA
TACCCGGGACAGGGAAGTCCTGGAGGCAACCGCTATCCACCTCAGGGAGGGGGTGGCTGG
GGTCAGCCCCATGGAGGTGGCTGGGGCCAACCTCATGGAGGTGGCTGGGGTCAGCCCCAT
GGTGGTGGCTGGGGGCAGCCACATGGTGGTGGAGGCTGGGGTCAAGGTGGTACCCACAGT
CAGTGGAACAAGCCCAGTAAACCAAAAACCAACATGAAGCATGTGGCAGGAGCTGCTGCC
GCTGGAGCAGTGGTAGGGGGCCTTGGTGGCTACATGCTGGGAAGTGCCATGAGCAGACCT
CTTATACATTTTGGCAACGACTATGAGGACCGTTACTATCGTGAAAACATGTACCGTTAC
CCCAACCAAGTGTACTACAGGCCAGTGGATCAGTATAATAACCAGAACACCTTTGTGCAT
GACTGTGTCAACATTACAGTCAAGCAACACACAGTCACCACCACCACCAAGGGGGAGAAC
TTCACCGAAACTGACATTAAGATGATGGAGCGAGTTGTGGAGCAAATGTGCATCACCCAG
TACCAGAGAGAATCCCAGGCTTATTACCAAAGAGGGGCAAGTGTGATCCTCTTCTCCTCC
CCTCCTGTGATCCTCCTCATCTCTTTCCTCATTTTTCTCATAGTAGGATAG
>LaSalle_2012_ID34
ATGGTGAAAAGCCACATAGGCAGCTGGATCCTAGTTCTCTTTGTGGCCATGTGGAGTGAC
GTGGGCCTCTGCAAGAAGCGACCAAAACCTGGAGGAGGATGGAACACTGGGGGGAGCCGA
TACCCGGGACAGGGAAGTCCTGGAGGCAACCGCTATCCACCTCAGGGAGGGGGTGGCTGG
GGTCAGCCCCATGGAGGTGGCTGGGGCCAACCTCATGGAGGTGGCTGGGGTCAGCCCCAT
GGTGGTGGCTGGGGGCAGCCACATGGTGGTGGAGGCTGGGGTCAARGTGGTACCCACAGT
CAGTGGAACAAGCCCAGTAAACCAAAAACCAACATGAAGCATGTGGCAGGAGCTGCTGCC
GCTGGAGCAGTGGTAGGGGGCCTTGGTGGCTACATGCTGGGAAGTGCCATGAGCAGACCT
CTTATACATTTTGGCAACGACTATGAGGACCGTTACTATCGTGAAAACATGTACCGTTAC
CCCAACCAAGTGTACTACAGGCCAGTGGATCAGTATAATAACCAGAACACCTTTGTGCAT
GACTGTGTCAACATYACAGTCAAGCAACACACAGTCACCACCACCACCAAGGGGGAGAAC
TTCACCGAAACTGACATTAAGATGATGGAGCGAGTTGTGGAGCAAATGTGCATCACCCAG
TACCAGAGAGAATCCCAGGCTTATTACCAAAGAGGGGCAAGTGTGATCCTCTTCTCCTCC
CCTCCTGTGATCCTCCTCATCTCTTTCCTCATTTTTCTCATAGTAGGATAG
>LaSalle_2012_ID35
ATGGTGAAAAGCCACATAGGCAGCTGGATCCTAGTTCTCTTTGTGGCCATGTGGAGTGAC
GTGGGCCTCTGCAAGAAGCGACCAAAACCTGGAGGAGGATGGAACACTGGGGGGAGCCGA
TACCCGGGACAGGGAAGTCCTGGAGGCAACCGCTATCCACCTCAGGGAGGGGGTGGCTGG
GGTCAGCCCCATGGAGGTGGCTGGGGCCAACCTCATGGAGGTGGCTGGGGTCAGCCCCAT
GGTGGTGGCTGGGGGCAGCCACATGGTGGTGGAGGCTGGGGTCAAGGTGGTACCCACAGT
CAGTGGAACAAGCCCAGTAAACCAAAAACCAACATGAAGCATGTGGCAGGAGCTGCTGCC
GCTGGAGCAGTGGTAGGGGGCCTTGGTGGCTACATGCTGGGAAGTGCCATGAGCAGACCT
CTTATACATTTTGGCAACGACTATGAGGACCGTTACTATCGTGAAAACATGTACCGTTAC
CCCAACCAAGTGTACTACAGGCCAGTGGATCAGTATAATAACCAGAACACCTTTGTGCAT
GACTGTGTCAACATTACAGTCAAGCAACACACAGTCACCACCACCACCAAGGGGGAGAAC
TTCACCGAAACTGACATTAAGATGATGGAGCGAGTTGTGGAGCAAATGTGCATCACCCAG
TACCAGAGAGAATCCCAGGCTTATTACCAAAGAGGGGCAAGTGTGATCCTCTTCTCCTCC
CCTCCTGTGATCCTCCTCATCTCTTTCCTCATTTTTCTCATAGTAGGATAG
>LaSalle_2012_ID36
ATGGTGAAAAGCCACATAGGCAGCTGGATCCTAGTTCTCTTTGTGGCCATGTGGAGTGAC
GTGGGCCTCTGCAAGAAGCGACCAAAACCTGGAGGAGGATGGAACACTGGGGGGAGCCGA
TACCCGGGACAGGGAAGTCCTGGAGGCAACCGCTATCCACCTCAGGGAGGGGGTGGCTGG
GGTCAGCCCCATGGAGGTGGCTGGGGCCAACCTCATGGAGGTGGCTGGGGTCAGCCCCAT
GGTGGTGGCTGGGGGCAGCCACATGGTGGTGGAGGCTGGGGTCAARGTGGTACCCACAGT
CAGTGGAACAAGCCCAGTAAACCAAAAACCAACATGAAGCATGTGGCAGGAGCTGCTGCC
GCTGGAGCAGTGGTAGGGGGCCTTGGTGGCTACATGCTGGGAAGTGCCATGAGCAGACCT
CTTATACATTTTGGCAACGACTATGAGGACCGTTACTATCGTGAAAACATGTACCGTTAC
CCCAACCAAGTGTACTACAGGCCAGTGGATCAGTATAATAACCAGAACACCTTTGTGCAT
GACTGTGTCAACATYACAGTCAAGCAACACACAGTCACCACCACCACCAAGGGGGAGAAC
TTCACCGAAACTGACATTAAGATGATGGAGCGAGTTGTGGAGCAAATGTGCATCACCCAG
TACCAGAGAGAATCCCAGGCTTATTACCAAAGAGGGGCAAGTGTGATCCTCTTCTCCTCC
CCTCCTGTGATCCTCCTCATCTCTTTCCTCATTTTTCTCATAGTAGGATAG
>LaSalle_2012_ID37
ATGGTGAAAAGCCACATAGGCAGCTGGATCCTAGTTCTCTTTGTGGCCATGTGGAGTGAC
GTGGGCCTCTGCAAGAAGCGACCAAAACCTGGAGGAGGATGGAACACTGGGGGGAGCCGA
TACCCGGGACAGGGAAGTCCTGGAGGCAACCGCTATCCACCTCAGGGAGGGGGTGGCTGG
GGTCAGCCCCATGGAGGTGGCTGGGGCCAACCTCATGGAGGTGGCTGGGGTCAGCCCCAT
GGTGGTGGCTGGGGGCAGCCACATGGTGGTGGAGGCTGGGGTCAARGTGGTACCCACAGT
CAGTGGAACAAGCCCAGTAAACCAAAAACCAACATGAAGCATGTGGCAGGAGCTGCTGCC
GCTGGAGCAGTGGTAGGGGGCCTTGGTGGCTACATGCTGGGAAGTGCCATGAGCAGACCT
CTTATACATTTTGGCAACGACTATGAGGACCGTTACTATCGTGAAAACATGTACCGTTAC
CCCAACCAAGTGTACTACAGGCCAGTGGATCAGTATAATAACCAGAACACCTTTGTGCAT
GACTGTGTCAACATYACAGTCAAGCAACACACAGTCACCACCACCACCAAGGGGGAGAAC
TTCACCGAAACTGACATTAAGATGATGGAGCGAGTTGTGGAGCAAATGTGCATCACCCAG
TACCAGAGAGAATCCCAGGCTTATTACCAAAGAGGGGCAAGTGTGATCCTCTTCTCCTCC
CCTCCTGTGATCCTCCTCATCTCTTTCCTCATTTTTCTCATAGTAGGATAG
>LaSalle_2012_ID38
ATGGTGAAAAGCCACATAGGCAGCTGGATCCTAGTTCTCTTTGTGGCCATGTGGAGTGAC
GTGGGCCTCTGCAAGAAGCGACCAAAACCTGGAGGAGGATGGAACACTGGGGGGAGCCGA
TACCCGGGACAGGGAAGTCCTGGAGGCAACCGCTATCCACCTCAGGGAGGGGGTGGCTGG
GGTCAGCCCCATGGAGGTGGCTGGGGCCAACCTCATGGAGGTGGCTGGGGTCAGCCCCAT
GGTGGTGGCTGGGGGCAGCCACATGGTGGTGGAGGCTGGGGTCAARGTGGTACCCACAGT
CAGTGGAACAAGCCCAGTAAACCAAAAACCAACATGAAGCATGTGGCAGGAGCTGCTGCC
GCTGGAGCAGTGGTAGGGGGCCTTGGTGGCTACATGCTGGGAAGTGCCATGAGCAGACCT
CTTATACATTTTGGCAAYGACTATGAGGACCGTTACTATCGTGAAAACATGTACCGTTAC
CCCAACCAAGTGTACTACAGGCCAGTGGATCAGTATAATAACCAGAACACCTTTGTGCAT
GACTGTGTCAACATYACAGTCAAGCAACACACAGTCACCACCACCACCAAGGGGGAGAAC
TTCACCGAAACTGACATTAAGATGATGGAGCGAGTTGTGGAGCAAATGTGCATCACCCAG
TACCAGAGAGAATCCCAGGCTTATTACCAAAGAGGGGCAAGTGTGATCCTCTTCTCCTCC
CCTCCTGTGATCCTCCTCATCTCTTTCCTCATTTTTCTCATAGTAGGATAG
>LaSalle_2012_ID39
ATGGTGAAAAGCCACATAGGCAGCTGGATCCTAGTTCTCTTTGTGGCCATGTGGAGTGAC
GTGGGCCTCTGCAAGAAGCGACCAAAACCTGGAGGAGGATGGAACACTGGGGGGAGCCGA
TACCCGGGACAGGGAAGTCCTGGAGGCAACCGCTATCCACCTCAGGGAGGGGGTGGCTGG
GGTCAGCCCCATGGAGGTGGCTGGGGCCAACCTCATGGAGGTGGCTGGGGTCAGCCCCAT
GGTGGTGGCTGGGGGCAGCCACATGGTGGTGGAGGCTGGGGTCAAGGTGGTACCCACAGT
CAGTGGAACAAGCCCAGTAAACCAAAAACCAACATGAAGCATGTGGCAGGAGCTGCTGCC
GCTGGAGCAGTGGTAGGGGGCCTTGGTGGCTACATGCTGGGAAGTGCCATGAGCAGACCT
CTTATACATTTTGGCAACGACTATGAGGACCGTTACTATCGTGAAAACATGTACCGTTAC
CCCAACCAAGTGTACTACAGGCCAGTGGATCAGTATAATAACCAGAACACCTTTGTGCAT
GACTGTGTCAACATYACAGTCAAGCAACACACAGTCACCACCACCACCAAGGGGGAGAAC
TTCACCGAAACTGACATTAAGATGATGGAGCGAGTTGTGGAGCAAATGTGCATCACCCAG
TACCAGAGAGAATCCCAGGCTTATTACCAAAGAGGGGCAAGTGTGATCCTCTTCTCCTCC
CCTCCTGTGATCCTCCTCATCTCTTTCCTCATTTTTCTCATAGTAGGATAG
>LaSalle_2012_ID40
ATGGTGAAAAGCCACATAGGCAGCTGGATCCTAGTTCTCTTTGTGGCCATGTGGAGTGAC
GTGGGCCTCTGCAAGAAGCGACCAAAACCTGGAGGAGGATGGAACACTGGGGGGAGCCGA
TACCCGGGACAGGGAAGTCCTGGAGGCAACCGCTATCCACCTCAGGGAGGGGGTGGCTGG
GGTCAGCCCCATGGAGGTGGCTGGGGCCAACCTCATGGAGGTGGCTGGGGTCAGCCCCAT
GGTGGTGGCTGGGGGCAGCCACATGGTGGTGGAGGCTGGGGTCAARGTGGTACCCACAGT
CAGTGGAACAAGCCCAGTAAACCAAAAACCAACATGAAGCATGTGGCAGGAGCTGCTGCC
GCTGGAGCAGTGGTAGGGGGCCTTGGTGGCTACATGCTGGGAAGTGCCATGAGCAGACCT
CTTATACATTTTGGCAACGACTATGAGGACCGTTACTATCGTGAAAACATGTACCGTTAC
CCCAACCAAGTGTACTACAGGCCAGTGGATCAGTATAATAACCAGAACACCTTTGTGCAT
GACTGTGTCAACATYACAGTCAAGCAACACACAGTCACCACCACCACCAAGGGGGAGAAC
TTCACCGAAACTGACATTAAGATGATGGAGCGAGTTGTGGAGCAAATGTGCATCACCCAG
TACCAGAGAGAATCCCAGGCTTATTACCAAAGAGGGGCAAGTGTGATCCTCTTCTCCTCC
CCTCCTGTGATCCTCCTCATCTCTTTCCTCATTTTTCTCATAGTAGGATAG
>LaSalle_2012_ID41
ATGGTGAAAAGCCACATAGGCAGCTGGATCCTAGTTCTCTTTGTGGCCATGTGGAGTGAY
GTGGGCCTCTGCAAGAAGCGACCAAAACCTGGAGGAGGATGGAACACTGGGGGGAGCCGA
TACCCGGGACAGGGAAGTCCTGGAGGCAACCGCTATCCACCTCAGGGAGGGGGTGGCTGG
GGTCAGCCCCATGGAGGTGGCTGGGGCCAACCTCATGGAGGTGGCTGGGGTCAGCCCCAT
GGTGGTGGCTGGGGGCAGCCACATGGTGGTGGAGGCTGGGGTCAMGGTGGTACCCACAGT
CAGTGGAACAAGCCCAGTAAACCRAAAACCAACATGAAGCATGTGGCAGGAGCTGCTGCC
GCTGGAGCAGTGGTAGGGGGCCTTGGTGGCTACATGCTGGGAAGTGCCATGAGCAGACCT
CTTATACATTTTGGCAACGACTATGAGGACCGTTACTATCGTGAAAACATGTACCGTTAC
CCCAACCAAGTGTACTACAGGCCAGTGGATCAGTATAATAACCAGAACACCTTTGTGCAT
GACTGTGTCAACATCACAGTCAAGCAACACACAGTCACCACCACCACCAAGGGGGAGAAC
TTCACCGAAACTGACATTAAGATGATGGAGCGAGTTGTGGAGCAAATGTGCATCACCCAG
TACCAGAGAGAATCCCAGGCTTATTACCAAAGAGGGGCAAGTGTGATCCTCTTCTCCTCC
CCTCCTGTGATCCTCCTCATCTCTTTCCTCATTTTTCTCATAGTAGGATAG
>LaSalle_2012_ID42
ATGGTGAAAAGCCACATAGGCAGCTGGATCCTAGTTCTCTTTGTGGCCATGTGGAGTGAC
GTGGGCCTCTGCAAGAAGCGACCAAAACCTGGAGGAGGATGGAACACTGGGGGGAGCCGA
TACCCGGGACAGGGAAGTCCTGGAGGCAACCGCTATCCACCTCAGGGAGGGGGTGGCTGG
GGTCAGCCCCATGGAGGTGGCTGGGGCCAACCTCATGGAGGTGGCTGGGGTCAGCCCCAT
GGTGGTGGCTGGGGGCAGCCACATGGTGGTGGAGGCTGGGGTCAAGGTGGTACCCACAGT
CAGTGGAACAAGCCCAGTAAACCAAAAACCAACATGAAGCATGTGGCAGGAGCTGCTGCC
GCTGGAGCAGTGGTAGGGGGCCTTGGTGGCTACATGCTGGGAAGTGCCATGAGCAGACCT
CTTATACATTTTGGCAAYGACTATGAGGACCGTTACTATCGTGAAAACATGTACCGTTAC
CCCAACCAAGTGTACTACAGGCCAGTGGATCAGTATAATAACCAGAACACCTTTGTGCAT
GACTGTGTCAACATYACAGTCAAGCAACACACAGTCACCACCACCACCAAGGGGGAGAAC
TTCACCGAAACTGACATTAAGATGATGGAGCGAGTTGTGGAGCAAATGTGCATCACCCAG
TACCAGAGAGAATCCCAGGCTTATTACCAAAGAGGGGCAAGTGTGATCCTCTTCTCCTCC
CCTCCTGTGATCCTCCTCATCTCTTTCCTCATTTTTCTCATAGTAGGATAG
>LaSalle_2012_ID43
ATGGTGAAAAGCCACATAGGCAGCTGGATCCTAGTTCTCTTTGTGGCCATGTGGAGTGAC
GTGGGCCTCTGCAAGAAGCGACCAAAACCTGGAGGAGGATGGAACACTGGGGGGAGCCGA
TACCCGGGACAGGGAAGTCCTGGAGGCAACCGCTATCCACCTCAGGGAGGGGGTGGCTGG
GGTCAGCCCCATGGAGGTGGCTGGGGCCAACCTCATGGAGGTGGCTGGGGTCAGCCCCAT
GGTGGTGGCTGGGGGCAGCCACATGGTGGTGGAGGCTGGGGTCAAGGTGGTACCCACAGT
CAGTGGAACAAGCCCAGTAAACCAAAAACCAACATGAAGCATGTGGCAGGAGCTGCTGCC
GCTGGAGCAGTGGTAGGGGGCCTTGGTGGCTACATGCTGGGAAGTGCCATGAGCAGACCT
CTTATACATTTTGGCAAYGACTATGAGGACCGTTACTATCGTGAAAACATGTACCGTTAC
CCCAACCAAGTGTACTACAGGCCAGTGGATCAGTATAATAACCAGAACACCTTTGTGCAT
GACTGTGTCAACATCACAGTCAAGCAACACACAGTCACCACCACCACCAAGGGGGAGAAC
TTCACCGAAACTGACATTAAGATGATGGAGCGAGTTGTGGAGCAAATGTGCATCACCCAG
TACCAGAGAGAATCCCAGGCTTATTACCAAAGAGGGGCAAGTGTGATCCTCTTCTCCTCC
CCTCCTGTGATCCTCCTCATCTCTTTCCTCATTTTTCTCATAGTAGGATAG
>LaSalle_2012_ID44
ATGGTGAAAAGCCACATAGGCAGCTGGATCCTAGTTCTCTTTGTGGCCATGTGGAGTGAC
GTGGGCCTCTGCAAGAAGCGACCAAAACCTGGAGGAGGATGGAACACTGGGGGGAGCCGA
TACCCGGGACAGGGAAGTCCTGGAGGCAACCGTTATCCACCTCAGGGAGGGGGTGGCTGG
GGTCAGCCCCATGGAGGTGGCTGGGGCCAACCTCATGGAGGTGGCTGGGGTCAGCCCCAT
GGTGGTGGCTGGGGGCAGCCACATGGTGGTGGAGGCTGGGGTCAAGGTGGTACCCACAGT
CAGTGGAACAAGCCCAGTAAACCAAAAACCAACATGAAGCATGTGGCAGGAGCTGCTGCC
GCTGGAGCAGTGGTAGGGGGCCTTGGTGGCTACATGCTGGGAAGTGCCATGAGCAGACCT
CTTATACATTTTGGCAACGACTATGAGGACCGTTACTATCGTGAAAACATGTACCGTTAC
CCCAACCAAGTGTACTACAGGCCAGTGGATCAGTATAATAACCAGAACACCTTTGTGCAT
GACTGTGTCAACATYACAGTCAAGCAACACACAGTCACCACCACCACCAAGGGGGAGAAC
TTCACCGAAACTGACATTAAGATGATGGAGCGAGTTGTGGAGCAAATGTGCATCACCCAG
TACCAGAGAGAATCCCAGGCTTATTACCAAAGAGGGGCAAGTGTGATCCTCTTCTCCTCC
CCTCCTGTGATCCTCCTCATCTCTTTCCTCATTTTTCTCATAGTAGGATAG
>LaSalle_2012_ID45
ATGGTGAAAAGCCACATAGGCAGCTGGATCCTAGTTCTCTTTGTGGCCATGTGGAGTGAY
GTGGGCCTCTGCAAGAAGCGACCAAAACCTGGAGGAGGATGGAACACTGGGGGGAGCCGA
TACCCGGGACAGGGAAGTCCTGGAGGCAACCGCTATCCACCTCAGGGAGGGGGTGGCTGG
GGTCAGCCCCATGGAGGTGGCTGGGGCCAACCTCATGGAGGTGGCTGGGGTCAGCCCCAT
GGTGGTGGCTGGGGGCAGCCACATGGTGGTGGAGGCTGGGGTCARGGTGGTACCCACAGT
CAGTGGAACAAGCCCAGTAAACCRAAAACCAACATGAAGCATGTGGCAGGAGCTGCTGCC
GCTGGAGCAGTGGTAGGGGGCCTTGGTGGCTACATGCTGGGAAGTGCCATGAGCAGACCT
CTTATACATTTTGGCAACGACTATGAGGACCGTTACTATCGTGAAAACATGTACCGTTAC
CCCAACCAAGTGTACTACAGGCCAGTGGATCAGTATAATAACCAGAACACCTTTGTGCAT
GACTGTGTCAACATCACAGTCAAGCAACACACAGTCACCACCACCACCAAGGGGGAGAAC
TTCACCGAAACTGACATTAAGATGATGGAGCGAGTTGTGGAGCAAATGTGCATCACCCAG
TACCAGAGAGAATCCCAGGCTTATTACCAAAGAGGGGCAAGTGTGATCCTCTTCTCCTCC
CCTCCTGTGATCCTCCTCATCTCTTTCCTCATTTTTCTCATAGTAGGATAG
>LaSalle_2012_ID46
ATGGTGAAAAGCCACATAGGCAGCTGGATCCTAGTTCTCTTTGTGGCCATGTGGAGTGAC
GTGGGCCTCTGCAAGAAGCGACCAAAACCTGGAGGAGGATGGAACACTGGGGGGAGCCGA
TACCCGGGACAGGGAAGTCCTGGAGGCAACCGTTATCCACCTCAGGGAGGGGGTGGCTGG
GGTCAGCCCCATGGAGGTGGCTGGGGCCAACCTCATGGAGGTGGCTGGGGTCAGCCCCAT
GGTGGTGGCTGGGGGCAGCCACATGGTGGTGGAGGCTGGGGTCAAGGTGGTACCCACAGT
CAGTGGAACAAGCCCAGTAAACCAAAAACCAACATGAAGCATGTGGCAGGAGCTGCTGCC
GCTGGAGCAGTGGTAGGGGGCCTTGGTGGCTACATGCTGGGAAGTGCCATGAGCAGACCT
CTTATACATTTTGGCAACGACTATGAGGACCGTTACTATCGTGAAAACATGTACCGTTAC
CCCAACCAAGTGTACTACAGGCCAGTGGATCAGTATAATAACCAGAACACCTTTGTGCAT
GACTGTGTCAACATYACAGTCAAGCAACACACAGTCACCACCACCACCAAGGGGGAGAAC
TTCACCGAAACTGACATTAAGATGATGGAGCGAGTTGTGGAGCAAATGTGCATCACCCAG
TACCAGAGAGAATCCCAGGCTTATTACCAAAGAGGGGCAAGTGTGATCCTCTTCTCCTCC
CCTCCTGTGATCCTCCTCATCTCTTTCCTCATTTTTCTCATAGTAGGATAG
>LaSalle_2012_ID47
ATGGTGAAAAGCCACATAGGCAGCTGGATCCTAGTTCTCTTTGTGGCCATGTGGAGTGAY
GTGGGCCTCTGCAAGAAGCGACCAAAACCTGGAGGAGGATGGAACACTGGGGGGAGCCGA
TACCCGGGACAGGGAAGTCCTGGAGGCAACCGCTATCCACCTCAGGGAGGGGGTGGCTGG
GGTCAGCCCCATGGAGGTGGCTGGGGCCAACCTCATGGAGGTGGCTGGGGTCAGCCCCAT
GGTGGTGGCTGGGGGCAGCCACATGGTGGTGGAGGCTGGGGTCAMGGTGGTACCCACAGT
CAGTGGAACAAGCCCAGTAAACCAAAAACCAACATGAAGCATGTGGCAGGAGCTGCTGCC
GCTGGAGCAGTGGTAGGGGGCCTTGGTGGCTACATGCTGGGAAGTGCCATGAGCAGACCT
CTTATACATTTTGGCAACGACTATGAGGACCGTTACTATCGTGAAAACATGTACCGTTAC
CCCAACCAAGTGTACTACAGGCCAGTGGATCAGTATAATAACCAGAACACCTTTGTGCAT
GACTGTGTCAACATCACAGTCAAGCAACACACAGTCACCACCACCACCAAGGGGGAGAAC
TTCACCGAAACTGACATTAAGATGATGGAGCGAGTTGTGGAGCAAATGTGCATCACCCAG
TACCAGAGAGAATCCCAGGCTTATTACCAAAGAGGGGCAAGTGTGATCCTCTTCTCCTCC
CCTCCTGTGATCCTCCTCATCTCTTTCCTCATTTTTCTCATAGTAGGATAG
>LaSalle_2012_ID48
ATGGTGAAAAGCCACATAGGCAGCTGGATCCTAGTTCTCTTTGTGGCCATGTGGAGTGAC
GTGGGCCTCTGCAAGAAGCGACCAAAACCTGGAGGAGGATGGAACACTGGGGGGAGCCGA
TACCCGGGACAGGGAAGTCCTGGAGGCAACCGCTATCCACCTCAGGGAGGGGGTGGCTGG
GGTCAGCCCCATGGAGGTGGCTGGGGCCAACCTCATGGAGGTGGCTGGGGTCAGCCCCAT
GGWGGTGGCTGGGGGCAGCCACATGGTGGTGGAGGCTGGGGTCAAAGTGGTACCCACAGT
CAGTGGAACAAGCCCAGTAAACCAAAAACCAACATGAAGCATGTGGCAGGAGCTGCTGCC
GCTGGAGCAGTGGTAGGGGGCCTTGGTGGCTACATGCTGGGAAGTGCCATGAGCAGACCT
CTTATACATTTTGGCAACGACTATGAGGACCGTTACTATCGTGAAAACATGTACCGTTAC
CCCAACCAAGTGTACTACAGGCCAGTGGATCAGTATAATAACCAGAACACCTTTGTGCAT
GACTGTGTCAACATTACAGTCAAGCAACACACAGTCACCACCACCACCAAGGGGGAGAAC
TTCACCGAAACTGACATTAAGATGATGGAGCGAGTTGTGGAGCAAATGTGCATCACCCAG
TACCAGAGAGAATCCCAGGCTTATTACCAAAGAGGGGCAAGTGTGATCCTCTTCTCCTCC
CCTCCTGTGATCCTCCTCATCTCTTTCCTCATTTTTCTCATAGTAGGATAG
>LaSalle_2012_ID49
ATGGTGAAAAGCCACATAGGCAGCTGGATCCTAGTTCTCTTTGTGGCCATGTGGAGTGAC
GTGGGCCTCTGCAAGAAGCGACCAAAACCTGGAGGAGGATGGAACACTGGGGGGAGCCGA
TACCCGGGACAGGGAAGTCCTGGAGGCAACCGCTATCCACCTCAGGGAGGGGGTGGCTGG
GGTCAGCCCCATGGAGGTGGCTGGGGCCAACCTCATGGAGGTGGCTGGGGTCAGCCCCAT
GGTGGTGGCTGGGGGCAGCCACATGGTGGTGGAGGCTGGGGTCAAAGTGGTACCCACAGT
CAGTGGAACAAGCCCAGTAAACCAAAAACCAACATGAAGCATGTGGCAGGAGCTGCTGCC
GCTGGAGCAGTGGTAGGGGGCCTTGGTGGCTACATGCTGGGAAGTGCCATGAGCAGACCT
CTTATACATTTTGGCAACGACTATGAGGACCGTTACTATCGTGAAAACATGTACCGTTAC
CCCAACCAAGTGTACTACAGGCCAGTGGATCAGTATAATAACCAGAACACCTTTGTGCAT
GACTGTGTCAACATTACAGTCAAGCAACACACAGTCACCACCACCACCAAGGGGGAGAAC
TTCACCGAAACTGACATTAAGATGATGGAGCGAGTTGTGGAGCAAATGTGCATCACCCAG
TACCAGAGAGAATCCCAGGCTTATTACCAAAGAGGGGCAAGTGTGATCCTCTTCTCCTCC
CCTCCTGTGATCCTCCTCATCTCTTTCCTCATTTTTCTCATAGTAGGATAG
>LaSalle_2012_ID50
ATGGTGAAAAGCCACATAGGCAGCTGGATCCTAGTTCTCTTTGTGGCCATGTGGAGTGAC
GTGGGCCTCTGCAAGAAGCGACCAAAACCTGGAGGAGGATGGAACACTGGGGGGAGCCGA
TACCCGGGACAGGGAAGTCCTGGAGGCAACCGCTATCCACCTCAGGGAGGGGGTGGCTGG
GGTCAGCCCCATGGAGGTGGCTGGGGCCAACCTCATGGAGGTGGCTGGGGTCAGCCCCAT
GGTGGTGGCTGGGGGCAGCCACATGGTGGTGGAGGCTGGGGTCAAGGTGGTACCCACAGT
CAGTGGAACAAGCCCAGTAAACCAAAAACCAACATGAAGCATGTGGCAGGAGCTGCTGCC
GCTGGAGCAGTGGTAGGGGGCCTTGGTGGCTACATGCTGGGAAGTGCCATGAGCAGACCT
CTTATACATTTTGGCAACGACTATGAGGACCGTTACTATCGTGAAAACATGTACCGTTAC
CCCAACCAAGTGTACTACAGGCCAGTGGATCAGTATAATAACCAGAACACCTTTGTGCAT
GACTGTGTCAACATYACAGTCAAGCAACACACAGTCACCACCACCACCAAGGGGGAGAAC
TTCACCGAAACTGACATTAAGATGATGGAGCGAGTTGTGGAGCAAATGTGCATCACCCAG
TACCAGAGAGAATCCCAGGCTTATTACCAAAGAGGGGCAAGTGTGATCCTCTTCTCCTCC
CCTCCTGTGATCCTCCTCATCTCTTTCCTCATTTTTCTCATAGTAGGATAG
>LaSalle_2012_ID51
ATGGTGAAAAGCCACATAGGCAGCTGGATCCTAGTTCTCTTTGTGGCCATGTGGAGTGAC
GTGGGCCTCTGCAAGAAGCGACCAAAACCTGGAGGAGGATGGAACACTGGGGGGAGCCGA
TACCCGGGACAGGGAAGTCCTGGAGGCAACCGCTATCCACCTCAGGGAGGGGGTGGCTGG
GGTCAGCCCCATGGAGGTGGCTGGGGCCAACCTCATGGAGGTGGCTGGGGTCAGCCCCAT
GGTGGTGGCTGGGGGCAGCCACATGGTGGTGGAGGCTGGGGTCAAAGTGGTACCCACAGT
CAGTGGAACAAGCCCAGTAAACCAAAAACCAACATGAAGCATGTGGCAGGAGCTGCTGCC
GCTGGAGCAGTGGTAGGGGGCCTTGGTGGCTACATGCTGGGAAGTGCCATGAGCAGACCT
CTTATACATTTTGGCAACGACTATGAGGACCGTTACTATCGTGAAAACATGTACCGTTAC
CCCAACCAAGTGTACTACAGGCCAGTGGATCAGTATAATAACCAGAACACCTTTGTGCAT
GACTGTGTCAACATTACAGTCAAGCAACACACAGTCACCACCACCACCAAGGGGGAGAAC
TTCACCGAAACTGACATTAAGATGATGGAGCGAGTTGTGGAGCAAATGTGCATCACCCAG
TACCAGAGAGAATCCCAGGCTTATTACCAAAGAGGGGCAAGTGTGATCCTCTTCTCCTCC
CCTCCTGTGATCCTCCTCATCTCTTTCCTCATTTTTCTCATAGTAGGATAG
>LaSalle_2012_ID52
ATGGTGAAAAGCCACATAGGCAGCTGGATCCTAGTTCTCTTTGTGGCCATGTGGAGTGAC
GTGGGCCTCTGCAAGAAGCGACCAAAACCTGGAGGAGGATGGAACACTGGGGGGAGCCGA
TACCCGGGACAGGGAAGTCCTGGAGGCAACCGCTATCCACCTCAGGGAGGGGGTGGCTGG
GGTCAGCCCCATGGAGGTGGCTGGGGCCAACCTCATGGAGGTGGCTGGGGTCAGCCCCAT
GGTGGTGGCTGGGGGCAGCCACATGGTGGTGGAGGCTGGGGTCAARGTGGTACCCACAGT
CAGTGGAACAAGCCCAGTAAACCAAAAACCAACATGAAGCATGTGGCAGGAGCTGCTGCC
GCTGGAGCAGTGGTAGGGGGCCTTGGTGGCTACATGCTGGGAAGTGCCATGAGCAGACCT
CTTATACATTTTGGCAACGACTATGAGGACCGTTACTATCGTGAAAACATGTACCGTTAC
CCCAACCAAGTGTACTACAGGCCAGTGGATCAGTATAATAACCAGAACACCTTTGTGCAT
GACTGTGTCAACATYACAGTCAAGCAACACACAGTCACCACCACCACCAAGGGGGAGAAC
TTCACCGAAACTGACATTAAGATGATGGAGCGAGTTGTGGAGCAAATGTGCATCACCCAG
TACCAGAGAGAATCCCAGGCTTATTACCAAAGAGGGGCAAGTGTGATCCTCTTCTCCTCC
CCTCCTGTGATCCTCCTCATCTCTTTCCTCATTTTTCTCATAGTAGGATAG
>LaSalle_2012_ID53
ATGGTGAAAAGCCACATAGGCAGCTGGATCCTAGTTCTCTTTGTGGCCATGTGGAGTGAC
GTGGGCCTCTGCAAGAAGCGACCAAAACCTGGAGGAGGATGGAACACTGGGGGGAGCCGA
TACCCGGGACAGGGAAGTCCTGGAGGCAACCGTTATCCACCTCAGGGAGGGGGTGGCTGG
GGTCAGCCCCATGGAGGTGGCTGGGGCCAACCTCATGGAGGTGGCTGGGGTCAGCCCCAT
GGTGGTGGCTGGGGGCAGCCACATGGTGGTGGAGGCTGGGGTCAAGGTGGTACCCACAGT
CAGTGGAACAAGCCCAGTAAACCAAAAACCAACATGAAGCATGTGGCAGGAGCTGCTGCC
GCTGGAGCAGTGGTAGGGGGCCTTGGTGGCTACATGCTGGGAAGTGCCATGAGCAGACCT
CTTATACATTTTGGCAACGACTATGAGGACCGTTACTATCGTGAAAACATGTACCGTTAC
CCCAACCAAGTGTACTACAGGCCAGTGGATCAGTATAATAACCAGAACACCTTTGTGCAT
GACTGTGTCAACATCACAGTCAAGCAACACACAGTCACCACCACCACCAAGGGGGAGAAC
TTCACCGAAACTGACATTAAGATGATGGAGCGAGTTGTGGAGCAAATGTGCATCACCCAG
TACCAGAGAGAATCCCAGGCTTATTACCAAAGAGGGGCAAGTGTGATCCTCTTCTCCTCC
CCTCCTGTGATCCTCCTCATCTCTTTCCTCATTTTTCTCATAGTAGGATAG
>LaSalle_2012_ID54
ATGGTGAAAAGCCACATAGGCAGCTGGATCCTAGTTCTCTTTGTGGCCATGTGGAGTGAC
GTGGGCCTCTGCAAGAAGCGACCAAAACCTGGAGGAGGATGGAACACTGGGGGGAGCCGA
TACCCGGGACAGGGAAGTCCTGGAGGCAACCGCTATCCACCTCAGGGAGGGGGTGGCTGG
GGTCAGCCCCATGGAGGTGGCTGGGGCCAACCTCATGGAGGTGGCTGGGGTCAGCCCCAT
GGTGGTGGCTGGGGGCAGCCACATGGTGGTGGAGGCTGGGGTCAAGGTGGTACCCACAGT
CAGTGGAACAAGCCCAGTAAACCAAAAACCAACATGAAGCATGTGGCAGGAGCTGCTGCC
GCTGGAGCAGTGGTAGGGGGCCTTGGTGGCTACATGCTGGGAAGTGCCATGAGCAGACCT
CTTATACATTTTGGCAACGACTATGAGGACCGTTACTATCGTGAAAACATGTACCGTTAC
CCCAACCAAGTGTACTACAGGCCAGTGGATCAGTATAATAACCAGAACACCTTTGTGCAT
GACTGTGTCAACATYACAGTCAAGCAACACACAGTCACCACCACCACCAAGGGGGAGAAC
TTCACCGAAACTGACATTAAGATGATGGAGCGAGTTGTGGAGCAAATGTGCATCACCCAG
TACCAGAGAGAATCCCAGGCTTATTACCAAAGAGGGGCAAGTGTGATCCTCTTCTCCTCC
CCTCCTGTGATCCTCCTCATCTCTTTCCTCATTTTTCTCATAGTAGGATAG
>LaSalle_2012_ID55
ATGGTGAAAAGCCACATAGGCAGCTGGATCCTAGTTCTCTTTGTGGCCATGTGGAGTGAC
GTGGGCCTCTGCAAGAAGCGACCAAAACCTGGAGGAGGATGGAACACTGGGGGGAGCCGA
TACCCGGGACAGGGAAGTCCTGGAGGCAACCGCTATCCACCTCAGGGAGGGGGTGGCTGG
GGTCAGCCCCATGGAGGTGGCTGGGGCCAACCTCATGGAGGTGGCTGGGGTCAGCCCCAT
GGTGGTGGCTGGGGGCAGCCACATGGTGGTGGAGGCTGGGGTCAAGGTGGTACCCACAGT
CAGTGGAACAAGCCCAGTAAACCAAAAACCAACATGAAGCATGTGGCAGGAGCTGCTGCC
GCTGGAGCAGTGGTAGGGGGCCTTGGTGGCTACATGCTGGGAAGTGCCATGAGCAGACCT
CTTATACATTTTGGCAACGACTATGAGGACCGTTACTATCGTGAAAACATGTACCGTTAC
CCCAACCAAGTGTACTACAGGCCAGTGGATCAGTATAATAACCAGAACACCTTTGTGCAT
GACTGTGTCAACATYACAGTCAAGCAACACACAGTCACCACCACCACCAAGGGGGAGAAC
TTCACCGAAACTGACATTAAGATGATGGAGCGAGTTGTGGAGCAAATGTGCATCACCCAG
TACCAGAGAGAATCCCAGGCTTATTACCAAAGAGGGGCAAGTGTGATCCTCTTCTCCTCC
CCTCCTGTGATCCTCCTCATCTCTTTCCTCATTTTTCTCATAGTAGGATAG
>LaSalle_2012_ID56
ATGGTGAAAAGCCACATAGGCAGCTGGATCCTAGTTCTCTTTGTGGCCATGTGGAGTGAY
GTGGGCCTCTGCAAGAAGCGACCAAAACCTGGAGGAGGATGGAACACTGGGGGGAGCCGA
TACCCGGGACAGGGAAGTCCTGGAGGCAACCGCTATCCACCTCAGGGAGGGGGTGGCTGG
GGTCAGCCCCATGGAGGTGGCTGGGGCCAACCTCATGGAGGTGGCTGGGGTCAGCCCCAT
GGTGGTGGCTGGGGGCAGCCACATGGTGGTGGAGGCTGGGGTCAARGTGGTACCCACAGT
CAGTGGAACAAGCCCAGTAAACCAAAAACCAACATGAAGCATGTGGCAGGAGCTGCTGCC
GCTGGAGCAGTGGTAGGGGGCCTTGGTGGCTACATGCTGGGAAGTGCCATGAGCAGACCT
CTTATACATTTTGGCAACGACTATGAGGACCGTTACTATCGTGAAAACATGTACCGTTAC
CCCAACCAAGTGTACTACAGGCCAGTGGATCAGTATAATAACCAGAACACCTTTGTGCAT
GACTGTGTCAACATYACAGTCAAGCAACACACAGTCACCACCACCACCAAGGGGGAGAAC
TTCACCGAAACTGACATTAAGATGATGGAGCGAGTTGTGGAGCAAATGTGCATCACCCAG
TACCAGAGAGAATCCCAGGCTTATTACCAAAGAGGGGCAAGTGTGATCCTCTTCTCCTCC
CCTCCTGTGATCCTCCTCATCTCTTTCCTCATTTTTCTCATAGTAGGATAG
>LaSalle_2012_ID57
ATGGTGAAAAGCCACATAGGCAGCTGGATCCTAGTTCTCTTTGTGGCCATGTGGAGTGAY
GTGGGCCTCTGCAAGAAGCGACCAAAACCTGGAGGAGGATGGAACACTGGGGGGAGCCGA
TACCCGGGACAGGGAAGTCCTGGAGGCAACCGCTATCCACCTCAGGGAGGGGGTGGCTGG
GGTCAGCCCCATGGAGGTGGCTGGGGCCAACCTCATGGAGGTGGCTGGGGTCAGCCCCAT
GGTGGTGGCTGGGGGCAGCCACATGGTGGTGGAGGCTGGGGTCAMGGTGGTACCCACAGT
CAGTGGAACAAGCCCAGTAAACCAAAAACCAACATGAAGCATGTGGCAGGAGCTGCTGCC
GCTGGAGCAGTGGTAGGGGGCCTTGGTGGCTACATGCTGGGAAGTGCCATGAGCAGACCT
CTTATACATTTTGGCAACGACTATGAGGACCGTTACTATCGTGAAAACATGTACCGTTAC
CCCAACCAAGTGTACTACAGGCCAGTGGATCAGTATAATAACCAGAACACCTTTGTGCAT
GACTGTGTCAACATYACAGTCAAGCAACACACAGTCACCACCACCACCAAGGGGGAGAAC
TTCACCGAAACTGACATTAAGATGATGGAGCGAGTTGTGGAGCAAATGTGCATCACCCAG
TACCAGAGAGAATCCCAGGCTTATTACCAAAGAGGGGCAAGTGTGATCCTCTTCTCCTCC
CCTCCTGTGATCCTCCTCATCTCTTTCCTCATTTTTCTCATAGTAGGATAG
>LaSalle_2012_ID58
ATGGTGAAAAGCCACATAGGCAGCTGGATCCTAGTTCTCTTTGTGGCCATGTGGAGTGAC
GTGGGCCTCTGCAAGAAGCGACCAAAACCTGGAGGAGGATGGAACACTGGGGGGAGCCGA
TACCCGGGACAGGGAAGTCCTGGAGGCAACCGCTATCCACCTCAGGGAGGGGGTGGCTGG
GGTCAGCCCCATGGAGGTGGCTGGGGCCAACCTCATGGAGGTGGCTGGGGTCAGCCCCAT
GGTGGTGGCTGGGGGCAGCCACATGGTGGTGGAGGCTGGGGTCAAGGTGGTACCCACAGT
CAGTGGAACAAGCCCAGTAAACCAAAAACCAACATGAAGCATGTGGCAGGAGCTGCTGCC
GCTGGAGCAGTGGTAGGGGGCCTTGGTGGCTACATGCTGGGAAGTGCCATGAGCAGACCT
CTTATACATTTTGGCAACGACTATGAGGACCGTTACTATCGTGAAAACATGTACCGTTAC
CCCAACCAAGTGTACTACAGGCCAGTGGATCAGTATAATAACCAGAACACCTTTGTGCAT
GACTGTGTCAACATTACAGTCAAGCAACACACAGTCACCACCACCACCAAGGGGGAGAAC
TTCACCGAAACTGACATTAAGATGATGGAGCGAGTTGTGGAGCAAATGTGCATCACCCAG
TACCAGAGAGAATCCCAGGCTTATTACCAAAGAGGGGCAAGTGTGATCCTCTTCTCCTCC
CCTCCTGTGATCCTCCTCATCTCTTTCCTCATTTTTCTCATAGTAGGATAG
>LaSalle_2012_ID59
ATGGTGAAAAGCCACATAGGCAGCTGGATCCTAGTTCTCTTTGTGGCCATGTGGAGTGAC
GTGGGCCTCTGCAAGAAGCGACCAAAACCTGGAGGAGGATGGAACACTGGGGGGAGCCGA
TACCCGGGACAGGGAAGTCCTGGAGGCAACCGCTATCCACCTCAGGGAGGGGGTGGCTGG
GGTCAGCCCCATGGAGGTGGCTGGGGCCAACCTCATGGAGGTGGCTGGGGTCAGCCCCAT
GGTGGTGGCTGGGGGCAGCCACATGGTGGTGGAGGCTGGGGTCAAGGTGGTACCCACAGT
CAGTGGAACAAGCCCAGTAAACCAAAAACCAACATGAAGCATGTGGCAGGAGCTGCTGCC
GCTGGAGCAGTGGTAGGGGGCCTTGGTGGCTACATGCTGGGAAGTGCCATGAGCAGACCT
CTTATACATTTTGGCAACGACTATGAGGACCGTTACTATCGTGAAAACATGTACCGTTAC
CCCAACCAAGTGTACTACAGGCCAGTGGATCAGTATAATAACCAGAACACCTTTGTGCAT
GACTGTGTCAACATYACAGTCAAGCAACACACAGTCACCACCACCACCAAGGGGGAGAAC
TTCACCGAAACTGACATTAAGATGATGGAGCGAGTTGTGGAGCAAATGTGCATCACCCAG
TACCAGAGAGAATCCCAGGCTTATTACCAAAGAGGGGCAAGTGTGATCCTCTTCTCCTCC
CCTCCTGTGATCCTCCTCATCTCTTTCCTCATTTTTCTCATAGTAGGATAG
>LaSalle_2012_ID60
ATGGTGAAAAGCCACATAGGCAGCTGGATCCTAGTTCTCTTTGTGGCCATGTGGAGTGAC
GTGGGCCTCTGCAAGAAGCGACCAAAACCTGGAGGAGGATGGAACACTGGGGGGAGCCGA
TACCCGGGACAGGGAAGTCCTGGAGGCAACCGCTATCCACCTCAGGGAGGGGGTGGCTGG
GGTCAGCCCCATGGAGGTGGCTGGGGCCAACCTCATGGAGGTGGCTGGGGTCAGCCCCAT
GGTGGTGGCTGGGGGCAGCCACATGGTGGTGGAGGCTGGGGTCAAGGTGGTACCCACAGT
CAGTGGAACAAGCCCAGTAAACCAAAAACCAACATGAAGCATGTGGCAGGAGCTGCTGCC
GCTGGAGCAGTGGTAGGGGGCCTTGGTGGCTACATGCTGGGAAGTGCCATGAGCAGACCT
CTTATACATTTTGGCAACGACTATGAGGACCGTTACTATCGTGAAAACATGTACCGTTAC
CCCAACCAAGTGTACTACAGGCCAGTGGATCAGTATAATAACCAGAACACCTTTGTGCAT
GACTGTGTCAACATTACAGTCAAGCAACACACAGTCACCACCACCACCAAGGGGGAGAAC
TTCACCGAAACTGACATTAAGATGATGGAGCGAGTTGTGGAGCAAATGTGCATCACCCAG
TACCAGAGAGAATCCCAGGCTTATTACCAAAGAGGGGCAAGTGTGATCCTCTTCTCCTCC
CCTCCTGTGATCCTCCTCATCTCTTTCCTCATTTTTCTCATAGTAGGATAG
>LaSalle_2012_ID61
ATGGTGAAAAGCCACATAGGCAGCTGGATCCTAGTTCTCTTTGTGGCCATGTGGAGTGAC
GTGGGCCTCTGCAAGAAGCGACCAAAACCTGGAGGAGGATGGAACACTGGGGGGAGCCGA
TACCCGGGACAGGGAAGTCCTGGAGGCAACCGTTATCCACCTCAGGGAGGGGGTGGCTGG
GGTCAGCCCCATGGAGGTGGCTGGGGCCAACCTCATGGAGGTGGCTGGGGTCAGCCCCAT
GGTGGTGGCTGGGGGCAGCCACATGGTGGTGGAGGCTGGGGTCAAGGTGGTACCCACAGT
CAGTGGAACAAGCCCAGTAAACCAAAAACCAACATGAAGCATGTGGCAGGAGCTGCTGCC
GCTGGAGCAGTGGTAGGGGGCCTTGGTGGCTACATGCTGGGAAGTGCCATGAGCAGACCT
CTTATACATTTTGGCAACGACTATGAGGACCGTTACTATCGTGAAAACATGTACCGTTAC
CCCAACCAAGTGTACTACAGGCCAGTGGATCAGTATAATAACCAGAACACCTTTGTGCAT
GACTGTGTCAACATCACAGTCAAGCAACACACAGTCACCACCACCACCAAGGGGGAGAAC
TTCACCGAAACTGACATTAAGATGATGGAGCGAGTTGTGGAGCAAATGTGCATCACCCAG
TACCAGAGAGAATCCCAGGCTTATTACCAAAGAGGGGCAAGTGTGATCCTCTTCTCCTCC
CCTCCTGTGATCCTCCTCATCTCTTTCCTCATTTTTCTCATAGTAGGATAG
>LaSalle_2012_ID62
ATGGTGAAAAGCCACATAGGCAGCTGGATCCTAGTTCTCTTTGTGGCCATGTGGAGTGAC
GTGGGCCTCTGCAAGAAGCGACCAAAACCTGGAGGAGGATGGAACACTGGGGGGAGCCGA
TACCCGGGACAGGGAAGTCCTGGAGGCAACCGCTATCCACCTCAGGGAGGGGGTGGCTGG
GGTCAGCCCCATGGAGGTGGCTGGGGCCAACCTCATGGAGGTGGCTGGGGTCAGCCCCAT
GGTGGTGGCTGGGGGCAGCCACATGGTGGTGGAGGCTGGGGTCAAAGTGGTACCCACAGT
CAGTGGAACAAGCCCAGTAAACCAAAAACCAACATGAAGCATGTGGCAGGAGCTGCTGCC
GCTGGAGCAGTGGTAGGGGGCCTTGGTGGCTACATGCTGGGAAGTGCCATGAGCAGACCT
CTTATACATTTTGGCAACGACTATGAGGACCGTTACTATCGTGAAAACATGTACCGTTAC
CCCAACCAAGTGTACTACAGGCCAGTGGATCAGTATAATAACCAGAACACCTTTGTGCAT
GACTGTGTCAACATTACAGTCAAGCAACACACAGTCACCACCACCACCAAGGGGGAGAAC
TTCACCGAAACTGACATTAAGATGATGGAGCGAGTTGTGGAGCAAATGTGCATCACCCAG
TACCAGAGAGAATCCCAGGCTTATTACCAAAGAGGGGCAAGTGTGATCCTCTTCTCCTCC
CCTCCTGTGATCCTCCTCATCTCTTTCCTCATTTTTCTCATAGTAGGATAG
>LaSalle_2012_ID63
ATGGTGAAAAGCCACATAGGCAGCTGGATCCTAGTTCTCTTTGTGGCCATGTGGAGTGAC
GTGGGCCTCTGCAAGAAGCGACCAAAACCTGGAGGAGGATGGAACACTGGGGGGAGCCGA
TACCCGGGACAGGGAAGTCCTGGAGGCAACCGCTATCCACCTCAGGGAGGGGGTGGCTGG
GGTCAGCCCCATGGAGGTGGCTGGGGCCAACCTCATGGAGGTGGCTGGGGTCAGCCCCAT
GGTGGTGGCTGGGGGCAGCCACATGGTGGTGGAGGCTGGGGTCAAGGTGGTACCCACAGT
CAGTGGAACAAGCCCAGTAAACCAAAAACCAACATGAAGCATGTGGCAGGAGCTGCTGCC
GCTGGAGCAGTGGTAGGGGGCCTTGGTGGCTACATGCTGGGAAGTGCCATGAGCAGACCT
CTTATACATTTTGGCAACGACTATGAGGACCGTTACTATCGTGAAAACATGTACCGTTAC
CCCAACCAAGTGTACTACAGGCCAGTGGATCAGTATAATAACCAGAACACCTTTGTGCAT
GACTGTGTCAACATTACAGTCAAGCAACACACAGTCACCACCACCACCAAGGGGGAGAAC
TTCACCGAAACTGACATTAAGATGATGGAGCGAGTTGTGGAGCAAATGTGCATCACCCAG
TACCAGAGAGAATCCCAGGCTTATTACCAAAGAGGGGCAAGTGTGATCCTCTTCTCCTCC
CCTCCTGTGATCCTCCTCATCTCTTTCCTCATTTTTCTCATAGTAGGATAG
>LaSalle_2012_ID64
ATGGTGAAAAGCCACATAGGCAGCTGGATCCTAGTTCTCTTTGTGGCCATGTGGAGTGAC
GTGGGCCTCTGCAAGAAGCGACCAAAACCTGGAGGAGGATGGAACACTGGGGGGAGCCGA
TACCCGGGACAGGGAAGTCCTGGAGGCAACCGCTATCCACCTCAGGGAGGGGGTGGCTGG
GGTCAGCCCCATGGAGGTGGCTGGGGCCAACCTCATGGAGGTGGCTGGGGTCAGCCCCAT
GGTGGTGGCTGGGGGCAGCCACATGGTGGTGGAGGCTGGGGTCAAAGTGGTACCCACAGT
CAGTGGAACAAGCCCAGTAAACCAAAAACCAACATGAAGCATGTGGCAGGAGCTGCTGCC
GCTGGAGCAGTGGTAGGGGGCCTTGGTGGCTACATGCTGGGAAGTGCCATGAGCAGACCT
CTTATACATTTTGGCAACGACTATGAGGACCGTTACTATCGTGAAAACATGTACCGTTAC
CCCAACCAAGTGTACTACAGGCCAGTGGATCAGTATAATAACCAGAACACCTTTGTGCAT
GACTGTGTCAACATTACAGTCAAGCAACACACAGTCACCACCACCACCAAGGGGGAGAAC
TTCACCGAAACTGACATTAAGATGATGGAGCGAGTTGTGGAGCAAATGTGCATCACCCAG
TACCAGAGAGAATCCCAGGCTTATTACCAAAGAGGGGCAAGTGTGATCCTCTTCTCCTCC
CCTCCTGTGATCCTCCTCATCTCTTTCCTCATTTTTCTCATAGTAGGATAG
>LaSalle_2012_ID65
ATGGTGAAAAGCCACATAGGCAGCTGGATCCTAGTTCTCTTTGTGGCCATGTGGAGTGAC
GTGGGCCTCTGCAAGAAGCGACCAAAACCTGGAGGAGGATGGAACACTGGGGGGAGCCGA
TACCCGGGACAGGGAAGTCCTGGAGGCAACCGCTATCCACCTCAGGGAGGGGGTGGCTGG
GGTCAGCCCCATGGAGGTGGCTGGGGCCAACCTCATGGAGGTGGCTGGGGTCAGCCCCAT
GGTGGTGGCTGGGGGCAGCCACATGGTGGTGGAGGCTGGGGTCAAGGTGGTACCCACAGT
CAGTGGAACAAGCCCAGTAAACCAAAAACCAACATGAAGCATGTGGCAGGAGCTGCTGCC
GCTGGAGCAGTGGTAGGGGGCCTTGGTGGCTACATGCTGGGAAGTGCCATGAGCAGACCT
CTTATACATTTTGGCAACGACTATGAGGACCGTTACTATCGTGAAAACATGTACCGTTAC
CCCAACCAAGTGTACTACAGGCCAGTGGATCAGTATAATAACCAGAACACCTTTGTGCAT
GACTGTGTCAACATYACAGTCAAGCAACACACAGTCACCACCACCACCAAGGGGGAGAAC
TTCACCGAAACTGACATTAAGATGATGGAGCGAGTTGTGGAGCAAATGTGCATCACCCAG
TACCAGAGAGAATCCCAGGCTTATTACCAAAGAGGGGCAAGTGTGATCCTCTTCTCCTCC
CCTCCTGTGATCCTCCTCATCTCTTTCCTCATTTTTCTCATAGTAGGATAG
>LaSalle_2012_ID66
ATGGTGAAAAGCCACATAGGCAGCTGGATCCTAGTTCTCTTTGTGGCCATGTGGAGTGAC
GTGGGCCTCTGCAAGAAGCGACCAAAACCTGGAGGAGGATGGAACACTGGGGGGAGCCGA
TACCCGGGACAGGGAAGTCCTGGAGGCAACCGCTATCCACCTCAGGGAGGGGGTGGCTGG
GGTCAGCCCCATGGAGGTGGCTGGGGCCAACCTCATGGAGGTGGCTGGGGTCAGCCCCAT
GGTGGTGGCTGGGGGCAGCCACATGGTGGTGGAGGCTGGGGTCAAGGTGGTACCCACAGT
CAGTGGAACAAGCCCAGTAAACCAAAAACCAACATGAAGCATGTGGCAGGAGCTGCTGCC
GCTGGAGCAGTGGTAGGGGGCCTTGGTGGCTACATGCTGGGAAGTGCCATGAGCAGACCT
CTTATACATTTTGGCAACGACTATGAGGACCGTTACTATCGTGAAAACATGTACCGTTAC
CCCAACCAAGTGTACTACAGGCCAGTGGATCAGTATAATAACCAGAACACCTTTGTGCAT
GACTGTGTCAACATYACAGTCAAGCAACACACAGTCACCACCACCACCAAGGGGGAGAAC
TTCACCGAAACTGACATTAAGATGATGGAGCGAGTTGTGGAGCAAATGTGCATCACCCAG
TACCAGAGAGAATCCCAGGCTTATTACCAAAGAGGGGCAAGTGTGATCCTCTTCTCCTCC
CCTCCTGTGATCCTCCTCATCTCTTTCCTCATTTTTCTCATAGTAGGATAG
>LaSalle_2012_ID67
ATGGTGAAAAGCCACATAGGCAGCTGGATCCTAGTTCTCTTTGTGGCCATGTGGAGTGAC
GTGGGCCTCTGCAAGAAGCGACCAAAACCTGGAGGAGGATGGAACACTGGGGGGAGCCGA
TACCCGGGACAGGGAAGTCCTGGAGGCAACCGCTATCCACCTCAGGGAGGGGGTGGCTGG
GGTCAGCCCCATGGAGGTGGCTGGGGCCAACCTCATGGAGGTGGCTGGGGTCAGCCCCAT
GGTGGTGGCTGGGGGCAGCCACATGGTGGTGGAGGCTGGGGTCAAGGTGGTACCCACAGT
CAGTGGAACAAGCCCAGTAAACCAAAAACCAACATGAAGCATGTGGCAGGAGCTGCTGCC
GCTGGAGCAGTGGTAGGGGGCCTTGGTGGCTACATGCTGGGAAGTGCCATGAGCAGACCT
CTTATACATTTTGGCAACGACTATGAGGACCGTTACTATCGTGAAAACATGTACCGTTAC
CCCAACCAAGTGTACTACAGGCCAGTGGATCAGTATAATAACCAGAACACCTTTGTGCAT
GACTGTGTCAACATTACAGTCAAGCAACACACAGTCACCACCACCACCAAGGGGGAGAAC
TTCACCGAAACTGACATTAAGATGATGGAGCGAGTTGTGGAGCAAATGTGCATCACCCAG
TACCAGAGAGAATCCCAGGCTTATTACCAAAGAGGGGCAAGTGTGATCCTCTTCTCCTCC
CCTCCTGTGATCCTCCTCATCTCTTTCCTCATTTTTCTCATAGTAGGATAG
>LaSalle_2012_ID68
ATGGTGAAAAGCCACATAGGCAGCTGGATCCTAGTTCTCTTTGTGGCCATGTGGAGTGAC
GTGGGCCTCTGCAAGAAGCGACCAAAACCTGGAGGAGGATGGAACACTGGGGGGAGCCGA
TACCCGGGACAGGGAAGTCCTGGAGGCAACCGCTATCCACCTCAGGGAGGGGGTGGCTGG
GGTCAGCCCCATGGAGGTGGCTGGGGCCAACCTCATGGAGGTGGCTGGGGTCAGCCCCAT
GGTGGTGGCTGGGGGCAGCCACATGGTGGTGGAGGCTGGGGTCAAAGTGGTACCCACAGT
CAGTGGAACAAGCCCAGTAAACCAAAAACCAACATGAAGCATGTGGCAGGAGCTGCTGCC
GCTGGAGCAGTGGTAGGGGGCCTTGGTGGCTACATGCTGGGAAGTGCCATGAGCAGACCT
CTTATACATTTTGGCAACGACTATGAGGACCGTTACTATCGTGAAAACATGTACCGTTAC
CCCAACCAAGTGTACTACAGGCCAGTGGATCAGTATAATAACCAGAACACCTTTGTGCAT
GACTGTGTCAACATTACAGTCAAGCAACACACAGTCACCACCACCACCAAGGGGGAGAAC
TTCACCGAAACTGACATTAAGATGATGGAGCGAGTTGTGGAGCAAATGTGCATCACCCAG
TACCAGAGAGAATCCCAGGCTTATTACCAAAGAGGGGCAAGTGTGATCCTCTTCTCCTCC
CCTCCTGTGATCCTCCTCATCTCTTTCCTCATTTTTCTCATAGTAGGATAG
>LaSalle_2012_ID69
ATGGTGAAAAGCCACATAGGCAGCTGGATCCTAGTTCTCTTTGTGGCCATGTGGAGTGAC
GTGGGCCTCTGCAAGAAGCGACCAAAACCTGGAGGAGGATGGAACACTGGGGGGAGCCGA
TACCCGGGACAGGGAAGTCCTGGAGGCAACCGCTATCCACCTCAGGGAGGGGGTGGCTGG
GGTCAGCCCCATGGAGGTGGCTGGGGCCAACCTCATGGAGGTGGCTGGGGTCAGCCCCAT
GGTGGTGGCTGGGGGCAGCCACATGGTGGTGGAGGCTGGGGTCAARGTGGTACCCACAGT
CAGTGGAACAAGCCCAGTAAACCAAAAACCAACATGAAGCATGTGGCAGGAGCTGCTGCC
GCTGGAGCAGTGGTAGGGGGCCTTGGTGGCTACATGCTGGGAAGTGCCATGAGCAGACCT
CTTATACATTTTGGCAACGACTATGAGGACCGTTACTATCGTGAAAACATGTACCGTTAC
CCCAACCAAGTGTACTACAGGCCAGTGGATCAGTATAATAACCAGAACACCTTTGTGCAT
GACTGTGTCAACATYACAGTCAAGCAACACACAGTCACCACCACCACCAAGGGGGAGAAC
TTCACCGAAACTGACATTAAGATGATGGAGCGAGTTGTGGAGCAAATGTGCATCACCCAG
TACCAGAGAGAATCCCAGGCTTATTACCAAAGAGGGGCAAGTGTGATCCTCTTCTCCTCC
CCTCCTGTGATCCTCCTCATCTCTTTCCTCATTTTTCTCATAGTAGGATAG
>LaSalle_2012_ID70
ATGGTGAAAAGCCACATAGGCAGCTGGATCCTAGTTCTCTTTGTGGCCATGTGGAGTGAC
GTGGGCCTCTGCAAGAAGCGACCAAAACCTGGAGGAGGATGGAACACTGGGGGGAGCCGA
TACCCGGGACAGGGAAGTCCTGGAGGCAACCGCTATCCACCTCAGGGAGGGGGTGGCTGG
GGTCAGCCCCATGGAGGTGGCTGGGGCCAACCTCATGGAGGTGGCTGGGGTCAGCCCCAT
GGTGGTGGCTGGGGGCAGCCACATGGTGGTGGAGGCTGGGGTCAAGGTGGTACCCACAGT
CAGTGGAACAAGCCCAGTAAACCAAAAACCAACATGAAGCATGTGGCAGGAGCTGCTGCC
GCTGGAGCAGTGGTAGGGGGCCTTGGTGGCTACATGCTGGGAAGTGCCATGAGCAGACCT
CTTATACATTTTGGCAACGACTATGAGGACCGTTACTATCGTGAAAACATGTACCGTTAC
CCCAACCAAGTGTACTACAGGCCAGTGGATCAGTATAATAACCAGAACACCTTTGTGCAT
GACTGTGTCAACATYACAGTCAAGCAACACACAGTCACCACCACCACCAAGGGGGAGAAC
TTCACCGAAACTGACATTAAGATGATGGAGCGAGTTGTGGAGCAAATGTGCATCACCCAG
TACCAGAGAGAATCCCAGGCTTATTACCAAAGAGGGGCAAGTGTGATCCTCTTCTCCTCC
CCTCCTGTGATCCTCCTCATCTCTTTCCTCATTTTTCTCATAGTAGGATAG
>LaSalle_2012_ID71
ATGGTGAAAAGCCACATAGGCAGCTGGATCCTAGTTCTCTTTGTGGCCATGTGGAGTGAC
GTGGGCCTCTGCAAGAAGCGACCAAAACCTGGAGGAGGATGGAACACTGGGGGGAGCCGA
TACCCGGGACAGGGAAGTCCTGGAGGCAACCGCTATCCACCTCAGGGAGGGGGTGGCTGG
GGTCAGCCCCATGGAGGTGGCTGGGGCCAACCTCATGGAGGTGGCTGGGGTCAGCCCCAT
GGTGGTGGCTGGGGGCAGCCACATGGTGGTGGAGGCTGGGGTCAAGGTGGTACCCACAGT
CAGTGGAACAAGCCCAGTAAACCAAAAACCAACATGAAGCATGTGGCAGGAGCTGCTGCC
GCTGGAGCAGTGGTAGGGGGCCTTGGTGGCTACATGCTGGGAAGTGCCATGAGCAGACCT
CTTATACATTTTGGCAACGACTATGAGGACCGTTACTATCGTGAAAACATGTACCGTTAC
CCCAACCAAGTGTACTACAGGCCAGTGGATCAGTATAATAACCAGAACACCTTTGTGCAT
GACTGTGTCAACATYACAGTCAAGCAACACACAGTCACCACCACCACCAAGGGGGAGAAC
TTCACCGAAACTGACATTAAGATGATGGAGCGAGTTGTGGAGCAAATGTGCATCACCCAG
TACCAGAGAGAATCCCAGGCTTATTACCAAAGAGGGGCAAGTGTGATCCTCTTCTCCTCC
CCTCCTGTGATCCTCCTCATCTCTTTCCTCATTTTTCTCATAGTAGGATAG
>LaSalle_2012_ID72
ATGGTGAAAAGCCACATAGGCAGCTGGATCCTAGTTCTCTTTGTGGCCATGTGGAGTGAC
GTGGGCCTCTGCAAGAAGCGACCAAAACCTGGAGGAGGATGGAACACTGGGGGGAGCCGA
TACCCGGGACAGGGAAGTCCTGGAGGCAACCGCTATCCACCTCAGGGAGGGGGTGGCTGG
GGTCAGCCCCATGGAGGTGGCTGGGGCCAACCTCATGGAGGTGGCTGGGGTCAGCCCCAT
GGTGGTGGCTGGGGGCAGCCACATGGTGGTGGAGGCTGGGGTCAAGGTGGTACCCACAGT
CAGTGGAACAAGCCCAGTAAACCAAAAACCAACATGAAGCATGTGGCAGGAGCTGCTGCC
GCTGGAGCAGTGGTAGGGGGCCTTGGTGGCTACATGCTGGGAAGTGCCATGAGCAGACCT
CTTATACATTTTGGCAACGACTATGAGGACCGTTACTATCGTGAAAACATGTACCGTTAC
CCCAACCAAGTGTACTACAGGCCAGTGGATCAGTATAATAACCAGAACACCTTTGTGCAT
GACTGTGTCAACATCACAGTCAAGCAACACACAGTCACCACCACCACCAAGGGGGAGAAC
TTCACCGAAACTGACATTAAGATGATGGAGCGAGTTGTGGAGCAAATGTGCATCACCCAG
TACCAGAGAGAATCCCAGGCTTATTACCAAAGAGGGGCAAGTGTGATCCTCTTCTCCTCC
CCTCCTGTGATCCTCCTCATCTCTTTCCTCATTTTTCTCATAGTAGGATAG
>LaSalle_2012_ID73
ATGGTGAAAAGCCACATAGGCAGCTGGATCCTAGTTCTCTTTGTGGCCATGTGGAGTGAY
GTGGGCCTCTGCAAGAAGCGACCAAAACCTGGAGGAGGATGGAACACTGGGGGGAGCCGA
TACCCGGGACAGGGAAGTCCTGGAGGCAACCGTTATCCACCTCAGGGAGGGGGTGGCTGG
GGTCAGCCCCATGGAGGTGGCTGGGGCCAACCTCATGGAGGTGGCTGGGGTCAGCCCCAT
GGTGGTGGCTGGGGGCAGCCACATGGTGGTGGAGGCTGGGGTCAAGGTGGTACCCACAGT
CAGTGGAACAAGCCCAGTAAACCAAAAACCAACATGAAGCATGTGGCAGGAGCTGCTGCC
GCTGGAGCAGTGGTAGGGGGCCTTGGTGGCTACATGCTGGGAAGTGCCATGAGCAGACCT
CTTATACATTTTGGCAACGACTATGAGGACCGTTACTATCGTGAAAACATGTACCGTTAC
CCCAACCAAGTGTACTACAGGCCAGTGGATCAGTATAATAACCAGAACACCTTTGTGCAT
GACTGTGTCAACATCACAGTCAAGCAACACACAGTCACCACCACCACCAAGGGGGAGAAC
TTCACCGAAACTGACATTAAGATGATGGAGCGAGTTGTGGAGCAAATGTGCATCACCCAG
TACCAGAGAGAATCCCAGGCTTATTACCAAAGAGGGGCAAGTGTGATCCTCTTCTCCTCC
CCTCCTGTGATCCTCCTCATCTCTTTCCTCATTTTTCTCATAGTAGGATAG
>LaSalle_2012_ID74
ATGGTGAAAAGCCACATAGGCAGCTGGATCCTAGTTCTCTTTGTGGCCATGTGGAGTGAC
GTGGGCCTCTGCAAGAAGCGACCAAAACCTGGAGGAGGATGGAACACTGGGGGGAGCCGA
TACCCGGGACAGGGAAGTCCTGGAGGCAACCGCTATCCACCTCAGGGAGGGGGTGGCTGG
GGTCAGCCCCATGGAGGTGGCTGGGGCCAACCTCATGGAGGTGGCTGGGGTCAGCCCCAT
GGTGGTGGCTGGGGGCAGCCACATGGTGGTGGAGGCTGGGGTCAAAGTGGTACCCACAGT
CAGTGGAACAAGCCCAGTAAACCAAAAACCAACATGAAGCATGTGGCAGGAGCTGCTGCC
GCTGGAGCAGTGGTAGGGGGCCTTGGTGGCTACATGCTGGGAAGTGCCATGAGCAGACCT
CTTATACATTTTGGCAACGACTATGAGGACCGTTACTATCGTGAAAACATGTACCGTTAC
CCCAACCAAGTGTACTACAGGCCAGTGGATCAGTATAATAACCAGAACACCTTTGTGCAT
GACTGTGTCAACATTACAGTCAAGCAACACACAGTCACCACCACCACCAAGGGGGAGAAC
TTCACCGAAACTGACATTAAGATGATGGAGCGAGTTGTGGAGCAAATGTGCATCACCCAG
TACCAGAGAGAATCCCAGGCTTATTACCAAAGAGGGGCAAGTGTGATCCTCTTCTCCTCC
CCTCCTGTGATCCTCCTCATCTCTTTCCTCATTTTTCTCATAGTAGGATAG
>LaSalle_2012_ID75
ATGGTGAAAAGCCACATAGGCAGCTGGATCCTAGTTCTCTTTGTGGCCATGTGGAGTGAC
GTGGGCCTCTGCAAGAAGCGACCAAAACCTGGAGGAGGATGGAACACTGGGGGGAGCCGA
TACCCGGGACAGGGAAGTCCTGGAGGCAACCGCTATCCACCTCAGGGAGGGGGTGGCTGG
GGTCAGCCCCATGGAGGTGGCTGGGGCCAACCTCATGGAGGTGGCTGGGGTCAGCCCCAT
GGTGGTGGCTGGGGGCAGCCACATGGTGGTGGAGGCTGGGGTCAAGGTGGTACCCACAGT
CAGTGGAACAAGCCCAGTAAACCAAAAACCAACATGAAGCATGTGGCAGGAGCTGCTGCC
GCTGGAGCAGTGGTAGGGGGCCTTGGTGGCTACATGCTGGGAAGTGCCATGAGCAGACCT
CTTATACATTTTGGCAACGACTATGAGGACCGTTACTATCGTGAAAACATGTACCGTTAC
CCCAACCAAGTGTACTACAGGCCAGTGGATCAGTATAATAACCAGAACACCTTTGTGCAT
GACTGTGTCAACATYACAGTCAAGCAACACACAGTCACCACCACCACCAAGGGGGAGAAC
TTCACCGAAACTGACATTAAGATGATGGAGCGAGTTGTGGAGCAAATGTGCATCACCCAG
TACCAGAGAGAATCCCAGGCTTATTACCAAAGAGGGGCAAGTGTGATCCTCTTCTCCTCC
CCTCCTGTGATCCTCCTCATCTCTTTCCTCATTTTTCTCATAGTAGGATAG
>LaSalle_2012_ID76
ATGGTGAAAAGCCACATAGGCAGCTGGATCCTAGTTCTCTTTGTGGCCATGTGGAGTGAC
GTGGGCCTCTGCAAGAAGCGACCAAAACCTGGAGGAGGATGGAACACTGGGGGGAGCCGA
TACCCGGGACAGGGAAGTCCTGGAGGCAACCGTTATCCACCTCAGGGAGGGGGTGGCTGG
GGTCAGCCCCATGGAGGTGGCTGGGGCCAACCTCATGGAGGTGGCTGGGGTCAGCCCCAT
GGTGGTGGCTGGGGGCAGCCACATGGTGGTGGAGGCTGGGGTCAAGGTGGTACCCACAGT
CAGTGGAACAAGCCCAGTAAACCAAAAACCAACATGAAGCATGTGGCAGGAGCTGCTGCC
GCTGGAGCAGTGGTAGGGGGCCTTGGTGGCTACATGCTGGGAAGTGCCATGAGCAGACCT
CTTATACATTTTGGCAACGACTATGAGGACCGTTACTATCGTGAAAACATGTACCGTTAC
CCCAACCAAGTGTACTACAGGCCAGTGGATCAGTATAATAACCAGAACACCTTTGTGCAT
GACTGTGTCAACATCACAGTCAAGCAACACACAGTCACCACCACCACCAAGGGGGAGAAC
TTCACCGAAACTGACATTAAGATGATGGAGCGAGTTGTGGAGCAAATGTGCATCACCCAG
TACCAGAGAGAATCCCAGGCTTATTACCAAAGAGGGGCAAGTGTGATCCTCTTCTCCTCC
CCTCCTGTGATCCTCCTCATCTCTTTCCTCATTTTTCTCATAGTAGGATAG
>LaSalle_2012_ID77
ATGGTGAAAAGCCACATAGGCAGCTGGATCCTAGTTCTCTTTGTGGCCATGTGGAGTGAC
GTGGGCCTCTGCAAGAAGCGACCAAAACCTGGAGGAGGATGGAACACTGGGGGGAGCCGA
TACCCGGGACAGGGAAGTCCTGGAGGCAACCGCTATCCACCTCAGGGAGGGGGTGGCTGG
GGTCAGCCCCATGGAGGTGGCTGGGGCCAACCTCATGGAGGTGGCTGGGGTCAGCCCCAT
GGTGGTGGCTGGGGGCAGCCACATGGTGGTGGAGGCTGGGGTCAAGGTGGTACCCACAGT
CAGTGGAACAAGCCCAGTAAACCAAAAACCAACATGAAGCATGTGGCAGGAGCTGCTGCC
GCTGGAGCAGTGGTAGGGGGCCTTGGTGGCTACATGCTGGGAAGTGCCATGAGCAGACCT
CTTATACATTTTGGCAACGACTATGAGGACCGTTACTATCGTGAAAACATGTACCGTTAC
CCCAACCAAGTGTACTACAGGCCAGTGGATCAGTATAATAACCAGAACACCTTTGTGCAT
GACTGTGTCAACATYACAGTCAAGCAACACACAGTCACCACCACCACCAAGGGGGAGAAC
TTCACCGAAACTGACATTAAGATGATGGAGCGAGTTGTGGAGCAAATGTGCATCACCCAG
TACCAGAGAGAATCCCAGGCTTATTACCAAAGAGGGGCAAGTGTGATCCTCTTCTCCTCC
CCTCCTGTGATCCTCCTCATCTCTTTCCTCATTTTTCTCATAGTAGGATAG
>LaSalle_2012_ID78
ATGGTGAAAAGCCACATAGGCAGCTGGATCCTAGTTCTCTTTGTGGCCATGTGGAGTGAC
GTGGGCCTCTGCAAGAAGCGACCAAAACCTGGAGGAGGATGGAACACTGGGGGGAGCCGA
TACCCGGGACAGGGAAGTCCTGGAGGCAACCGCTATCCACCTCAGGGAGGGGGTGGCTGG
GGTCAGCCCCATGGAGGTGGCTGGGGCCAACCTCATGGAGGTGGCTGGGGTCAGCCCCAT
GGTGGTGGCTGGGGGCAGCCACATGGTGGTGGAGGCTGGGGTCAAGGTGGTACCCACAGT
CAGTGGAACAAGCCCAGTAAACCAAAAACCAACATGAAGCATGTGGCAGGAGCTGCTGCC
GCTGGAGCAGTGGTAGGGGGCCTTGGTGGCTACATGCTGGGAAGTGCCATGAGCAGACCT
CTTATACATTTTGGCAACGACTATGAGGACCGTTACTATCGTGAAAACATGTACCGTTAC
CCCAACCAAGTGTACTACAGGCCAGTGGATCAGTATAATAACCAGAACACCTTTGTGCAT
GACTGTGTCAACATYACAGTCAAGCAACACACAGTCACCACCACCACCAAGGGGGAGAAC
TTCACCGAAACTGACATTAAGATGATGGAGCGAGTTGTGGAGCAAATGTGCATCACCCAG
TACCAGAGAGAATCCCAGGCTTATTACCAAAGAGGGGCAAGTGTGATCCTCTTCTCCTCC
CCTCCTGTGATCCTCCTCATCTCTTTCCTCATTTTTCTCATAGTAGGATAG
>LaSalle_2012_ID79
ATGGTGAAAAGCCACATAGGCAGCTGGATCCTAGTTCTCTTTGTGGCCATGTGGAGTGAC
GTGGGCCTCTGCAAGAAGCGACCAAAACCTGGAGGAGGATGGAACACTGGGGGGAGCCGA
TACCCGGGACAGGGAAGTCCTGGAGGCAACCGCTATCCACCTCAGGGAGGGGGTGGCTGG
GGTCAGCCCCATGGAGGTGGCTGGGGCCAACCTCATGGAGGTGGCTGGGGTCAGCCCCAT
GGTGGTGGCTGGGGGCAGCCACATGGTGGTGGAGGCTGGGGTCAAAGTGGTACCCACAGT
CAGTGGAACAAGCCCAGTAAACCAAAAACCAACATGAAGCATGTGGCAGGAGCTGCTGCC
GCTGGAGCAGTGGTAGGGGGCCTTGGTGGCTACATGCTGGGAAGTGCCATGAGCAGACCT
CTTATACATTTTGGCAACGACTATGAGGACCGTTACTATCGTGAAAACATGTACCGTTAC
CCCAACCAAGTGTACTACAGGCCAGTGGATCAGTATAATAACCAGAACACCTTTGTGCAT
GACTGTGTCAACATTACAGTCAAGCAACACACAGTCACCACCACCACCAAGGGGGAGAAC
TTCACCGAAACTGACATTAAGATGATGGAGCGAGTTGTGGAGCAAATGTGCATCACCCAG
TACCAGAGAGAATCCCAGGCTTATTACCAAAGAGGGGCAAGTGTGATCCTCTTCTCCTCC
CCTCCTGTGATCCTCCTCATCTCTTTCCTCATTTTTCTCATAGTAGGATAG
>LaSalle_2012_ID80
ATGGTGAAAAGCCACATAGGCAGCTGGATCCTAGTTCTCTTTGTGGCCATGTGGAGTGAC
GTGGGCCTCTGCAAGAAGCGACCAAAACCTGGAGGAGGATGGAACACTGGGGGGAGCCGA
TACCCGGGACAGGGAAGTCCTGGAGGCAACCGCTATCCACCTCAGGGAGGGGGTGGCTGG
GGTCAGCCCCATGGAGGTGGCTGGGGCCAACCTCATGGAGGTGGCTGGGGTCAGCCCCAT
GGTGGTGGCTGGGGGCAGCCACATGGTGGTGGAGGCTGGGGTCAAGGTGGTACCCACAGT
CAGTGGAACAAGCCCAGTAAACCAAAAACCAACATGAAGCATGTGGCAGGAGCTGCTGCC
GCTGGAGCAGTGGTAGGGGGCCTTGGTGGCTACATGCTGGGAAGTGCCATGAGCAGACCT
CTTATACATTTTGGCAACGACTATGAGGACCGTTACTATCGTGAAAACATGTACCGTTAC
CCCAACCAAGTGTACTACAGGCCAGTGGATCAGTATAATAACCAGAACACCTTTGTGCAT
GACTGTGTCAACATYACAGTCAAGCAACACACAGTCACCACCACCACCAAGGGGGAGAAC
TTCACCGAAACTGACATTAAGATGATGGAGCGAGTTGTGGAGCAAATGTGCATCACCCAG
TACCAGAGAGAATCCCAGGCTTATTACCAAAGAGGGGCAAGTGTGATCCTCTTCTCCTCC
CCTCCTGTGATCCTCCTCATCTCTTTCCTCATTTTTCTCATAGTAGGATAG
>LaSalle_2012_ID81
ATGGTGAAAAGCCACATAGGCAGCTGGATCCTAGTTCTCTTTGTGGCCATGTGGAGTGAC
GTGGGCCTCTGCAAGAAGCGACCAAAACCTGGAGGAGGATGGAACACTGGGGGGAGCCGA
TACCCGGGACAGGGAAGTCCTGGAGGCAACCGCTATCCACCTCAGGGAGGGGGTGGCTGG
GGTCAGCCCCATGGAGGTGGCTGGGGCCAACCTCATGGAGGTGGCTGGGGTCAGCCCCAT
GGTGGTGGCTGGGGGCAGCCACATGGTGGTGGAGGCTGGGGTCAARGTGGTACCCACAGT
CAGTGGAACAAGCCCAGTAAACCAAAAACCAACATGAAGCATGTGGCAGGAGCTGCTGCC
GCTGGAGCAGTGGTAGGGGGCCTTGGTGGCTACATGCTGGGAAGTGCCATGAGCAGACCT
CTTATACATTTTGGCAACGACTATGAGGACCGTTACTATCGTGAAAACATGTACCGTTAC
CCCAACCAAGTGTACTACAGGCCAGTGGATCAGTATAATAACCAGAACACCTTTGTGCAT
GACTGTGTCAACATTACAGTCAAGCAACACACAGTCACCACCACCACCAAGGGGGAGAAC
TTCACCGAAACTGACATTAAGATGATGGAGCGAGTTGTGGAGCAAATGTGCATCACCCAG
TACCAGAGAGAATCCCAGGCTTATTACCAAAGAGGGGCAAGTGTGATCCTCTTCTCCTCC
CCTCCTGTGATCCTCCTCATCTCTTTCCTCATTTTTCTCATAGTAGGATAG
>LaSalle_2012_ID82
ATGGTGAAAAGCCACATAGGCAGCTGGATCCTAGTTCTCTTTGTGGCCATGTGGAGTGAC
GTGGGCCTCTGCAAGAAGCGACCAAAACCTGGAGGAGGATGGAACACTGGGGGGAGCCGA
TACCCGGGACAGGGAAGTCCTGGAGGCAACCGCTATCCACCTCAGGGAGGGGGTGGCTGG
GGTCAGCCCCATGGAGGTGGCTGGGGCCAACCTCATGGAGGTGGCTGGGGTCAGCCCCAT
GGTGGTGGCTGGGGGCAGCCACATGGTGGTGGAGGCTGGGGTCAARGTGGTACCCACAGT
CAGTGGAACAAGCCCAGTAAACCAAAAACCAACATGAAGCATGTGGCAGGAGCTGCTGCC
GCTGGAGCAGTGGTAGGGGGCCTTGGTGGCTACATGCTGGGAAGTGCCATGAGCAGACCT
CTTATACATTTTGGCAACGACTATGAGGACCGTTACTATCGTGAAAACATGTACCGTTAC
CCCAACCAAGTGTACTACAGGCCAGTGGATCAGTATAATAACCAGAACACCTTTGTGCAT
GACTGTGTCAACATYACAGTCAAGCAACACACAGTCACCACCACCACCAAGGGGGAGAAC
TTCACCGAAACTGACATTAAGATGATGGAGCGAGTTGTGGAGCAAATGTGCATCACCCAG
TACCAGAGAGAATCCCAGGCTTATTACCAAAGAGGGGCAAGTGTGATCCTCTTCTCCTCC
CCTCCTGTGATCCTCCTCATCTCTTTCCTCATTTTTCTCATAGTAGGATAG
>LaSalle_2012_ID83
ATGGTGAAAAGCCACATAGGCAGCTGGATCCTAGTTCTCTTTGTGGCCATGTGGAGTGAC
GTGGGCCTCTGCAAGAAGCGACCAAAACCTGGAGGAGGATGGAACACTGGGGGGAGCCGA
TACCCGGGACAGGGAAGTCCTGGAGGCAACCGCTATCCACCTCAGGGAGGGGGTGGCTGG
GGTCAGCCCCATGGAGGTGGCTGGGGCCAACCTCATGGAGGTGGCTGGGGTCAGCCCCAT
GGTGGTGGCTGGGGGCAGCCACATGGTGGTGGAGGCTGGGGTCAARGTGGTACCCACAGT
CAGTGGAACAAGCCCAGTAAACCAAAAACCAACATGAAGCATGTGGCAGGAGCTGCTGCC
GCTGGAGCAGTGGTAGGGGGCCTTGGTGGCTACATGCTGGGAAGTGCCATGAGCAGACCT
CTTATACATTTTGGCAACGACTATGAGGACCGTTACTATCGTGAAAACATGTACCGTTAC
CCCAACCAAGTGTACTACAGGCCAGTGGATCAGTATAATAACCAGAACACCTTTGTGCAT
GACTGTGTCAACATYACAGTCAAGCAACACACAGTCACCACCACCACCAAGGGGGAGAAC
TTCACCGAAACTGACATTAAGATGATGGAGCGAGTTGTGGAGCAAATGTGCATCACCCAG
TACCAGAGAGAATCCCAGGCTTATTACCAAAGAGGGGCAAGTGTGATCCTCTTCTCCTCC
CCTCCTGTGATCCTCCTCATCTCTTTCCTCATTTTTCTCATAGTAGGATAG
>LaSalle_2012_ID84
ATGGTGAAAAGCCACATAGGCAGCTGGATCCTAGTTCTCTTTGTGGCCATGTGGAGTGAC
GTGGGCCTCTGCAAGAAGCGACCAAAACCTGGAGGAGGATGGAACACTGGGGGGAGCCGA
TACCCGGGACAGGGAAGTCCTGGAGGCAACCGCTATCCACCTCAGGGAGGGGGTGGCTGG
GGTCAGCCCCATGGAGGTGGCTGGGGCCAACCTCATGGAGGTGGCTGGGGTCAGCCCCAT
GGTGGTGGCTGGGGGCAGCCACATGGTGGTGGAGGCTGGGGTCAAGGTGGTACCCACAGT
CAGTGGAACAAGCCCAGTAAACCAAAAACCAACATGAAGCATGTGGCAGGAGCTGCTGCC
GCTGGAGCAGTGGTAGGGGGCCTTGGTGGCTACATGCTGGGAAGTGCCATGAGCAGACCT
CTTATACATTTTGGCAACGACTATGAGGACCGTTACTATCGTGAAAACATGTACCGTTAC
CCCAACCAAGTGTACTACAGGCCAGTGGATCAGTATAATAACCAGAACACCTTTGTGCAT
GACTGTGTCAACATTACAGTCAAGCAACACACAGTCACCACCACCACCAAGGGGGAGAAC
TTCACCGAAACTGACATTAAGATGATGGAGCGAGTTGTGGAGCAAATGTGCATCACCCAG
TACCAGAGAGAATCCCAGGCTTATTACCAAAGAGGGGCAAGTGTGATCCTCTTCTCCTCC
CCTCCTGTGATCCTCCTCATCTCTTTCCTCATTTTTCTCATAGTAGGATAG
>LaSalle_2012_ID85
ATGGTGAAAAGCCACATAGGCAGCTGGATCCTAGTTCTCTTTGTGGCCATGTGGAGTGAC
GTGGGCCTCTGCAAGAAGCGACCAAAACCTGGAGGAGGATGGAACACTGGGGGGAGCCGA
TACCCGGGACAGGGAAGTCCTGGAGGCAACCGCTATCCACCTCAGGGAGGGGGTGGCTGG
GGTCAGCCCCATGGAGGTGGCTGGGGCCAACCTCATGGAGGTGGCTGGGGTCAGCCCCAT
GGTGGTGGCTGGGGGCAGCCACATGGTGGTGGAGGCTGGGGTCAAGGTGGTACCCACAGT
CAGTGGAACAAGCCCAGTAAACCAAAAACCAACATGAAGCATGTGGCAGGAGCTGCTGCC
GCTGGAGCAGTGGTAGGGGGCCTTGGTGGCTACATGCTGGGAAGTGCCATGAGCAGACCT
CTTATACATTTTGGCAACGACTATGAGGACCGTTACTATCGTGAAAACATGTACCGTTAC
CCCAACCAAGTGTACTACAGGCCAGTGGATCAGTATAATAACCAGAACACCTTTGTGCAT
GACTGTGTCAACATYACAGTCAAGCAACACACAGTCACCACCACCACCAAGGGGGAGAAC
TTCACCGAAACTGACATTAAGATGATGGAGCGAGTTGTGGAGCAAATGTGCATCACCCAG
TACCAGAGAGAATCCCAGGCTTATTACCAAAGAGGGGCAAGTGTGATCCTCTTCTCCTCC
CCTCCTGTGATCCTCCTCATCTCTTTCCTCATTTTTCTCATAGTAGGATAG
>LaSalle_2012_ID86
ATGGTGAAAAGCCACATAGGCAGCTGGATCCTAGTTCTCTTTGTGGCCATGTGGAGTGAC
GTGGGCCTCTGCAAGAAGCGACCAAAACCTGGAGGAGGATGGAACACTGGGGGGAGCCGA
TACCCGGGACAGGGAAGTCCTGGAGGCAACCGCTATCCACCTCAGGGAGGGGGTGGCTGG
GGTCAGCCCCATGGAGGTGGCTGGGGCCAACCTCATGGAGGTGGCTGGGGTCAGCCCCAT
GGTGGTGGCTGGGGGCAGCCACATGGTGGTGGAGGCTGGGGTCAARGTGGTACCCACAGT
CAGTGGAACAAGCCCAGTAAACCAAAAACCAACATGAAGCATGTGGCAGGAGCTGCTGCC
GCTGGAGCAGTGGTAGGGGGCCTTGGTGGCTACATGCTGGGAAGTGCCATGAGCAGACCT
CTTATACATTTTGGCAACGACTATGAGGACCGTTACTATCGTGAAAACATGTACCGTTAC
CCCAACCAAGTGTACTACAGGCCAGTGGATCAGTATAATAACCAGAACACCTTTGTGCAT
GACTGTGTCAACATYACAGTCAAGCAACACACAGTCACCACCACCACCAAGGGGGAGAAC
TTCACCGAAACTGACATTAAGATGATGGAGCGAGTTGTGGAGCAAATGTGCATCACCCAG
TACCAGAGAGAATCCCAGGCTTATTACCAAAGAGGGGCAAGTGTGATCCTCTTCTCCTCC
CCTCCTGTGATCCTCCTCATCTCTTTCCTCATTTTTCTCATAGTAGGATAG
>LaSalle_2012_ID87
ATGGTGAAAAGCCACATAGGCAGCTGGATCCTAGTTCTCTTTGTGGCCATGTGGAGTGAC
GTGGGCCTCTGCAAGAAGCGACCAAAACCTGGAGGAGGATGGAACACTGGGGGGAGCCGA
TACCCGGGACAGGGAAGTCCTGGAGGCAACCGCTATCCACCTCAGGGAGGGGGTGGCTGG
GGTCAGCCCCATGGAGGTGGCTGGGGCCAACCTCATGGAGGTGGCTGGGGTCAGCCCCAT
GGTGGTGGCTGGGGGCAGCCACATGGTGGTGGAGGCTGGGGTCAARGTGGTACCCACAGT
CAGTGGAACAAGCCCAGTAAACCAAAAACCAACATGAAGCATGTGGCAGGAGCTGCTGCC
GCTGGAGCAGTGGTAGGGGGCCTTGGTGGCTACATGCTGGGAAGTGCCATGAGCAGACCT
CTTATACATTTTGGCAACGACTATGAGGACCGTTACTATCGTGAAAACATGTACCGTTAC
CCCAACCAAGTGTACTACAGGCCAGTGGATCAGTATAATAACCAGAACACCTTTGTGCAT
GACTGTGTCAACATTACAGTCAAGCAACACACAGTCACCACCACCACCAAGGGGGAGAAC
TTCACCGAAACTGACATTAAGATGATGGAGCGAGTTGTGGAGCAAATGTGCATCACCCAG
TACCAGAGAGAATCCCAGGCTTATTACCAAAGAGGGGCAAGTGTGATCCTCTTCTCCTCC
CCTCCTGTGATCCTCCTCATCTCTTTCCTCATTTTTCTCATAGTAGGATAG
>LaSalle_2012_ID88
ATGGTGAAAAGCCACATAGGCAGCTGGATCCTAGTTCTCTTTGTGGCCATGTGGAGTGAC
GTGGGCCTCTGCAAGAAGCGACCAAAACCTGGAGGAGGATGGAACACTGGGGGGAGCCGA
TACCCGGGACAGGGAAGTCCTGGAGGCAACCGCTATCCACCTCAGGGAGGGGGTGGCTGG
GGTCAGCCCCATGGAGGTGGCTGGGGCCAACCTCATGGAGGTGGCTGGGGTCAGCCCCAT
GGTGGTGGCTGGGGGCAGCCACATGGTGGTGGAGGCTGGGGTCAAGGTGGTACCCACAGT
CAGTGGAACAAGCCCAGTAAACCAAAAACCAACATGAAGCATGTGGCAGGAGCTGCTGCC
GCTGGAGCAGTGGTAGGGGGCCTTGGTGGCTACATGCTGGGAAGTGCCATGAGCAGACCT
CTTATACATTTTGGCAACGACTATGAGGACCGTTACTATCGTGAAAACATGTACCGTTAC
CCCAACCAAGTGTACTACAGGCCAGTGGATCAGTATAATAACCAGAACACCTTTGTGCAT
GACTGTGTCAACATYACAGTCAAGCAACACACAGTCACCACCACCACCAAGGGGGAGAAC
TTCACCGAAACTGACATTAAGATGATGGAGCGAGTTGTGGAGCAAATGTGCATCACCCAG
TACCAGAGAGAATCCCAGGCTTATTACCAAAGAGGGGCAAGTGTGATCCTCTTCTCCTCC
CCTCCTGTGATCCTCCTCATCTCTTTCCTCATTTTTCTCATAGTAGGATAG
>LaSalle_2012_ID89
ATGGTGAAAAGCCACATAGGCAGCTGGATCCTAGTTCTCTTTGTGGCCATGTGGAGTGAY
GTGGGCCTCTGCAAGAAGCGACCAAAACCTGGAGGAGGATGGAACACTGGGGGGAGCCGA
TACCCGGGACAGGGAAGTCCTGGAGGCAACCGCTATCCACCTCAGGGAGGGGGTGGCTGG
GGTCAGCCCCATGGAGGTGGCTGGGGCCAACCTCATGGAGGTGGCTGGGGTCAGCCCCAT
GGTGGTGGCTGGGGGCAGCCACATGGTGGTGGAGGCTGGGGTCAARGTGGTACCCACAGT
CAGTGGAACAAGCCCAGTAAACCAAAAACCAACATGAAGCATGTGGCAGGAGCTGCTGCC
GCTGGAGCAGTGGTAGGGGGCCTTGGTGGCTACATGCTGGGAAGTGCCATGAGCAGACCT
CTTATACATTTTGGCAACGACTATGAGGACCGTTACTATCGTGAAAACATGTACCGTTAC
CCCAACCAAGTGTACTACAGGCCAGTGGATCAGTATAATAACCAGAACACCTTTGTGCAT
GACTGTGTCAACATYACAGTCAAGCAACACACAGTCACCACCACCACCAAGGGGGAGAAC
TTCACCGAAACTGACATTAAGATGATGGAGCGAGTTGTGGAGCAAATGTGCATCACCCAG
TACCAGAGAGAATCCCAGGCTTATTACCAAAGAGGGGCAAGTGTGATCCTCTTCTCCTCC
CCTCCTGTGATCCTCCTCATCTCTTTCCTCATTTTTCTCATAGTAGGATAG
>LaSalle_2012_ID90
ATGGTGAAAAGCCACATAGGCAGCTGGATCCTAGTTCTCTTTGTGGCCATGTGGAGTGAC
GTGGGCCTCTGCAAGAAGCGACCAAAACCTGGAGGAGGATGGAACACTGGGGGGAGCCGA
TACCCGGGACAGGGAAGTCCTGGAGGCAACCGCTATCCACCTCAGGGAGGGGGTGGCTGG
GGTCAGCCCCATGGAGGTGGCTGGGGCCAACCTCATGGAGGTGGCTGGGGTCAGCCCCAT
GGTGGTGGCTGGGGGCAGCCACATGGTGGTGGAGGCTGGGGTCAAGGTGGTACCCACAGT
CAGTGGAACAAGCCCAGTAAACCAAAAACCAACATGAAGCATGTGGCAGGAGCTGCTGCC
GCTGGAGCAGTGGTAGGGGGCCTTGGTGGCTACATGCTGGGAAGTGCCATGAGCAGACCT
CTTATACATTTTGGCAACGACTATGAGGACCGTTACTATCGTGAAAACATGTACCGTTAC
CCCAACCAAGTGTACTACAGGCCAGTGGATCAGTATAATAACCAGAACACCTTTGTGCAT
GACTGTGTCAACATYACAGTCAAGCAACACACAGTCACCACCACCACCAAGGGGGAGAAC
TTCACCGAAACTGACATTAAGATGATGGAGCGAGTTGTGGAGCAAATGTGCATCACCCAG
TACCAGAGAGAATCCCAGGCTTATTACCAAAGAGGGGCAAGTGTGATCCTCTTCTCCTCC
CCTCCTGTGATCCTCCTCATCTCTTTCCTCATTTTTCTCATAGTAGGATAG
>LaSalle_2012_ID91
ATGGTGAAAAGCCACATAGGCAGCTGGATCCTAGTTCTCTTTGTGGCCATGTGGAGTGAC
GTGGGCCTCTGCAAGAAGCGACCAAAACCTGGAGGAGGATGGAACACTGGGGGGAGCCGA
TACCCGGGACAGGGAAGTCCTGGAGGCAACCGCTATCCACCTCAGGGAGGGGGTGGCTGG
GGTCAGCCCCATGGAGGTGGCTGGGGCCAACCTCATGGAGGTGGCTGGGGTCAGCCCCAT
GGTGGTGGCTGGGGGCAGCCACATGGTGGTGGAGGCTGGGGTCAARGTGGTACCCACAGT
CAGTGGAACAAGCCCAGTAAACCAAAAACCAACATGAAGCATGTGGCAGGAGCTGCTGCC
GCTGGAGCAGTGGTAGGGGGCCTTGGTGGCTACATGCTGGGAAGTGCCATGAGCAGACCT
CTTATACATTTTGGCAACGACTATGAGGACCGTTACTATCGTGAAAACATGTACCGTTAC
CCCAACCAAGTGTACTACAGGCCAGTGGATCAGTATAATAACCAGAACACCTTTGTGCAT
GACTGTGTCAACATYACAGTCAAGCAACACACAGTCACCACCACCACCAAGGGGGAGAAC
TTCACCGAAACTGACATTAAGATGATGGAGCGAGTTGTGGAGCAAATGTGCATCACCCAG
TACCAGAGAGAATCCCAGGCTTATTACCAAAGAGGGGCAAGTGTGATCCTCTTCTCCTCC
CCTCCTGTGATCCTCCTCATCTCTTTCCTCATTTTTCTCATAGTAGGATAG
>LaSalle_2012_ID92
ATGGTGAAAAGCCACATAGGCAGCTGGATCCTAGTTCTCTTTGTGGCCATGTGGAGTGAC
GTGGGCCTCTGCAAGAAGCGACCAAAACCTGGAGGAGGATGGAACACTGGGGGGAGCCGA
TACCCGGGACAGGGAAGTCCTGGAGGCAACCGYTATCCACCTCAGGGAGGGGGTGGCTGG
GGTCAGCCCCATGGAGGTGGCTGGGGCCAACCTCATGGAGGTGGCTGGGGTCAGCCCCAT
GGTGGTGGCTGGGGGCAGCCACATGGTGGTGGAGGCTGGGGTCAAGGTGGTACCCACAGT
CAGTGGAACAAGCCCAGTAAACCAAAAACCAACATGAAGCATGTGGCAGGAGCTGCTGCC
GCTGGAGCAGTGGTAGGGGGCCTTGGTGGCTACATGCTGGGAAGTGCCATGAGCAGACCT
CTTATACATTTTGGCAACGACTATGAGGACCGTTACTATCGTGAAAACATGTACCGTTAC
CCCAACCAAGTGTACTACAGGCCAGTGGATCAGTATAATAACCAGAACACCTTTGTGCAT
GACTGTGTCAACATYACAGTCAAGCAACACACAGTCACCACCACCACCAAGGGGGAGAAC
TTCACCGAAACTGACATTAAGATGATGGAGCGAGTTGTGGAGCAAATGTGCATCACCCAG
TACCAGAGAGAATCCCAGGCTTATTACCAAAGAGGGGCAAGTGTGATCCTCTTCTCCTCC
CCTCCTGTGATCCTCCTCATCTCTTTCCTCATTTTTCTCATAGTAGGATAG
>LaSalle_2012_ID93
ATGGTGAAAAGCCACATAGGCAGCTGGATCCTAGTTCTCTTTGTGGCCATGTGGAGTGAC
GTGGGCCTCTGCAAGAAGCGACCAAAACCTGGAGGAGGATGGAACACTGGGGGGAGCCGA
TACCCGGGACAGGGAAGTCCTGGAGGCAACCGCTATCCACCTCAGGGAGGGGGTGGCTGG
GGTCAGCCCCATGGAGGTGGCTGGGGCCAACCTCATGGAGGTGGCTGGGGTCAGCCCCAT
GGTGGTGGCTGGGGGCAGCCACATGGTGGTGGAGGCTGGGGTCAAGGTGGTACCCACAGT
CAGTGGAACAAGCCCAGTAAACCAAAAACCAACATGAAGCATGTGGCAGGAGCTGCTGCC
GCTGGARCAGTGGTAGGGGGCCTTGGTGGCTACATGCTGGGAAGTGCCATGAGCAGACCT
CTTATACATTTTGGCAACGACTATGAGGACCGTTACTATCGTGAAAACATGTACCGTTAC
CCCAACCAAGTGTACTACAGGCCAGTGGATCAGTATAATAACCAGAACACCTTTGTGCAT
GACTGTGTCAACATCACAGTCAAGCAACACACAGTCACCACCACCACCAAGGGGGAGAAC
TTCACCGAAACTGACATTAAGATGATGGAGCGAGTTGTGGAGCAAATGTGCATCACCCAG
TACCAGAGAGAATCCCAGGCTTATTACCAAAGAGGGGCAAGTGTGATCCTCTTCTCCTCC
CCTCCTGTGATCCTCCTCATCTCTTTCCTCATTTTTCTCATAGTAGGATAG
>LaSalle_2012_ID94
ATGGTGAAAAGCCACATAGGCAGCTGGATCCTAGTTCTCTTTGTGGCCATGTGGAGTGAC
GTGGGCCTCTGCAAGAAGCGACCAAAACCTGGAGGAGGATGGAACACTGGGGGGAGCCGA
TACCCGGGACAGGGAAGTCCTGGAGGCAACCGCTATCCACCTCAGGGAGGGGGTGGCTGG
GGTCAGCCCCATGGAGGTGGCTGGGGCCAACCTCATGGAGGTGGCTGGGGTCAGCCCCAT
GGTGGTGGCTGGGGGCAGCCACATGGTGGTGGAGGCTGGGGTCAARGTGGTACCCACAGT
CAGTGGAACAAGCCCAGTAAACCAAAAACCAACATGAAGCATGTGGCAGGAGCTGCTGCC
GCTGGAGCAGTGGTAGGGGGCCTTGGTGGCTACATGCTGGGAAGTGCCATGAGCAGACCT
CTTATACATTTTGGCAACGACTATGAGGACCGTTACTATCGTGAAAACATGTACCGTTAC
CCCAACCAAGTGTACTACAGGCCAGTGGATCAGTATAATAACCAGAACACCTTTGTGCAT
GACTGTGTCAACATTACAGTCAAGCAACACACAGTCACCACCACCACCAAGGGGGAGAAC
TTCACCGAAACTGACATTAAGATGATGGAGCGAGTTGTGGAGCAAATGTGCATCACCCAG
TACCAGAGAGAATCCCAGGCTTATTACCAAAGAGGGGCAAGTGTGATCCTCTTCTCCTCC
CCTCCTGTGATCCTCCTCATCTCTTTCCTCATTTTTCTCATAGTAGGATAG
>LaSalle_2012_ID95
ATGGTGAAAAGCCACATAGGCAGCTGGATCCTAGTTCTCTTTGTGGCCATGTGGAGTGAC
GTGGGCCTCTGCAAGAAGCGACCAAAACCTGGAGGAGGATGGAACACTGGGGGGAGCCGA
TACCCGGGACAGGGAAGTCCTGGAGGCAACCGCTATCCACCTCAGGGAGGGGGTGGCTGG
GGTCAGCCCCATGGAGGTGGCTGGGGCCAACCTCATGGAGGTGGCTGGGGTCAGCCCCAT
GGTGGTGGCTGGGGGCAGCCACATGGTGGTGGAGGCTGGGGTCAAGGTGGTACCCACAGT
CAGTGGAACAAGCCCAGTAAACCAAAAACCAACATGAAGCATGTGGCAGGAGCTGCTGCC
GCTGGAGCAGTGGTAGGGGGCCTTGGTGGCTACATGCTGGGAAGTGCCATGAGCAGACCT
CTTATACATTTTGGCAACGACTATGAGGACCGTTACTATCGTGAAAACATGTACCGTTAC
CCCAACCAAGTGTACTACAGGCCAGTGGATCAGTATAATAACCAGAACACCTTTGTGCAT
GACTGTGTCAACATTACAGTCAAGCAACACACAGTCACCACCACCACCAAGGGGGAGAAC
TTCACCGAAACTGACATTAAGATGATGGAGCGAGTTGTGGAGCAAATGTGCATCACCCAG
TACCAGAGAGAATCCCAGGCTTATTACCAAAGAGGGGCAAGTGTGATCCTCTTCTCCTCC
CCTCCTGTGATCCTCCTCATCTCTTTCCTCATTTTTCTCATAGTAGGATAG
>LaSalle_2012_ID96
ATGGTGAAAAGCCACATAGGCAGCTGGATCCTAGTTCTCTTTGTGGCCATGTGGAGTGAC
GTGGGCCTCTGCAAGAAGCGACCAAAACCTGGAGGAGGATGGAACACTGGGGGGAGCCGA
TACCCGGGACAGGGAAGTCCTGGAGGCAACCGCTATCCACCTCAGGGAGGGGGTGGCTGG
GGTCAGCCCCATGGAGGTGGCTGGGGCCAACCTCATGGAGGTGGCTGGGGTCAGCCCCAT
GGTGGTGGCTGGGGGCAGCCACATGGTGGTGGAGGCTGGGGTCAAGGTGGTACCCACAGT
CAGTGGAACAAGCCCAGTAAACCAAAAACCAACATGAAGCATGTGGCAGGAGCTGCTGCC
GCTGGAGCAGTGGTAGGGGGCCTTGGTGGCTACATGCTGGGAAGTGCCATGAGCAGACCT
CTTATACATTTTGGCAACGACTATGAGGACCGTTACTATCGTGAAAACATGTACCGTTAC
CCCAACCAAGTGTACTACAGGCCAGTGGATCAGTATAATAACCAGAACACCTTTGTGCAT
GACTGTGTCAACATYACAGTCAAGCAACACACAGTCACCACCACCACCAAGGGGGAGAAC
TTCACCGAAACTGACATTAAGATGATGGAGCGAGTTGTGGAGCAAATGTGCATCACCCAG
TACCAGAGAGAATCCCAGGCTTATTACCAAAGAGGGGCAAGTGTGATCCTCTTCTCCTCC
CCTCCTGTGATCCTCCTCATCTCTTTCCTCATTTTTCTCATAGTAGGATAG
>LaSalle_2012_ID97
ATGGTGAAAAGCCACATAGGCAGCTGGATCCTAGTTCTCTTTGTGGCCATGTGGAGTGAC
GTGGGCCTCTGCAAGAAGCGACCAAAACCTGGAGGAGGATGGAACACTGGGGGGAGCCGA
TACCCGGGACAGGGAAGTCCTGGAGGCAACCGTTATCCACCTCAGGGAGGGGGTGGCTGG
GGTCAGCCCCATGGAGGTGGCTGGGGCCAACCTCATGGAGGTGGCTGGGGTCAGCCCCAT
GGTGGTGGCTGGGGGCAGCCACATGGTGGTGGAGGCTGGGGTCAAGGTGGTACCCACAGT
CAGTGGAACAAGCCCAGTAAACCAAAAACCAACATGAAGCATGTGGCAGGAGCTGCTGCC
GCTGGAGCAGTGGTAGGGGGCCTTGGTGGCTACATGCTGGGAAGTGCCATGAGCAGACCT
CTTATACATTTTGGCAACGACTATGAGGACCGTTACTATCGTGAAAACATGTACCGTTAC
CCCAACCAAGTGTACTACAGGCCAGTGGATCAGTATAATAACCAGAACACCTTTGTGCAT
GACTGTGTCAACATYACAGTCAAGCAACACACAGTCACCACCACCACCAAGGGGGAGAAC
TTCACCGAAACTGACATTAAGATGATGGAGCGAGTTGTGGAGCAAATGTGCATCACCCAG
TACCAGAGAGAATCCCAGGCTTATTACCAAAGAGGGGCAAGTGTGATCCTCTTCTCCTCC
CCTCCTGTGATCCTCCTCATCTCTTTCCTCATTTTTCTCATAGTAGGATAG
>LaSalle_2012_ID98
ATGGTGAAAAGCCACATAGGCAGCTGGATCCTAGTTCTCTTTGTGGCCATGTGGAGTGAC
GTGGGCCTCTGCAAGAAGCGACCAAAACCTGGAGGAGGATGGAACACTGGGGGGAGCCGA
TACCCGGGACAGGGAAGTCCTGGAGGCAACCGTTATCCACCTCAGGGAGGGGGTGGCTGG
GGTCAGCCCCATGGAGGTGGCTGGGGCCAACCTCATGGAGGTGGCTGGGGTCAGCCCCAT
GGTGGTGGCTGGGGGCAGCCACATGGTGGTGGAGGCTGGGGTCAAGGTGGTACCCACAGT
CAGTGGAACAAGCCCAGTAAACCAAAAACCAACATGAAGCATGTGGCAGGAGCTGCTGCC
GCTGGAGCAGTGGTAGGGGGCCTTGGTGGCTACATGCTGGGAAGTGCCATGAGCAGACCT
CTTATACATTTTGGCAACGACTATGAGGACCGTTACTATCGTGAAAACATGTACCGTTAC
CCCAACCAAGTGTACTACAGGCCAGTGGATCAGTATAATAACCAGAACACCTTTGTGCAT
GACTGTGTCAACATCACAGTCAAGCAACACACAGTCACCACCACCACCAAGGGGGAGAAC
TTCACCGAAACTGACATTAAGATGATGGAGCGAGTTGTGGAGCAAATGTGCATCACCCAG
TACCAGAGAGAATCCCAGGCTTATTACCAAAGAGGGGCAAGTGTGATCCTCTTCTCCTCC
CCTCCTGTGATCCTCCTCATCTCTTTCCTCATTTTTCTCATAGTAGGATAG
>LaSalle_2012_ID99
ATGGTGAAAAGCCACATAGGCAGCTGGATCCTAGTTCTCTTTGTGGCCATGTGGAGTGAC
GTGGGCCTCTGCAAGAAGCGACCAAAACCTGGAGGAGGATGGAACACTGGGGGGAGCCGA
TACCCGGGACAGGGAAGTCCTGGAGGCAACCGCTATCCACCTCAGGGAGGGGGTGGCTGG
GGTCAGCCCCATGGAGGTGGCTGGGGCCAACCTCATGGAGGTGGCTGGGGTCAGCCCCAT
GGTGGTGGCTGGGGGCAGCCACATGGTGGTGGAGGCTGGGGTCAARGTGGTACCCACAGT
CAGTGGAACAAGCCCAGTAAACCAAAAACCAACATGAAGCATGTGGCAGGAGCTGCTGCC
GCTGGAGCAGTGGTAGGGGGCCTTGGTGGCTACATGCTGGGAAGTGCCATGAGCAGACCT
CTTATACATTTTGGCAACGACTATGAGGACCGTTACTATCGTGAAAACATGTACCGTTAC
CCCAACCAAGTGTACTACAGGCCAGTGGATCAGTATAATAACCAGAACACCTTTGTGCAT
GACTGTGTCAACATTACAGTCAAGCAACACACAGTCACCACCACCACCAAGGGGGAGAAC
TTCACCGAAACTGACATTAAGATGATGGAGCGAGTTGTGGAGCAAATGTGCATCACCCAG
TACCAGAGAGAATCCCAGGCTTATTACCAAAGAGGGGCAAGTGTGATCCTCTTCTCCTCC
CCTCCTGTGATCCTCCTCATCTCTTTCCTCATTTTTCTCATAGTAGGATAG
>LaSalle_2012_ID100
ATGGTGAAAAGCCACATAGGCAGCTGGATCCTAGTTCTCTTTGTGGCCATGTGGAGTGAC
GTGGGCCTCTGCAAGAAGCGACCAAAACCTGGAGGAGGATGGAACACTGGGGGGAGCCGA
TACCCGGGACAGGGAAGTCCTGGAGGCAACCGCTATCCACCTCAGGGAGGGGGTGGCTGG
GGTCAGCCCCATGGAGGTGGCTGGGGCCAACCTCATGGAGGTGGCTGGGGTCAGCCCCAT
GGTGGTGGCTGGGGGCAGCCACATGGTGGTGGAGGCTGGGGTCAAAGTGGTACCCACAGT
CAGTGGAACAAGCCCAGTAAACCAAAAACCAACATGAAGCATGTGGCAGGAGCTGCTGCC
GCTGGAGCAGTGGTAGGGGGCCTTGGTGGCTACATGCTGGGAAGTGCCATGAGCAGACCT
CTTATACATTTTGGCAACGACTATGAGGACCGTTACTATCGTGAAAACATGTACCGTTAC
CCCAACCAAGTGTACTACAGGCCAGTGGATCAGTATAATAACCAGAACACCTTTGTGCAT
GACTGTGTCAACATTACAGTCAAGCAACACACAGTCACCACCACCACCAAGGGGGAGAAC
TTCACCGAAACTGACATTAAGATGATGGAGCGAGTTGTGGAGCAAATGTGCATCACCCAG
TACCAGAGAGAATCCCAGGCTTATTACCAAAGAGGGGCAAGTGTGATCCTCTTCTCCTCC
CCTCCTGTGATCCTCCTCATCTCTTTCCTCATTTTTCTCATAGTAGGATAG
>LaSalle_2019_ID1
ATGGTGAAAAGCCACATAGGCAGCTGGATCCTAGTTCTCTTTGTGGCCATGTGGAGTGAY
GTGGGCCTCTGCAAGAAGCGACCAAAACCTGGAGGAGGATGGAACACTGGGGGGAGCCGA
TACCCGGGACAGGGAAGTCCTGGAGGCAACCGCTATCCACCTCAGGGAGGGGGTGGCTGG
GGTCAGCCCCATGGAGGTGGCTGGGGCCAACCTCATGGAGGTGGCTGGGGTCAGCCCCAT
GGTGGTGGCTGGGGGCAGCCACATGGTGGTGGAGGCTGGGGTCAMGGTGGTACCCACAGT
CAGTGGAACAAGCCCAGTAAACCAAAAACCAACATGAAGCATGTGGCAGGAGCTGCTGCC
GCTGGAGCAGTGGTAGGGGGCCTTGGTGGCTACATGCTGGGAAGTGCCATGAGCAGACCT
CTTATACATTTTGGCAACGACTATGAGGACCGTTACTATCGTGAAAACATGTACCGTTAC
CCCAACCAAGTGTACTACAGGCCAGTGGATCAGTATAATAACCAGAACACCTTTGTGCAT
GACTGTGTCAACATCACAGTCAAGCAACACACAGTCACCACCACCACCAAGGGGGAGAAC
TTCACCGAAACTGACATTAAGATGATGGAGCGAGTTGTGGAGCAAATGTGCATCACCCAG
TACCAGAGAGAATCCCAGGCTTATTACCAAAGAGGGGCAAGTGTGATCCTCTTCTCCTCC
CCTCCTGTGATCCTCCTCATCTCTTTCCTCATTTTTCTCATAGTAGGATAG
>LaSalle_2019_ID2
ATGGTGAAAAGCCACATAGGCAGCTGGATCCTAGTTCTCTTTGTGGCCATGTGGAGTGAY
GTGGGCCTCTGCAAGAAGCGACCAAAACCTGGAGGAGGATGGAACACTGGGGGGAGCCGA
TACCCGGGACAGGGAAGTCCTGGAGGCAACCGCTATCCACCTCAGGGAGGGGGTGGCTGG
GGTCAGCCCCATGGAGGTGGCTGGGGCCAACCTCATGGAGGTGGCTGGGGTCAGCCCCAT
GGTGGTGGCTGGGGGCAGCCACATGGTGGTGGAGGCTGGGGTCAMRGTGGTACCCACAGT
CAGTGGAACAAGCCCAGTAAACCAAAAACCAACATGAAGCATGTGGCAGGAGCTGCTGCC
GCTGGAGCAGTGGTAGGGGGCCTTGGTGGCTACATGCTGGGAAGTGCCATGAGCAGACCT
CTTATACATTTTGGCAACGACTATGAGGACCGTTACTATCGTGAAAACATGTACCGTTAC
CCCAACCAAGTGTACTACAGGCCAGTGGATCAGTATAATAACCAGAACACCTTTGTGCAT
GACTGTGTCAACATYACAGTCAAGCAACACACAGTCACCACCACCACCAAGGGGGAGAAC
TTCACCGAAACTGACATTAAGATGATGGAGCGAGTTGTGGAGCAAATGTGCATCACCCAG
TACCAGAGAGAATCCCAGGCTTATTACCAAAGAGGGGCAAGTGTGATCCTCTTCTCCTCC
CCTCCTGTGATCCTCCTCATCTCTTTCCTCATTTTTCTCATAGTAGGATAG
>LaSalle_2019_ID3
ATGGTGAAAAGCCACATAGGCAGCTGGATCCTAGTTCTCTTTGTGGCCATGTGGAGTGAC
GTGGGCCTCTGCAAGAAGCGACCAAAACCTGGAGGAGGATGGAACACTGGGGGGAGCCGA
TACCCGGGACAGGGAAGTCCTGGAGGCAACCGYTATCCACCTCAGGGAGGGGGTGGCTGG
GGTCAGCCCCATGGAGGTGGCTGGGGCCAACCTCATGGAGGTGGCTGGGGTCAGCCCCAT
GGTGGTGGCTGGGGGCAGCCACATGGTGGTGGAGGCTGGGGTCAARGTGGTACCCACAGT
CAGTGGAACAAGCCCAGTAAACCAAAAACCAACATGAAGCATGTGGCAGGAGCTGCTGCC
GCTGGAGCAGTGGTAGGGGGCCTTGGTGGCTACATGCTGGGAAGTGCCATGAGCAGACCT
CTTATACATTTTGGCAACGACTATGAGGACCGTTACTATCGTGAAAACATGTACCGTTAC
CCCAACCAAGTGTACTACAGGCCAGTGGATCAGTATAATAACCAGAACACCTTTGTGCAT
GACTGTGTCAACATYACAGTCAAGCAACACACAGTCACCACCACCACCAAGGGGGAGAAC
TTCACCGAAACTGACATTAAGATGATGGAGCGAGTTGTGGAGCAAATGTGCATCACCCAG
TACCAGAGAGAATCCCAGGCTTATTACCAAAGAGGGGCAAGTGTGATCCTCTTCTCCTCC
CCTCCTGTGATCCTCCTCATCTCTTTCCTCATTTTTCTCATAGTAGGATAG
>LaSalle_2019_ID4
ATGGTGAAAAGCCACATAGGCAGCTGGATCCTAGTTCTCTTTGTGGCCATGTGGAGTGAC
GTGGGCCTCTGCAAGAAGCGACCAAAACCTGGAGGAGGATGGAACACTGGGGGGAGCCGA
[truncated: 77,747 more chars]
